# Supplementary material for: A Study of the Vaginal Microbiome in Healthy Canadian Women Utilizing cpn60-Based Molecular Profiling Reveals Distinct Gardnerella Subgroup Community State Types
Source: PLoS One. 2015 Aug 12;10(8):e0135620. doi: 10.1371/journal.pone.0135620 (PMC4534464; doi:10.1371/journal.pone.0135620)
Supplement: S1 Table — Best database match, taxonomic lineage of the best database match and abundance in each library are shown. (XLSX) [file pone.0135620.s006.xlsx]

## Sheet: Sheet1
OTU	%identity	OTU length	cpndb_id	cpndb_name	simple_name	simple_name with percent ID	lineage	Total reads	Percent of reads	Prevalence	Percent of prevalence	Vogue1A-01-003	Vogue1A-01-004	Vogue1A-01-005	Vogue1A-01-006	Vogue1A-01-007	Vogue1A-01-008	Vogue1A-01-009	Vogue1A-01-010	Vogue1A-01-011	Vogue1A-01-012	Vogue1A-01-013	Vogue1A-01-014	Vogue1A-01-015	Vogue1A-01-016	Vogue1A-01-017	Vogue1A-01-018	Vogue1A-01-019	Vogue1A-01-020	Vogue1A-01-021	Vogue1A-01-022	Vogue1A-01-023	Vogue1A-01-024	Vogue1A-01-025	Vogue1A-01-026	Vogue1A-01-027	Vogue1A-01-028	Vogue1A-01-029	Vogue1A-01-030	Vogue1A-01-031	Vogue1A-01-032	Vogue1A-01-033	Vogue1A-01-034	Vogue1A-01-035	Vogue1A-01-036	Vogue1A-01-037	Vogue1A-01-038	Vogue1A-01-039	Vogue1A-01-040
OTU1403	99.8	549	b7450	b7450 AY562570 Lactobacillus crispatus CECT4840	OTU 1403: Lactobacillus crispatus	OTU 1403: Lactobacillus crispatus (99.8% identity)	root; cellular organisms; Bacteria; Firmicutes; Bacilli; Lactobacillales; Lactobacillaceae; Lactobacillus	1146852	36.8205	305	98.3871	18634	2	1343	865	1189	12	36	0	0	3861	392	51	131	642	612	7	276	2189	94	623	16025	1154	9327	12783	12	2	1773	3065	25	617	2241	1459	10	25693	33	7	5	7936
OTU1174	100	549	b15282	b15282 NZ_ACLN01000008 Lactobacillus iners DSM 13335	OTU 1174: Lactobacillus iners	OTU 1174: Lactobacillus iners (100% identity)	root; cellular organisms; Bacteria; Firmicutes; Bacilli; Lactobacillales; Lactobacillaceae; Lactobacillus	509816	16.368	285	91.9355	2	0	36	53491	11	2280	197	1889	791	544	7932	1	56	248	34	5407	32	10	121	11	1693	7	4566	1	8	17548	414	273	2600	2	42	64	235	2590	6	41028	9252	9
OTU1670	99.6	550	b15920	b15920 CP001849 Gardnerella vaginalis 409-05 NULL	OTU 1670: Gardnerella vaginalis subgroup A	OTU 1670: Gardnerella vaginalis subgroup A (99.6% identity)	root; cellular organisms; Bacteria; Actinobacteria; Actinobacteria (class); Actinobacteridae; Bifidobacteriales; Bifidobacteriaceae; Gardnerella	222265	7.13597	231	74.5161	12	67961	31	21	22	3	832	3	26	8	2439	12	283	16	85	3	22	6	117	231	60	11	81	36	85	1	0	8	11	43	0	7	5	26	3924	7	3	1
OTU1479	95.7	625	b7850	b7850 AF429687 Lactobacillus jensenii ATCC 25258	OTU 1479: Lactobacillus jensenii	OTU 1479: Lactobacillus jensenii (95.7% identity)	root; cellular organisms; Bacteria; Firmicutes; Bacilli; Lactobacillales; Lactobacillaceae; Lactobacillus	216404	6.9478	296	95.4839	46	140	594	2048	43	58	4	22	11429	88	242	4	70	15	361	15	13	92	33	15	1559	11	808	398	9	407	17	1324	15401	10	5	9	3	49	10	145	2240	805
OTU1668	99.3	555	b3386	b3386 AY123673 Gardnerella vaginalis ATCC 14018	OTU 1668: Gardnerella vaginalis subgroup C	OTU 1668: Gardnerella vaginalis subgroup C (99.3% identity)	root; cellular organisms; Bacteria; Actinobacteria; Actinobacteria (class); Actinobacteridae; Bifidobacteriales; Bifidobacteriaceae; Gardnerella	121659	3.90594	231	74.5161	20	144	25	8	0	3	4935	1	1	1	5	2	3	76	92	6	0	116	90	3	22	1	14	78	0	5	0	0	32	3	4	180	1168	1	57	13	3	0
OTU1663	99.6	543	b15977	b15977 FJ577599 Actinobacteria sp. N153 N153_103-6	OTU 1663: Gardnerella vaginalis subgroup B	OTU 1663: Gardnerella vaginalis subgroup B (99.6% identity)	root; cellular organisms; Bacteria; Actinobacteria; Actinobacteria (class); Actinobacteridae; Bifidobacteriales; Bifidobacteriaceae	80751	2.59257	157	50.6452	1	3053	11	12380	8	0	3	0	6	1	61	2334	8	7	255	16	1	1	12	0	2	1	9	5	0	0	0	0	14	0	0	1	1	0	31	0	0	0
OTU0161	97.7	486	b10199	b10199 EF571590 Lactobacillus gasseri ATCC 33323	OTU 0161: Lactobacillus gasseri	OTU 0161: Lactobacillus gasseri (97.7% identity)	root; cellular organisms; Bacteria; Firmicutes; Bacilli; Lactobacillales; Lactobacillaceae; Lactobacillus	63718	2.04571	161	51.9355	0	0	0	1	0	0	6	0	0	0	4	1	0	0	0	0	0	2	0	0	1	0	0	0	24	1	0	1	0	0	0	4	0	0	0	0	0	0
OTU0193	83.2	549	b16543	b16543 ADGP01000033 Megasphaera sp. genomosp. type_1 str. 28L	OTU 0193: Megasphaera sp. genomsp. type 1	OTU 0193: Megasphaera sp. genomsp. type 1 (83.2% identity)	root; cellular organisms; Bacteria; Firmicutes; Clostridia; Clostridiales; Veillonellaceae; Megasphaera	56667	1.81933	161	51.9355	0	6315	2	0	0	0	0	0	2	0	0	0	0	0	0	0	0	36	34	0	0	0	0	1	0	0	0	0	0	4	0	31	326	0	371	0	0	0
OTU1380	97.7	556	b17590	b17590 AB547633 Prevotella timonensis JCM 15640	OTU 1380: Prevotella timonensis	OTU 1380: Prevotella timonensis (97.7% identity)	root; cellular organisms; Bacteria; Bacteroidetes/Chlorobi group; Bacteroidetes; Bacteroidia; Bacteroidales; Prevotellaceae; Prevotella	54000	1.73371	157	50.6452	0	7634	1	1	37	7	0	0	11	0	1	0	0	0	0	0	0	12	19	2	3	0	1	2	0	0	0	0	0	0	0	25	106	1	4	44	1	0
OTU1409	97.9	242	b7450	b7450 AY562570 Lactobacillus crispatus CECT4840	OTU 1409: Lactobacillus crispatus	OTU 1409: Lactobacillus crispatus (97.9% identity)	root; cellular organisms; Bacteria; Firmicutes; Bacilli; Lactobacillales; Lactobacillaceae; Lactobacillus	49027	1.57405	259	83.5484	3877	0	317	180	265	12	5	3	0	740	135	13	24	100	136	0	101	4	1	100	3934	169	2251	3146	3	2	440	886	0	181	747	28	0	7301	12	1	1	149
OTU0212	69.5	551	b16232	b16232 FJ588282 Clostridia sp. NC029 6292_D03_056_027, 027_cl1_cn4	OTU 0212: Clostridia sp. NC029	OTU 0212: Clostridia sp. NC029 (69.5% identity)	root; cellular organisms; Bacteria; Firmicutes; Clostridia	31014	0.995725	88	28.3871	0	4735	2	0	0	0	0	0	0	8	4	0	0	0	0	0	0	5	12	2	0	0	3	0	0	0	0	0	0	6	0	0	11	1	945	0	0	0
OTU1372	96.9	549	b12598	b12598 FJ360434 Atopobium vaginae DSM15829	OTU 1372: Atopobium vaginae	OTU 1372: Atopobium vaginae (96.9% identity)	root; cellular organisms; Bacteria; Actinobacteria; Actinobacteria (class); Coriobacteridae; Coriobacteriales; Coriobacterineae; Coriobacteriaceae; Atopobium	23615	0.758176	130	41.9355	0	1015	1	2	0	0	1	0	0	0	0	3	0	0	1	0	0	3	0	0	0	0	0	1	0	0	0	0	0	14	0	3	14	0	105	0	0	0
OTU1102	99.6	262	b7450	b7450 AY562570 Lactobacillus crispatus CECT4840	OTU 1102: Lactobacillus crispatus	OTU 1102: Lactobacillus crispatus (99.6% identity)	root; cellular organisms; Bacteria; Firmicutes; Bacilli; Lactobacillales; Lactobacillaceae; Lactobacillus	20637	0.662565	227	73.2258	2465	0	189	122	197	2	3	0	0	437	64	10	23	74	105	1	66	0	0	59	2507	110	1444	1916	2	0	214	371	0	62	280	7	0	3226	2	1	0	29
OTU1173	97.7	387	b15282	b15282 NZ_ACLN01000008 Lactobacillus iners DSM 13335	OTU 1173: Lactobacillus iners	OTU 1173: Lactobacillus iners (97.7% identity)	root; cellular organisms; Bacteria; Firmicutes; Bacilli; Lactobacillales; Lactobacillaceae; Lactobacillus	20356	0.653543	146	47.0968	0	0	3	1076	0	12	10	39	4	369	608	0	2	7	3	0	0	0	14	0	2	0	67	2	0	1446	0	2	10	0	5	3	0	1	0	981	296	2
OTU1197	97.5	243	b7450	b7450 AY562570 Lactobacillus crispatus CECT4840	OTU 1197: Lactobacillus crispatus	OTU 1197: Lactobacillus crispatus (97.5% identity)	root; cellular organisms; Bacteria; Firmicutes; Bacilli; Lactobacillales; Lactobacillaceae; Lactobacillus	20178	0.647828	229	73.871	2278	1	189	144	162	1	2	0	0	503	68	6	14	39	70	0	29	22	10	102	1724	233	859	1276	0	0	207	342	3	73	268	6	2	3277	1	6	0	45
OTU1339	99.1	555	b17634	b17634 AB547589 Porphyromonas uenonis JCM 13868	OTU 1339: Porphyromonas uenonis	OTU 1339: Porphyromonas uenonis (99.1% identity)	root; cellular organisms; Bacteria; Bacteroidetes/Chlorobi group; Bacteroidetes; Bacteroidia; Bacteroidales; Porphyromonadaceae; Porphyromonas	20081	0.644714	81	26.129	0	448	0	0	0	0	0	0	0	0	0	0	0	0	0	0	0	0	7	0	0	0	0	0	0	0	0	0	0	0	0	0	0	2	0	59	0	0
OTU0929	88.2	549	b15955	b15955 FJ577567 Lactobacillus sp. L6 N68	OTU 0929: Lactobacillus sp. L6	OTU 0929: Lactobacillus sp. L6 (88.2% identity)	root; cellular organisms; Bacteria; Firmicutes; Bacilli; Lactobacillales; Lactobacillaceae; Lactobacillus	18571	0.596235	135	43.5484	870	1	24	524	9	2	1	2	92	310	10223	71	41	6	108	3	62	0	18	49	1291	6	44	24	0	0	1	0	0	0	0	0	0	0	0	0	0	9
OTU1379	97.8	554	b17590	b17590 AB547633 Prevotella timonensis JCM 15640	OTU 1379: Prevotella timonensis	OTU 1379: Prevotella timonensis (97.8% identity)	root; cellular organisms; Bacteria; Bacteroidetes/Chlorobi group; Bacteroidetes; Bacteroidia; Bacteroidales; Prevotellaceae; Prevotella	17623	0.565798	151	48.7097	0	4398	2	1	25	8	0	0	13	0	0	0	1	1	0	0	0	11	13	1	1	0	0	2	1	0	0	10	0	1	0	22	106	2	6	173	7	0
OTU1214	98.7	552	b10025	b10025 AM419467 Alloscardovia omnicolens LMG 23791	OTU 1214: Alloscardovia omnicolens	OTU 1214: Alloscardovia omnicolens (98.7% identity)	root; cellular organisms; Bacteria; Actinobacteria; Actinobacteria (class); Actinobacteridae; Bifidobacteriales; Bifidobacteriaceae; Alloscardovia	17460	0.560565	44	14.1935	0	1	0	0	0	0	0	0	0	0	0	0	134	0	0	0	0	1	0	0	0	0	0	0	0	0	0	0	0	0	0	0	1	0	0	0	0	0
OTU1232	97.6	333	b7850	b7850 AF429687 Lactobacillus jensenii ATCC 25258	OTU 1232: Lactobacillus jensenii	OTU 1232: Lactobacillus jensenii (97.6% identity)	root; cellular organisms; Bacteria; Firmicutes; Bacilli; Lactobacillales; Lactobacillaceae; Lactobacillus	17304	0.555557	139	44.8387	36	0	1303	1	0	3	0	0	0	0	15	1	125	4	0	2	14	1	0	37	2957	2	513	8	0	784	38	2	1877	20	0	0	0	1	0	5	5673	0
OTU1404	94.9	475	b7850	b7850 AF429687 Lactobacillus jensenii ATCC 25258	OTU 1404: Lactobacillus jensenii	OTU 1404: Lactobacillus jensenii (94.9% identity)	root; cellular organisms; Bacteria; Firmicutes; Bacilli; Lactobacillales; Lactobacillaceae; Lactobacillus	15608	0.501105	62	20	0	0	0	3	0	0	0	0	3	0	0	0	0	0	0	0	0	0	0	0	0	0	0	0	0	0	0	1	18	0	0	0	0	0	0	0	0	1
OTU1193	99.4	335	b7850	b7850 AF429687 Lactobacillus jensenii ATCC 25258	OTU 1193: Lactobacillus jensenii	OTU 1193: Lactobacillus jensenii (99.4% identity)	root; cellular organisms; Bacteria; Firmicutes; Bacilli; Lactobacillales; Lactobacillaceae; Lactobacillus	15115	0.485277	147	47.4194	47	1	1457	53	0	0	0	4	1	1	62	5	81	0	1	0	6	0	0	25	1873	2	287	13	0	667	13	2	1296	17	0	0	0	5	1	5	3798	0
OTU1121	100	555	b17632	b17632 AB547591 Prevotella amnii JCM 14753	OTU 1121: Prevotella amnii	OTU 1121: Prevotella amnii (100% identity)	root; cellular organisms; Bacteria; Bacteroidetes/Chlorobi group; Bacteroidetes; Bacteroidia; Bacteroidales; Prevotellaceae; Prevotella	14249	0.457474	74	23.871	0	2530	7	0	0	0	0	0	2	0	6	0	0	0	0	0	0	2	1	0	1	0	0	0	0	0	0	0	0	0	0	0	6	0	0	0	0	0
OTU0553	64.6	560	b26648	b26648 Clostridium sp. comp20499_c1_seq3	OTU 0553: Clostridium sp.	OTU 0553: Clostridium sp. (64.6% identity)	root; cellular organisms; Bacteria; Firmicutes; Clostridia; Clostridiales	14248	0.457442	47	15.1613	0	0	4	0	1	251	2	0	0	1	2	2	2	0	2	1	0	0	0	2	730	3	12511	10	1	0	0	0	0	0	0	0	0	0	0	0	0	0
OTU1589	99.5	606	b278	b278 AF240566 Bifidobacterium breve JCM1192	OTU 1589: Bifidobacterium breve	OTU 1589: Bifidobacterium breve (99.5% identity)	root; cellular organisms; Bacteria; Actinobacteria; Actinobacteria (class); Actinobacteridae; Bifidobacteriales; Bifidobacteriaceae; Bifidobacterium	12482	0.400743	150	48.3871	0	2	5	1	6	1	0	0	0	3	10	4	10	1	10	4	3	0	13	2	127	61	297	12	0	1	0	2	4	1	0	1	0	10	2	253	4	2
OTU1252	98.9	566	b1025	b1025 AF440233 Prevotella bivia ATCC 29303	OTU 1252: Prevotella bivia	OTU 1252: Prevotella bivia (98.9% identity)	root; cellular organisms; Bacteria; Bacteroidetes/Chlorobi group; Bacteroidetes; Bacteroidia; Bacteroidales; Prevotellaceae; Prevotella	11865	0.380934	64	20.6452	0	0	0	0	0	0	0	0	0	0	0	0	0	0	0	0	0	0	0	0	1	0	0	1	0	3	0	4	1	0	0	1	0	2	3	1	1	0
OTU1405	90.1	348	b15955	b15955 FJ577567 Lactobacillus sp. L6 N68	OTU 1405: Lactobacillus sp. L6	OTU 1405: Lactobacillus sp. L6 (90.1% identity)	root; cellular organisms; Bacteria; Firmicutes; Bacilli; Lactobacillales; Lactobacillaceae; Lactobacillus	11671	0.374705	67	21.6129	756	0	5	402	0	1	0	0	79	194	8231	58	40	12	104	0	107	0	0	20	1351	3	20	11	0	0	1	4	0	0	0	0	0	0	0	0	0	0
OTU1182	100	217	b7850	b7850 AF429687 Lactobacillus jensenii ATCC 25258	OTU 1182: Lactobacillus jensenii	OTU 1182: Lactobacillus jensenii (100% identity)	root; cellular organisms; Bacteria; Firmicutes; Bacilli; Lactobacillales; Lactobacillaceae; Lactobacillus	10409	0.334188	162	52.2581	30	0	491	94	2	14	0	0	466	1	1	0	31	2	5	0	1	0	0	12	914	0	156	16	0	309	21	58	1490	1	0	0	0	0	1	1	2646	9
OTU1186	100	483	v793	v793 2387 Lactobacillus acidophilus ATCC 4356	OTU 1186: Lactobacillus acidophilus	OTU 1186: Lactobacillus acidophilus (100% identity)	root; cellular organisms; Bacteria; Firmicutes; Bacilli; Lactobacillales; Lactobacillaceae; Lactobacillus	9881	0.317236	286	92.2581	97	112	80	141	18	15	3	28	7	28	59	2	118	2	28	32	17	0	14	6	620	154	468	157	10	64	14	20	30	6	30	9	0	345	18	540	67	19
OTU0026	83	379	v5369	v5369 4108 Streptococcus devriesei CCUG 47155	OTU 0026: Streptococcus devriesei	OTU 0026: Streptococcus devriesei (83% identity)	root; cellular organisms; Bacteria; Firmicutes; Bacilli; Lactobacillales; Streptococcaceae; Streptococcus	9076	0.291391	292	94.1935	43	280	377	161	132	72	23	116	42	83	178	6	103	64	38	57	26	3	16	16	801	283	849	88	77	75	3	12	55	5	4	33	7	96	12	354	44	3
OTU1651	98.8	263	b15977	b15977 FJ577599 Actinobacteria sp. N153 N153_103-6	OTU 1651: Gardnerella vaginalis subgroup B	OTU 1651: Gardnerella vaginalis subgroup B (98.8% identity)	root; cellular organisms; Bacteria; Actinobacteria; Actinobacteria (class); Actinobacteridae; Bifidobacteriales; Bifidobacteriaceae	8182	0.262689	202	65.1613	7	1202	7	4162	1	1	9	0	11	1	42	602	14	2	18	4	1	1	4	0	8	2	29	4	0	20	0	1	5	0	0	1	1	20	31	19	10	2
OTU1172	100	306	b10199	b10199 EF571590 Lactobacillus gasseri ATCC 33323	OTU 1172: Lactobacillus gasseri	OTU 1172: Lactobacillus gasseri (100% identity)	root; cellular organisms; Bacteria; Firmicutes; Bacilli; Lactobacillales; Lactobacillaceae; Lactobacillus	7428	0.238481	129	41.6129	0	0	0	0	2	0	39	0	0	0	64	12	0	1	7	0	2	0	0	1	3	0	1	1	274	0	0	8	6	0	0	11	1	0	0	1	0	0
OTU1310	99.3	550	b18814	b18814 AFBB01000007 Dialister micraerophilus DSM 19965	OTU 1310: Dialister micraerophilus	OTU 1310: Dialister micraerophilus (99.3% identity)	root; cellular organisms; Bacteria; Firmicutes; Negativicutes; Selenomonadales; Veillonellaceae; Dialister	7362	0.236362	136	43.871	0	493	0	0	0	0	2	0	0	0	0	0	0	0	7	0	0	0	0	0	0	0	1	0	0	0	0	0	17	0	0	4	3	1	18	17	0	0
OTU0490	94.1	219	b12598	b12598 FJ360434 Atopobium vaginae DSM15829	OTU 0490: Atopobium vaginae	OTU 0490: Atopobium vaginae (94.1% identity)	root; cellular organisms; Bacteria; Actinobacteria; Actinobacteria (class); Coriobacteridae; Coriobacteriales; Coriobacterineae; Coriobacteriaceae; Atopobium	6248	0.200596	293	94.5161	74	178	322	117	62	52	6	71	10	113	138	5	88	24	50	19	15	7	20	6	510	193	532	70	6	44	4	10	18	0	4	23	4	54	13	132	19	9
OTU1336	99.8	556	b3424	b3424 AY123663 Pseudomonas putida ATCC 12633	OTU 1336: Pseudomonas putida	OTU 1336: Pseudomonas putida (99.8% identity)	root; cellular organisms; Bacteria; Proteobacteria; Gammaproteobacteria; Pseudomonadales; Pseudomonadaceae; Pseudomonas	6196	0.198927	84	27.0968	0	0	3578	951	42	41	0	0	2	6	5	0	32	1	0	37	0	0	1	8	14	39	10	0	0	0	0	0	6	0	0	0	6	29	0	6	0	0
OTU1355	99.7	349	b10199	b10199 EF571590 Lactobacillus gasseri ATCC 33323	OTU 1355: Lactobacillus gasseri	OTU 1355: Lactobacillus gasseri (99.7% identity)	root; cellular organisms; Bacteria; Firmicutes; Bacilli; Lactobacillales; Lactobacillaceae; Lactobacillus	6042	0.193982	223	71.9355	3	27	2	49	0	3	169	2	1	0	89	57	0	0	7	2	2	1	0	35	18	1	19	9	394	15	3	24	3	0	1	3	0	13	1	62	11	4
OTU1466	95	562	b17626	b17626 AB547597 Prevotella buccalis JCM 12246	OTU 1466: Prevotella buccalis	OTU 1466: Prevotella buccalis (95% identity)	root; cellular organisms; Bacteria; Bacteroidetes/Chlorobi group; Bacteroidetes; Bacteroidia; Bacteroidales; Prevotellaceae; Prevotella	5963	0.191446	68	21.9355	0	374	8	0	0	0	0	0	0	0	0	0	0	0	0	0	0	0	0	0	0	0	0	0	0	0	0	1	0	1	0	1	4	0	153	91	0	0
OTU0486	82.2	555	b16318	b16318 FJ588368 Bacteroidetes sp. NC115 7232_F08_125_059, 059_cl2_cn2_16	OTU 0486: Bacteroidetes sp. NC115	OTU 0486: Bacteroidetes sp. NC115 (82.2% identity)	root; cellular organisms; Bacteria; Bacteroidetes/Chlorobi group; Bacteroidetes	5785	0.185731	51	16.4516	0	2373	0	0	0	0	0	0	0	0	0	0	0	0	0	0	0	0	6	0	0	0	0	0	0	0	0	0	1	0	0	0	0	0	2	0	1	0
OTU1410	99.5	550	b18700	b18700 AEXU01000043 Lactobacillus delbrueckii subsp. lactis DSM 20072	OTU 1410: Lactobacillus delbrueckii	OTU 1410: Lactobacillus delbrueckii (99.5% identity)	root; cellular organisms; Bacteria; Firmicutes; Bacilli; Lactobacillales; Lactobacillaceae; Lactobacillus	5320	0.170802	22	7.09677	0	0	1673	0	0	0	0	1	2	0	2	0	0	0	1	0	0	0	0	0	1	0	3	7	0	0	0	0	0	0	0	0	0	0	0	0	0	0
OTU0021	58.8	370	b7831	b7831 AF429662 Weissella viridescens ATCC 12706 (CCC B1183 )	OTU 0021: Weissella viridescens	OTU 0021: Weissella viridescens (58.8% identity)	root; cellular organisms; Bacteria; Firmicutes; Bacilli; Lactobacillales; Leuconostocaceae; Weissella	5154	0.165473	279	90	30	135	361	82	84	77	5	84	15	48	92	3	61	16	30	23	27	0	23	11	398	81	442	84	7	46	5	2	21	0	4	17	4	39	5	178	14	5
OTU1134	84.1	227	b18093	b18093 AECU01000014 Faecalibacterium cf. prausnitzii KLE1255	OTU 1134: Faecalibacterium cf. prausnitzii	OTU 1134: Faecalibacterium cf. prausnitzii (84.1% identity)	root; cellular organisms; Bacteria; Firmicutes; Clostridia; Clostridiales; Ruminococcaceae; Faecalibacterium	4801	0.154139	224	72.2581	38	84	337	78	343	31	0	133	3	87	139	18	74	5	10	3	2	1	4	3	26	44	1124	11	7	26	0	2	1	0	0	26	0	0	0	9	10	0
OTU1672	89.4	468	b18713	b18713 AEJD00000000 Gardnerella vaginalis 101 NULL	OTU 1672: Gardnerella vaginalis subgroup D	OTU 1672: Gardnerella vaginalis subgroup D (89.4% identity)	root; cellular organisms; Bacteria; Actinobacteria; Actinobacteria (class); Actinobacteridae; Bifidobacteriales; Bifidobacteriaceae; Gardnerella	4596	0.147558	14	4.51613	0	0	0	0	0	0	0	0	0	0	0	0	0	0	0	0	0	0	0	0	0	0	0	0	0	0	0	0	0	0	0	0	0	0	0	0	0	0
OTU1275	99.3	591	b21893	b21893 AGZU01000014 Sphingobium yanoikuyae ATCC 51230	OTU 1275: Sphingobium yanoikuyae	OTU 1275: Sphingobium yanoikuyae (99.3% identity)	root; cellular organisms; Bacteria; Proteobacteria; Alphaproteobacteria; Sphingomonadales; Sphingomonadaceae; Sphingobium	3956	0.12701	218	70.3226	34	55	1257	44	10	159	2	27	3	23	210	4	42	6	2	0	4	0	1	0	14	15	6	1	3	7	1	0	0	0	0	16	0	3	0	0	0	1
OTU0623	95.2	344	b14380	b14380 NZ_ACQT01000229 Acidovorax delafieldii 2AN	OTU 0623: Acidovorax delafieldii	OTU 0623: Acidovorax delafieldii (95.2% identity)	root; cellular organisms; Bacteria; Proteobacteria; Betaproteobacteria; Burkholderiales; Comamonadaceae; Acidovorax	3925	0.126015	29	9.35484	30	0	58	2495	87	236	1	54	1	3	244	0	220	8	4	9	3	0	1	2	313	119	3	25	0	0	0	0	1	0	0	0	0	1	0	0	0	0
OTU0547	93.1	558	b14380	b14380 NZ_ACQT01000229 Acidovorax delafieldii 2AN	OTU 0547: Acidovorax delafieldii	OTU 0547: Acidovorax delafieldii (93.1% identity)	root; cellular organisms; Bacteria; Proteobacteria; Betaproteobacteria; Burkholderiales; Comamonadaceae; Acidovorax	3760	0.120717	55	17.7419	36	0	13	2129	62	176	0	27	0	14	334	0	203	4	13	12	4	0	8	1	207	209	2	0	0	0	0	0	2	0	0	1	0	0	0	0	0	0
OTU0498	73.5	317	b16232	b16232 FJ588282 Clostridia sp. NC029 6292_D03_056_027, 027_cl1_cn4	OTU 0498: Clostridia sp. NC029	OTU 0498: Clostridia sp. NC029 (73.5% identity)	root; cellular organisms; Bacteria; Firmicutes; Clostridia	3730	0.119754	45	14.5161	0	2723	0	0	0	0	0	0	0	0	1	0	0	0	0	0	1	1	0	0	0	0	1	0	0	0	0	0	1	21	0	1	0	0	495	0	0	0
OTU1591	99.3	552	b284	b284 AF240572 Bifidobacterium dentium JCM1195	OTU 1591: Bifidobacterium dentium	OTU 1591: Bifidobacterium dentium (99.3% identity)	root; cellular organisms; Bacteria; Actinobacteria; Actinobacteria (class); Actinobacteridae; Bifidobacteriales; Bifidobacteriaceae; Bifidobacterium	3547	0.113879	28	9.03226	0	0	0	0	0	0	0	0	0	0	0	0	0	0	0	0	0	0	0	1	0	0	0	0	0	0	0	0	0	0	0	4	2	0	0	1	0	0
OTU0441	79.8	564	b16242	b16242 FJ588292 Clostridia sp. NC039 6295_C07_058_027, 027_cl5_cn1	OTU 0441: Clostridia sp. NC039	OTU 0441: Clostridia sp. NC039 (79.8% identity)	root; cellular organisms; Bacteria; Firmicutes; Clostridia	3532	0.113397	90	29.0323	0	52	0	0	0	0	0	0	0	0	0	0	0	0	0	0	0	0	0	0	0	0	4	0	0	0	0	0	0	0	0	1	0	0	4	3	0	0
OTU1123	96.6	209	b17590	b17590 AB547633 Prevotella timonensis JCM 15640	OTU 1123: Prevotella timonensis	OTU 1123: Prevotella timonensis (96.6% identity)	root; cellular organisms; Bacteria; Bacteroidetes/Chlorobi group; Bacteroidetes; Bacteroidia; Bacteroidales; Prevotellaceae; Prevotella	3365	0.108036	68	21.9355	1	2502	0	0	15	5	0	1	3	0	2	0	0	0	0	0	0	0	5	0	2	0	0	0	0	0	0	0	0	0	0	3	3	0	0	11	0	0
OTU0950	89.7	427	b18713	b18713 AEJD00000000 Gardnerella vaginalis 101 NULL	OTU 0950: Gardnerella vaginalis subgroup D	OTU 0950: Gardnerella vaginalis subgroup D (89.7% identity)	root; cellular organisms; Bacteria; Actinobacteria; Actinobacteria (class); Actinobacteridae; Bifidobacteriales; Bifidobacteriaceae; Gardnerella	3346	0.107426	13	4.19355	0	0	0	0	0	0	0	0	0	0	0	0	0	0	0	0	0	0	0	0	0	0	0	0	0	0	0	0	0	0	0	0	0	0	0	0	0	0
OTU0551	94.8	558	b18285	b18285 CP002417 Variovorax paradoxus EPS	OTU 0551: Variovorax paradoxus	OTU 0551: Variovorax paradoxus (94.8% identity)	root; cellular organisms; Bacteria; Proteobacteria; Betaproteobacteria; Burkholderiales; Comamonadaceae; Variovorax	3149	0.101101	24	7.74194	1	1	2198	236	9	29	0	0	3	0	270	0	135	0	2	48	2	0	3	3	185	6	7	2	0	0	0	0	0	0	0	0	0	1	0	0	0	0
OTU1042	84.4	595	b10859	b10859 NZ_ABCA03000029 Eubacterium siraeum DSM15702	OTU 1042: Eubacterium siraeum	OTU 1042: Eubacterium siraeum (84.4% identity)	root; cellular organisms; Bacteria; Firmicutes; Clostridia; Clostridiales; Eubacteriaceae; Eubacterium	3131	0.100523	220	70.9677	7	19	52	14	39	5	3	3	1	11	51	13	20	1	95	39	13	0	30	6	488	229	844	38	1	5	0	6	24	2	6	1	1	75	21	188	10	4
OTU1048	76.1	192	b5855	b5855 NC_006138 Desulfotalea psychrophila LSv54	OTU 1048: Desulfotalea psychrophila	OTU 1048: Desulfotalea psychrophila (76.1% identity)	root; cellular organisms; Bacteria; Proteobacteria; Deltaproteobacteria; Desulfobacterales; Desulfobulbaceae; Desulfotalea	3073	0.0986607	251	80.9677	19	82	108	81	19	31	6	62	5	34	56	0	33	6	10	2	3	0	17	1	226	50	407	48	6	20	0	2	2	0	1	6	2	28	3	83	12	2
OTU1488	96.5	293	b7850	b7850 AF429687 Lactobacillus jensenii ATCC 25258	OTU 1488: Lactobacillus jensenii	OTU 1488: Lactobacillus jensenii (96.5% identity)	root; cellular organisms; Bacteria; Firmicutes; Bacilli; Lactobacillales; Lactobacillaceae; Lactobacillus	3009	0.096606	80	25.8065	3	1	394	5	0	0	0	0	0	0	9	0	15	0	0	0	0	0	1	4	361	0	75	3	1	115	1	0	347	3	0	0	0	5	0	0	1043	0
OTU0489	70	326	b16543	b16543 ADGP01000033 Megasphaera sp. genomosp. type_1 str. 28L	OTU 0489: Megasphaera sp. genomsp. type 1	OTU 0489: Megasphaera sp. genomsp. type 1 (70% identity)	root; cellular organisms; Bacteria; Firmicutes; Clostridia; Clostridiales; Veillonellaceae; Megasphaera	2934	0.0941981	63	20.3226	0	2289	0	0	0	0	0	0	0	0	1	0	0	0	0	0	0	0	0	0	2	0	0	0	0	0	0	0	0	4	0	1	2	0	13	0	0	0
OTU1462	99.1	555	b18989	b18989 AFGE01000075 Shigella boydii 5216-82	OTU 1462: Escherichia coli	OTU 1462: Escherichia coli (99.1% identity)	root; cellular organisms; Bacteria; Proteobacteria; Gammaproteobacteria; Enterobacteriales; Enterobacteriaceae; Shigella	2884	0.0925928	65	20.9677	0	0	0	0	0	0	0	0	0	0	157	2	2	0	3	0	15	0	0	0	94	0	108	0	0	0	47	0	0	3	0	0	0	4	0	4	0	0
OTU0157	79.6	421	b6849	b6849 AY691288 Prevotella tannerae ATCC 51259	OTU 0157: Prevotella tannerae	OTU 0157: Prevotella tannerae (79.6% identity)	root; cellular organisms; Bacteria; Bacteroidetes/Chlorobi group; Bacteroidetes; Bacteroidia; Bacteroidales; Prevotellaceae; Prevotella	2839	0.091148	230	74.1935	10	56	53	46	15	22	3	43	8	11	162	1	10	1	93	22	24	0	17	2	425	170	462	55	1	13	0	11	8	2	2	0	3	32	10	120	21	3
OTU1281	98	563	b19067	b19067 AFHG01000059 Methyloversatilis universalis FAM5 ATCC BAA-1314	OTU 1281: Methyloversatilis universalis	OTU 1281: Methyloversatilis universalis (98% identity)	root; cellular organisms; Bacteria; Proteobacteria; Betaproteobacteria; Rhodocyclales; Rhodocyclaceae; Methyloversatilis	2751	0.0883227	53	17.0968	0	0	1683	0	1	1	0	18	0	0	0	0	3	0	0	0	0	0	0	0	187	24	4	0	0	0	0	0	0	0	0	0	0	0	0	0	0	0
OTU0874	75.4	601	b26288	b26288 AGYV01000006 Clostridium innocuum 2959	OTU 0874: Clostridium innocuum	OTU 0874: Clostridium innocuum (75.4% identity)	root; cellular organisms; Bacteria; Firmicutes; Clostridia; Clostridiales; Clostridiaceae; Clostridium	2520	0.0809063	234	75.4839	15	49	90	19	30	26	0	11	2	21	70	3	11	37	85	40	20	0	39	49	384	109	256	44	2	19	1	12	22	1	1	5	0	47	2	78	6	4
OTU1184	95.3	192	v793	v793 2387 Lactobacillus acidophilus ATCC 4356	OTU 1184: Lactobacillus acidophilus	OTU 1184: Lactobacillus acidophilus (95.3% identity)	root; cellular organisms; Bacteria; Firmicutes; Bacilli; Lactobacillales; Lactobacillaceae; Lactobacillus	2492	0.0800073	115	37.0968	0	0	4	577	1	19	2	28	3	10	87	0	0	2	1	41	1	0	1	0	9	0	46	0	0	168	0	2	8	0	2	0	1	23	0	521	132	0
OTU0478	90	415	b18216	b18216 NZ_AENP01000025 Peptoniphilus harei ACS-146-V-Sch2b	OTU 0478: Peptoniphilus harei	OTU 0478: Peptoniphilus harei (90% identity)	root; cellular organisms; Bacteria; Firmicutes; Clostridia; Clostridiales; Clostridiales incertae sedis; Clostridiales Family XI. Incertae Sedis; Peptoniphilus	2367	0.0759941	240	77.4194	5	37	44	24	18	19	10	30	11	23	36	2	10	14	51	12	16	1	12	0	401	175	191	6	1	12	1	8	24	2	2	4	1	34	7	114	20	1
OTU1236	99.6	245	b15977	b15977 FJ577599 Actinobacteria sp. N153 N153_103-6	OTU 1236: Gardnerella vaginalis subgroup B	OTU 1236: Gardnerella vaginalis subgroup B (99.6% identity)	root; cellular organisms; Bacteria; Actinobacteria; Actinobacteria (class); Actinobacteridae; Bifidobacteriales; Bifidobacteriaceae	2330	0.0748062	39	12.5806	0	302	1	1463	0	0	0	0	5	0	5	257	1	0	15	0	0	0	1	0	1	1	2	0	0	0	0	0	2	0	0	0	0	0	4	0	0	0
OTU1719	97.3	264	b16370	b16370 FJ588420 Bacteroidetes sp. NC167 7278_C02_124_059, 059_cl1_cn46_2	OTU 1719: Bacteroidetes sp. NC167	OTU 1719: Bacteroidetes sp. NC167 (97.3% identity)	root; cellular organisms; Bacteria; Bacteroidetes/Chlorobi group; Bacteroidetes	2291	0.0735541	52	16.7742	0	1823	1	0	8	1	0	0	0	1	0	0	0	0	0	0	0	0	0	0	1	0	1	0	0	0	0	0	0	0	0	0	0	1	0	8	1	0
OTU0191	80.7	562	b3363	b3363 AY123698 Aerococcus urinae ATCC 51268	OTU 0191: Aerococcus urinae	OTU 0191: Aerococcus urinae (80.7% identity)	root; cellular organisms; Bacteria; Firmicutes; Bacilli; Lactobacillales; Aerococcaceae; Aerococcus	2170	0.0696693	47	15.1613	0	0	0	0	0	0	0	0	0	0	0	0	0	0	0	0	0	0	0	0	0	0	0	0	0	0	0	0	1	0	0	0	0	0	0	0	0	0
OTU1664	95.6	428	b15977	b15977 FJ577599 Actinobacteria sp. N153 N153_103-6	OTU 1664: Gardnerella vaginalis subgroup B	OTU 1664: Gardnerella vaginalis subgroup B (95.6% identity)	root; cellular organisms; Bacteria; Actinobacteria; Actinobacteria (class); Actinobacteridae; Bifidobacteriales; Bifidobacteriaceae	2161	0.0693804	52	16.7742	0	266	20	919	1	0	0	2	2	2	4	86	1	0	9	10	0	0	6	0	0	1	1	0	0	0	0	0	0	0	0	0	0	0	0	0	0	0
OTU1396	95.9	402	v5155	v5155 3881 Streptococcus parasanguinis ATCC 15912	OTU 1396: Streptococcus parasanguinis	OTU 1396: Streptococcus parasanguinis (95.9% identity)	root; cellular organisms; Bacteria; Firmicutes; Bacilli; Lactobacillales; Streptococcaceae; Streptococcus	2087	0.0670045	234	75.4839	26	69	114	21	30	8	3	33	6	83	94	3	16	17	6	1	0	7	3	2	98	36	65	15	4	31	2	0	8	0	3	4	0	7	10	14	4	1
OTU1116	99.3	566	b17589	b17589 AB547634 Prevotella veroralis JCM 6290	OTU 1116: Prevotella veroralis	OTU 1116: Prevotella veroralis (99.3% identity)	root; cellular organisms; Bacteria; Bacteroidetes/Chlorobi group; Bacteroidetes; Bacteroidia; Bacteroidales; Prevotellaceae; Prevotella	2042	0.0655598	32	10.3226	0	0	0	0	0	0	0	0	0	0	0	0	0	0	0	0	0	0	0	0	0	0	7	0	0	0	0	0	0	0	0	1	36	0	0	0	0	0
OTU0196	74.9	320	b16232	b16232 FJ588282 Clostridia sp. NC029 6292_D03_056_027, 027_cl1_cn4	OTU 0196: Clostridia sp. NC029	OTU 0196: Clostridia sp. NC029 (74.9% identity)	root; cellular organisms; Bacteria; Firmicutes; Clostridia	2036	0.0653672	36	11.6129	0	1418	1	0	0	0	0	0	0	1	1	0	0	0	0	0	0	0	0	0	0	0	2	0	0	0	0	0	0	0	0	0	1	0	305	0	0	0
OTU1284	96	336	b18285	b18285 CP002417 Variovorax paradoxus EPS	OTU 1284: Variovorax paradoxus	OTU 1284: Variovorax paradoxus (96% identity)	root; cellular organisms; Bacteria; Proteobacteria; Betaproteobacteria; Burkholderiales; Comamonadaceae; Variovorax	1999	0.0641792	19	6.12903	3	0	1470	156	12	18	0	0	0	1	148	1	43	1	4	21	3	0	0	1	111	1	3	0	0	0	0	0	0	0	0	0	0	0	0	0	0	0
OTU0633	75	552	b21018	b21018 NZ_AGWP01000004 Actinomyces neuii subsp. anitratus BVS029A5	OTU 0633: Actinomyces neuii	OTU 0633: Actinomyces neuii (75% identity)	root; cellular organisms; Bacteria; Actinobacteria; Actinobacteria; Actinobacteridae; Actinomycetales; Actinomycineae; Actinomycetaceae; Actinomyces	1960	0.0629271	28	9.03226	0	0	0	0	0	0	0	0	0	0	0	0	0	0	0	0	0	0	0	0	0	0	0	0	0	1	1	2	0	0	0	0	0	0	1	1848	11	0
OTU1659	97.1	209	b15920	b15920 CP001849 Gardnerella vaginalis 409-05 NULL	OTU 1659: Gardnerella vaginalis subgroup A	OTU 1659: Gardnerella vaginalis subgroup A (97.1% identity)	root; cellular organisms; Bacteria; Actinobacteria; Actinobacteria (class); Actinobacteridae; Bifidobacteriales; Bifidobacteriaceae; Gardnerella	1882	0.0604229	77	24.8387	0	320	2	0	0	0	1	0	0	1	12	2	1	0	2	0	3	0	0	2	2	1	1	0	2	0	0	0	0	0	0	0	0	0	26	0	0	0
OTU0350	95.9	563	b9558	b9558 CP001052 Burkholderia phytofirmans PsJN	OTU 0350: Burkholderia phytofirmans	OTU 0350: Burkholderia phytofirmans (95.9% identity)	root; cellular organisms; Bacteria; Proteobacteria; Betaproteobacteria; Burkholderiales; Burkholderiaceae; Burkholderia	1804	0.0579186	56	18.0645	0	0	0	0	0	0	0	0	0	0	0	0	0	0	0	0	0	0	0	0	0	0	0	0	0	0	0	0	0	0	0	0	0	1	0	0	0	0
OTU1335	96	447	b18723	b18723 CP002585 Pseudomonas brassicacearum subsp. brassicacearum NFM421 CFBP 11874	OTU 1335: Pseudomonas brassicacearum	OTU 1335: Pseudomonas brassicacearum (96% identity)	root; cellular organisms; Bacteria; Proteobacteria; Gammaproteobacteria; Pseudomonadales; Pseudomonadaceae; Pseudomonas	1798	0.057726	46	14.8387	22	0	0	350	200	215	0	0	0	26	119	0	0	0	14	82	2	0	0	5	137	441	8	0	0	0	0	0	1	0	0	0	0	3	0	1	0	0
OTU1673	98.8	184	b3386	b3386 AY123673 Gardnerella vaginalis ATCC 14018	OTU 1673: Gardnerella vaginalis subgroup C	OTU 1673: Gardnerella vaginalis subgroup C (98.8% identity)	root; cellular organisms; Bacteria; Actinobacteria; Actinobacteria (class); Actinobacteridae; Bifidobacteriales; Bifidobacteriaceae; Gardnerella	1664	0.0534238	192	61.9355	4	6	22	11	18	12	112	13	0	20	40	3	10	0	5	0	0	0	1	0	91	10	4	11	0	7	2	0	1	0	0	7	0	12	1	9	0	0
OTU0646	95.8	402	b15971	b15971 FJ577605 Streptococcus sp. N163 N163_162-4	OTU 0646: Streptococcus sp. N163	OTU 0646: Streptococcus sp. N163 (95.8% identity)	root; cellular organisms; Bacteria; Firmicutes; Bacilli; Lactobacillales; Streptococcaceae; Streptococcus	1643	0.0527496	52	16.7742	0	0	2	0	0	0	0	0	0	0	0	0	0	0	0	0	0	0	0	1	0	0	0	0	0	2	1	0	1	0	0	0	0	2	0	2	0	0
OTU1326	99.4	490	b21893	b21893 AGZU01000014 Sphingobium yanoikuyae ATCC 51230	OTU 1326: Sphingobium yanoikuyae	OTU 1326: Sphingobium yanoikuyae (99.4% identity)	root; cellular organisms; Bacteria; Proteobacteria; Alphaproteobacteria; Sphingomonadales; Sphingomonadaceae; Sphingobium	1604	0.0514975	25	8.06452	0	0	1324	0	1	45	1	0	0	0	3	0	3	0	0	0	0	0	0	0	38	2	1	0	0	0	0	0	0	0	0	0	0	5	0	0	0	0
OTU0163	88.9	560	b13648	b13648 ACGV01000115 Lactobacillus vaginalis ATCC 49540	OTU 0163: Lactobacillus vaginalis	OTU 0163: Lactobacillus vaginalis (88.9% identity)	root; cellular organisms; Bacteria; Firmicutes; Bacilli; Lactobacillales; Lactobacillaceae; Lactobacillus	1498	0.0480943	21	6.77419	0	0	0	1	0	0	0	0	0	0	0	0	3	0	0	3	0	0	0	0	19	0	1443	0	0	0	0	0	0	0	0	0	0	1	0	0	0	0
OTU1446	99.1	555	b17655	b17655 AB547552 Bacteroides coagulans JCM 12528	OTU 1446: Bacteroides coagulans	OTU 1446: Bacteroides coagulans (99.1% identity)	root; cellular organisms; Bacteria; Bacteroidetes/Chlorobi group; Bacteroidetes; Bacteroidia; Bacteroidales; Bacteroidaceae; Bacteroides	1422	0.0456543	55	17.7419	0	0	0	0	0	0	0	0	0	0	0	0	0	0	0	0	0	0	0	0	0	0	0	0	0	1	0	0	0	0	0	0	0	2	2	66	0	0
OTU1067	96.6	469	b10199	b10199 EF571590 Lactobacillus gasseri ATCC 33323	OTU 1067: Lactobacillus gasseri	OTU 1067: Lactobacillus gasseri (96.6% identity)	root; cellular organisms; Bacteria; Firmicutes; Bacilli; Lactobacillales; Lactobacillaceae; Lactobacillus	1376	0.0441774	69	22.2581	0	0	0	0	3	2	14	0	0	0	7	4	0	0	5	0	0	1	0	5	2	0	0	0	51	0	0	4	0	0	0	0	0	2	0	0	0	0
OTU0656	92.2	567	b13661	b13661 ACGD01000005 Corynebacterium accolens ATCC 49725	OTU 0656: Corynebacterium accolens	OTU 0656: Corynebacterium accolens (92.2% identity)	root; cellular organisms; Bacteria; Actinobacteria; Actinobacteria (class); Actinobacteridae; Actinomycetales; Corynebacterineae; Corynebacteriaceae; Corynebacterium	1285	0.0412558	79	25.4839	0	0	0	0	0	88	0	0	0	0	0	0	0	0	0	0	0	0	8	1	1	0	23	0	0	0	0	0	0	0	0	1	0	54	0	4	0	0
OTU1212	98.4	566	b17624	b17624 AB547599 Prevotella corporis JCM 8529	OTU 1212: Prevotella corporis	OTU 1212: Prevotella corporis (98.4% identity)	root; cellular organisms; Bacteria; Bacteroidetes/Chlorobi group; Bacteroidetes; Bacteroidia; Bacteroidales; Prevotellaceae; Prevotella	1271	0.0408063	32	10.3226	0	0	0	0	0	0	0	0	0	0	0	0	0	0	0	0	0	0	0	0	0	0	0	0	0	0	0	1	0	0	0	0	0	0	0	12	0	0
OTU1652	97	166	b15920	b15920 CP001849 Gardnerella vaginalis 409-05 NULL	OTU 1652: Gardnerella vaginalis subgroup A	OTU 1652: Gardnerella vaginalis subgroup A (97% identity)	root; cellular organisms; Bacteria; Actinobacteria; Actinobacteria (class); Actinobacteridae; Bifidobacteriales; Bifidobacteriaceae; Gardnerella	1229	0.0394579	33	10.6452	1	0	0	0	0	0	0	0	0	0	0	0	0	0	0	0	0	0	0	0	0	0	0	0	0	0	0	0	0	0	0	0	0	0	0	0	0	0
OTU1371	85.9	510	b16322	b16322 FJ588372 Atopobium vaginae NC119 7233_D09_126_059, 059_cl0_sn50	OTU 1371: Atopobium vaginae	OTU 1371: Atopobium vaginae (85.9% identity)	root; cellular organisms; Bacteria; Actinobacteria; Actinobacteria (class); Coriobacteridae; Coriobacteriales; Coriobacterineae; Coriobacteriaceae; Atopobium	1185	0.0380452	15	4.83871	0	0	0	0	0	0	0	0	0	0	0	0	0	0	0	0	0	0	0	0	0	0	0	0	0	0	0	0	0	0	0	0	0	0	0	0	0	0
OTU0860	99.6	549	b3498	b3498 AY166564 Bifidobacterium infantis 6w-50	OTU 0860: Bifidobacterium infantis	OTU 0860: Bifidobacterium infantis (99.6% identity)	root; cellular organisms; Bacteria; Actinobacteria; Actinobacteria (class); Actinobacteridae; Bifidobacteriales; Bifidobacteriaceae; Bifidobacterium	1112	0.0357015	23	7.41935	0	0	0	0	0	0	0	0	0	0	0	0	0	0	0	0	0	0	0	0	5	0	19	0	0	7	0	0	0	0	2	0	0	0	0	3	0	0
OTU1468	87.8	484	b16369	b16369 FJ588419 Bacteroidetes sp. NC166 7278_A07_124_059, 059_cl1_cn42_48	OTU 1468: Bacteroidetes sp. NC166	OTU 1468: Bacteroidetes sp. NC166 (87.8% identity)	root; cellular organisms; Bacteria; Bacteroidetes/Chlorobi group; Bacteroidetes	1106	0.0355089	10	3.22581	0	0	0	0	0	0	0	0	0	0	0	0	0	0	0	0	0	0	0	0	0	0	0	0	0	0	0	0	0	0	0	0	0	0	0	0	0	0
OTU1219	84	217	b16543	b16543 ADGP01000033 Megasphaera sp. genomosp. type_1 str. 28L	OTU 1219: Megasphaera sp. genomsp. type 1	OTU 1219: Megasphaera sp. genomsp. type 1 (84% identity)	root; cellular organisms; Bacteria; Firmicutes; Clostridia; Clostridiales; Veillonellaceae; Megasphaera	1095	0.0351557	66	21.2903	0	300	0	0	0	0	0	0	0	0	0	0	0	0	0	0	0	0	0	0	0	0	0	0	0	0	0	0	0	0	0	1	3	0	29	0	0	0
OTU1245	99.8	555	b18373	b18373 ADXW01000015 Propionibacterium acnes HL002PA1	OTU 1245: Propionibacterium acnes	OTU 1245: Propionibacterium acnes (99.8% identity)	root; cellular organisms; Bacteria; Actinobacteria; Actinobacteria (class); Actinobacteridae; Actinomycetales; Propionibacterineae; Propionibacteriaceae; Propionibacterium	1086	0.0348668	57	18.3871	0	15	10	0	6	0	0	9	0	0	249	0	0	0	1	9	4	0	0	0	6	3	20	0	0	0	0	0	0	0	0	0	0	3	0	3	0	0
OTU1185	96.4	192	v793	v793 2387 Lactobacillus acidophilus ATCC 4356	OTU 1185: Lactobacillus acidophilus	OTU 1185: Lactobacillus acidophilus (96.4% identity)	root; cellular organisms; Bacteria; Firmicutes; Bacilli; Lactobacillales; Lactobacillaceae; Lactobacillus	1067	0.0342568	151	48.7097	61	0	4	3	4	0	0	0	0	13	1	0	1	2	1	0	1	1	1	3	67	7	29	48	0	0	7	14	0	1	6	2	0	114	0	2	0	4
OTU1465	99.7	363	b3424	b3424 AY123663 Pseudomonas putida ATCC 12633	OTU 1465: Pseudomonas putida	OTU 1465: Pseudomonas putida (99.7% identity)	root; cellular organisms; Bacteria; Proteobacteria; Gammaproteobacteria; Pseudomonadales; Pseudomonadaceae; Pseudomonas	1064	0.0341604	22	7.09677	0	0	827	169	7	9	0	0	0	8	3	0	2	0	0	7	0	0	0	0	3	6	3	0	0	0	0	0	1	0	0	0	0	4	0	0	0	0
OTU0380	84.2	449	b10309	b10309 CP000140 Parabacteroides distasonis ATCC 8503	OTU 0380: Parabacteroides distasonis	OTU 0380: Parabacteroides distasonis (84.2% identity)	root; cellular organisms; Bacteria; Bacteroidetes/Chlorobi group; Bacteroidetes; Bacteroidia; Bacteroidales; Porphyromonadaceae; Parabacteroides	1064	0.0341604	9	2.90323	0	0	0	0	0	0	0	0	0	0	0	0	0	0	0	0	0	0	0	0	943	0	72	0	0	0	0	0	0	0	0	0	0	0	0	0	0	0
OTU0207	81.6	554	b26648	b26648 Clostridium sp. comp20499_c1_seq3	OTU 0207: Clostridium sp.	OTU 0207: Clostridium sp. (81.6% identity)	root; cellular organisms; Bacteria; Firmicutes; Clostridia; Clostridiales	949	0.0304683	13	4.19355	0	0	0	0	0	0	0	0	0	0	0	0	0	0	0	0	0	0	0	0	0	0	0	0	0	0	0	0	0	0	0	0	0	0	0	0	0	0
OTU0182	78.7	270	b10203	b10203 EF571586 Acidaminococcus fermentans ATCC 25085	OTU 0182: Acidaminococcus fermentans	OTU 0182: Acidaminococcus fermentans (78.7% identity)	root; cellular organisms; Bacteria; Firmicutes; Clostridia; Clostridiales; Veillonellaceae; Acidaminococcus	933	0.0299546	173	55.8065	8	34	2	51	3	5	3	3	1	0	6	1	2	0	2	2	0	0	0	0	6	0	27	5	0	9	0	1	2	1	1	0	0	17	3	41	7	6
OTU1330	98.9	561	b20423	b20423 NZ_ADLT01000066 Dialister succinatiphilus YIT 11850 YIT 11850	OTU 1330: Dialister succinatiphilus	OTU 1330: Dialister succinatiphilus (98.9% identity)	root; cellular organisms; Bacteria; Firmicutes; Negativicutes; Selenomonadales; Veillonellaceae; Dialister	931	0.0298904	8	2.58065	0	0	0	0	1	0	0	0	2	0	0	0	0	0	0	0	0	0	0	2	0	0	921	2	0	0	0	0	0	0	0	0	0	0	0	0	0	0
OTU0612	82	411	b21890	b21890 AGZI01000020 Massilia timonae CCUG 45783	OTU 0612: Massilia timonae	OTU 0612: Massilia timonae (82% identity)	root; cellular organisms; Bacteria; Proteobacteria; Betaproteobacteria; Burkholderiales; Oxalobacteraceae; Massilia	893	0.0286704	179	57.7419	15	22	31	10	11	7	1	9	1	21	12	2	14	12	5	2	3	0	3	1	100	20	87	25	8	7	0	1	1	0	1	1	2	3	1	47	3	2
OTU0057	77.1	560	b10849	b10849 NZ_ABGD02000012 Anaerotruncus colihominis DSM17241	OTU 0057: Anaerotruncus colihominis	OTU 0057: Anaerotruncus colihominis (77.1% identity)	root; cellular organisms; Bacteria; Firmicutes; Clostridia; Clostridiales; Clostridiaceae; Anaerotruncus	885	0.0284135	9	2.90323	0	0	0	0	0	0	2	0	0	0	0	0	0	0	4	0	0	0	0	0	520	0	354	0	0	0	0	0	0	0	0	0	0	0	0	0	0	0
OTU1014	67.3	231	b22236	b22236 NZ_AMEY01000087 Anaerostipes hadrus DSM 3319	OTU 1014: Anaerostipes hadrus	OTU 1014: Anaerostipes hadrus (67.3% identity)	root; cellular organisms; Bacteria; Firmicutes; Clostridia; Clostridiales; Lachnospiraceae; Anaerostipes	879	0.0282209	8	2.58065	0	0	3	0	0	14	0	0	0	0	0	0	2	0	0	0	0	0	1	0	30	0	825	0	0	0	0	0	0	0	0	0	0	0	0	0	0	0
OTU1654	96.7	246	b15920	b15920 CP001849 Gardnerella vaginalis 409-05 NULL	OTU 1654: Gardnerella vaginalis subgroup A	OTU 1654: Gardnerella vaginalis subgroup A (96.7% identity)	root; cellular organisms; Bacteria; Actinobacteria; Actinobacteria (class); Actinobacteridae; Bifidobacteriales; Bifidobacteriaceae; Gardnerella	851	0.0273219	54	17.4194	0	480	1	2	1	0	12	0	0	0	16	0	4	0	0	0	0	0	2	2	1	0	0	0	0	0	0	0	0	0	0	0	0	0	25	0	0	0
OTU0201	75.8	553	b17655	b17655 AB547552 Bacteroides coagulans JCM 12528	OTU 0201: Bacteroides coagulans	OTU 0201: Bacteroides coagulans (75.8% identity)	root; cellular organisms; Bacteria; Bacteroidetes/Chlorobi group; Bacteroidetes; Bacteroidia; Bacteroidales; Bacteroidaceae; Bacteroides	848	0.0272256	35	11.2903	0	0	0	0	0	0	0	0	0	0	0	0	0	0	0	0	0	0	0	0	0	0	0	0	0	0	0	0	0	0	0	1	0	0	0	7	0	0
OTU1253	98.3	464	b1025	b1025 AF440233 Prevotella bivia ATCC 29303	OTU 1253: Prevotella bivia	OTU 1253: Prevotella bivia (98.3% identity)	root; cellular organisms; Bacteria; Bacteroidetes/Chlorobi group; Bacteroidetes; Bacteroidia; Bacteroidales; Prevotellaceae; Prevotella	847	0.0271935	17	5.48387	0	0	0	0	0	0	0	0	0	0	0	0	0	0	0	0	0	0	0	0	0	0	0	0	0	0	0	6	0	0	0	0	0	0	0	0	0	0
OTU1381	96.1	381	b17632	b17632 AB547591 Prevotella amnii JCM 14753	OTU 1381: Prevotella amnii	OTU 1381: Prevotella amnii (96.1% identity)	root; cellular organisms; Bacteria; Bacteroidetes/Chlorobi group; Bacteroidetes; Bacteroidia; Bacteroidales; Prevotellaceae; Prevotella	821	0.0263588	30	9.67742	0	530	0	0	0	0	0	0	1	0	0	0	0	0	0	0	0	1	0	0	0	0	0	0	0	0	0	0	0	0	0	0	0	0	0	0	0	0
OTU0493	81.8	302	b19953	b19953 AFFY01000098 Paraprevotella clara YIT 11840	OTU 0493: Paraprevotella clara	OTU 0493: Paraprevotella clara (81.8% identity)	root; cellular organisms; Bacteria; Bacteroidetes/Chlorobi group; Bacteroidetes; Bacteroidia; Bacteroidales; Prevotellaceae; Paraprevotella	813	0.0261019	17	5.48387	0	0	0	0	0	0	0	0	0	0	0	0	0	0	0	0	0	0	0	0	0	0	156	0	0	0	0	0	0	0	0	0	0	0	0	0	0	0
OTU1170	90.3	348	b15955	b15955 FJ577567 Lactobacillus sp. L6 N68	OTU 1170: Lactobacillus sp. L6	OTU 1170: Lactobacillus sp. L6 (90.3% identity)	root; cellular organisms; Bacteria; Firmicutes; Bacilli; Lactobacillales; Lactobacillaceae; Lactobacillus	812	0.0260698	23	7.41935	46	0	0	17	0	0	0	0	2	15	614	6	4	0	10	0	7	0	0	2	70	1	1	1	0	0	0	0	0	0	0	0	0	0	0	0	0	0
OTU1057	85.5	549	b16322	b16322 FJ588372 Atopobium vaginae NC119 7233_D09_126_059, 059_cl0_sn50	OTU 1057: Atopobium vaginae	OTU 1057: Atopobium vaginae (85.5% identity)	root; cellular organisms; Bacteria; Actinobacteria; Actinobacteria (class); Coriobacteridae; Coriobacteriales; Coriobacterineae; Coriobacteriaceae; Atopobium	812	0.0260698	9	2.90323	0	0	0	0	0	0	0	0	0	0	0	0	0	0	0	0	0	0	0	0	0	0	0	0	0	0	0	0	0	0	0	0	0	0	0	0	0	0
OTU1439	99.8	479	b21018	b21018 NZ_AGWP01000004 Actinomyces neuii subsp. anitratus BVS029A5	OTU 1439: Actinomyces neuii	OTU 1439: Actinomyces neuii (99.8% identity)	root; cellular organisms; Bacteria; Actinobacteria; Actinobacteria; Actinobacteridae; Actinomycetales; Actinomycineae; Actinomycetaceae; Actinomyces	788	0.0252993	44	14.1935	0	0	0	0	0	0	0	0	0	0	0	0	0	0	0	0	0	2	0	0	0	0	0	0	0	0	0	0	21	0	0	1	13	0	0	1	0	0
OTU1594	95.2	250	b3386	b3386 AY123673 Gardnerella vaginalis ATCC 14018	OTU 1594: Gardnerella vaginalis subgroup C	OTU 1594: Gardnerella vaginalis subgroup C (95.2% identity)	root; cellular organisms; Bacteria; Actinobacteria; Actinobacteria (class); Actinobacteridae; Bifidobacteriales; Bifidobacteriaceae; Gardnerella	757	0.024304	69	22.2581	1	0	0	0	0	0	4	0	0	0	0	0	0	0	0	0	0	5	0	0	0	0	0	0	0	0	0	0	0	0	0	5	7	0	0	2	0	0
OTU1304	87.6	474	b16369	b16369 FJ588419 Bacteroidetes sp. NC166 7278_A07_124_059, 059_cl1_cn42_48	OTU 1304: Bacteroidetes sp. NC166	OTU 1304: Bacteroidetes sp. NC166 (87.6% identity)	root; cellular organisms; Bacteria; Bacteroidetes/Chlorobi group; Bacteroidetes	753	0.0241756	9	2.90323	0	0	0	0	0	0	0	0	0	0	0	0	0	0	0	0	0	0	0	0	0	0	0	0	0	0	0	0	0	0	0	0	0	0	0	0	0	0
OTU1190	99.5	566	b6842	b6842 AY691281 Prevotella disiens ATCC 29426	OTU 1190: Prevotella disiens	OTU 1190: Prevotella disiens (99.5% identity)	root; cellular organisms; Bacteria; Bacteroidetes/Chlorobi group; Bacteroidetes; Bacteroidia; Bacteroidales; Prevotellaceae; Prevotella	737	0.0236619	40	12.9032	0	0	0	0	0	0	0	0	0	0	0	0	0	0	0	0	0	0	0	0	1	0	0	0	0	0	0	0	0	0	0	0	0	0	0	1	0	0
OTU0937	66.8	566	b17643	b17643 AB547580 Porphyromonas endodontalis JCM 8526	OTU 0937: Porphyromonas endodontalis	OTU 0937: Porphyromonas endodontalis (66.8% identity)	root; cellular organisms; Bacteria; Bacteroidetes/Chlorobi group; Bacteroidetes; Bacteroidia; Bacteroidales; Porphyromonadaceae; Porphyromonas	719	0.023084	17	5.48387	0	0	0	0	0	0	0	0	0	0	3	0	0	0	0	0	0	0	0	0	2	0	336	0	0	0	0	0	0	0	0	0	0	0	0	0	0	0
OTU0864	82.4	484	b17635	b17635 AB547588 Porphyromonas somerae JCM 13867	OTU 0864: Porphyromonas somerae	OTU 0864: Porphyromonas somerae (82.4% identity)	root; cellular organisms; Bacteria; Bacteroidetes/Chlorobi group; Bacteroidetes; Bacteroidia; Bacteroidales; Porphyromonadaceae; Porphyromonas	708	0.0227308	9	2.90323	0	0	0	0	0	0	0	0	0	0	0	0	0	0	0	0	0	0	0	0	0	0	0	0	0	0	0	0	0	0	0	0	0	0	0	23	0	0
OTU0275	70.2	562	b12705	b12705 NZ_ABZV01000014 Capnocytophaga sputigena Capno	OTU 0275: Capnocytophaga sputigena	OTU 0275: Capnocytophaga sputigena (70.2% identity)	root; cellular organisms; Bacteria; Bacteroidetes/Chlorobi group; Bacteroidetes; Flavobacteria; Flavobacteriales; Flavobacteriaceae; Capnocytophaga	701	0.0225061	10	3.22581	0	0	0	0	0	0	0	1	0	0	0	0	0	0	0	0	0	0	0	0	1	0	651	0	0	0	0	0	0	0	0	0	0	0	0	0	0	0
OTU1481	99.3	557	b3408	b3408 AY123666 Moraxella osloensis ATCC 19976	OTU 1481: Moraxella osloensis	OTU 1481: Moraxella osloensis (99.3% identity)	root; cellular organisms; Bacteria; Proteobacteria; Gammaproteobacteria; Pseudomonadales; Moraxellaceae	699	0.0224419	46	14.8387	0	9	61	0	0	0	0	0	0	0	13	0	46	1	0	4	1	0	0	0	15	1	59	2	0	0	0	0	1	0	0	0	1	1	0	0	0	0
OTU1191	86.7	265	b16543	b16543 ADGP01000033 Megasphaera sp. genomosp. type_1 str. 28L	OTU 1191: Megasphaera sp. genomsp. type 1	OTU 1191: Megasphaera sp. genomsp. type 1 (86.7% identity)	root; cellular organisms; Bacteria; Firmicutes; Clostridia; Clostridiales; Veillonellaceae; Megasphaera	675	0.0216713	45	14.5161	0	356	0	0	0	0	0	0	0	0	0	0	0	0	0	0	0	0	2	0	1	0	0	1	0	0	0	0	0	0	0	2	4	0	44	0	0	0
OTU0568	86.4	561	b21018	b21018 NZ_AGWP01000004 Actinomyces neuii subsp. anitratus BVS029A5	OTU 0568: Actinomyces neuii	OTU 0568: Actinomyces neuii (86.4% identity)	root; cellular organisms; Bacteria; Actinobacteria; Actinobacteria; Actinobacteridae; Actinomycetales; Actinomycineae; Actinomycetaceae; Actinomyces	664	0.0213182	23	7.41935	5	0	0	1	0	0	0	0	0	0	0	0	0	0	0	0	0	0	0	0	0	0	0	0	0	0	0	0	0	0	0	2	0	0	0	1	0	0
OTU0198	65.6	194	b16376	b16376 FJ588426 Clostridia sp. NC173 7308_B08_062_027, 027_cl1_cn6	OTU 0198: Clostridia sp. NC173	OTU 0198: Clostridia sp. NC173 (65.6% identity)	root; cellular organisms; Bacteria; Firmicutes; Clostridia	662	0.021254	25	8.06452	0	412	0	0	0	0	0	1	0	0	0	0	0	0	0	0	0	0	0	0	0	1	0	0	0	0	0	0	0	8	0	0	0	0	122	0	0	0
OTU0576	75.7	552	b19661	b19661 CP003058 Acidaminococcus intestini RyC-MR95	OTU 0576: Acidaminococcus intestini	OTU 0576: Acidaminococcus intestini (75.7% identity)	root; cellular organisms; Bacteria; Firmicutes; Negativicutes; Selenomonadales; Acidaminococcaceae; Acidaminococcus	659	0.0211576	20	6.45161	0	0	1	1	0	0	0	0	0	0	3	0	0	0	0	0	0	0	0	0	259	0	27	0	0	0	0	0	0	0	0	0	0	0	0	0	0	0
OTU0137	71.9	560	b3372	b3372 AY123659 Brevundimonas diminuta ATCC 11568	OTU 0137: Brevundimonas diminuta	OTU 0137: Brevundimonas diminuta (71.9% identity)	root; cellular organisms; Bacteria; Proteobacteria; Alphaproteobacteria; Caulobacterales; Caulobacteraceae; Brevundimonas	656	0.0210613	5	1.6129	0	0	0	0	0	0	0	0	0	0	0	0	0	0	0	0	0	0	0	0	0	0	0	0	0	0	0	0	0	0	0	0	0	0	0	0	0	0
OTU1262	100	566	b6841	b6841 AY691280 Prevotella denticola ATCC 35308	OTU 1262: Prevotella denticola	OTU 1262: Prevotella denticola (100% identity)	root; cellular organisms; Bacteria; Bacteroidetes/Chlorobi group; Bacteroidetes; Bacteroidia; Bacteroidales; Prevotellaceae; Prevotella	653	0.020965	27	8.70968	0	0	0	0	0	0	0	0	0	0	0	0	0	0	0	0	0	0	0	0	0	0	0	0	0	0	0	0	0	0	0	4	37	0	0	0	0	0
OTU1386	95	362	b17626	b17626 AB547597 Prevotella buccalis JCM 12246	OTU 1386: Prevotella buccalis	OTU 1386: Prevotella buccalis (95% identity)	root; cellular organisms; Bacteria; Bacteroidetes/Chlorobi group; Bacteroidetes; Bacteroidia; Bacteroidales; Prevotellaceae; Prevotella	650	0.0208687	33	10.6452	0	218	0	0	0	0	0	0	0	0	0	0	0	0	0	0	0	0	0	0	1	0	0	0	0	0	0	0	0	0	0	0	0	0	30	48	0	0
OTU1653	95.4	196	b15920	b15920 CP001849 Gardnerella vaginalis 409-05 NULL	OTU 1653: Gardnerella vaginalis subgroup A	OTU 1653: Gardnerella vaginalis subgroup A (95.4% identity)	root; cellular organisms; Bacteria; Actinobacteria; Actinobacteria (class); Actinobacteridae; Bifidobacteriales; Bifidobacteriaceae; Gardnerella	629	0.0201945	41	13.2258	0	285	0	4	0	0	3	0	0	0	17	0	3	2	0	0	0	0	3	1	1	0	0	0	0	0	0	0	0	0	0	0	0	0	22	0	0	0
OTU1238	100	552	b6768	b6768 AY691207 Atopobium minutum ATCC 33267	OTU 1238: Atopobium minutum	OTU 1238: Atopobium minutum (100% identity)	root; cellular organisms; Bacteria; Actinobacteria; Actinobacteria (class); Coriobacteridae; Coriobacteriales; Coriobacterineae; Coriobacteriaceae; Atopobium	619	0.0198734	14	4.51613	0	0	0	0	0	0	0	0	0	0	0	0	0	0	0	0	0	0	0	0	0	0	0	0	0	0	0	0	0	0	0	0	0	0	0	4	0	0
OTU1117	97.5	198	b17590	b17590 AB547633 Prevotella timonensis JCM 15640	OTU 1117: Prevotella timonensis	OTU 1117: Prevotella timonensis (97.5% identity)	root; cellular organisms; Bacteria; Bacteroidetes/Chlorobi group; Bacteroidetes; Bacteroidia; Bacteroidales; Prevotellaceae; Prevotella	595	0.0191029	29	9.35484	0	481	1	0	3	0	0	0	0	0	0	0	0	0	0	0	0	0	2	0	0	0	0	0	0	0	0	1	0	0	0	0	2	3	1	50	0	0
OTU0166	81.9	558	b13630	b13630 NC_013520 Veillonella parvula DSM 2008	OTU 0166: Veillonella parvula	OTU 0166: Veillonella parvula (81.9% identity)	root; cellular organisms; Bacteria; Firmicutes; Clostridia; Clostridiales; Veillonellaceae; Veillonella	586	0.0188139	12	3.87097	0	0	0	0	0	0	1	0	0	0	0	0	0	0	0	0	0	0	0	0	0	0	0	0	0	0	0	0	0	0	0	0	0	0	0	0	0	0
OTU1419	94.5	471	b14380	b14380 NZ_ACQT01000229 Acidovorax delafieldii 2AN	OTU 1419: Acidovorax delafieldii	OTU 1419: Acidovorax delafieldii (94.5% identity)	root; cellular organisms; Bacteria; Proteobacteria; Betaproteobacteria; Burkholderiales; Comamonadaceae; Acidovorax	570	0.0183002	42	13.5484	3	0	10	262	5	18	0	12	0	1	36	0	22	1	0	1	0	0	0	1	24	10	0	0	0	0	0	0	0	0	0	0	0	0	0	0	0	0
OTU1655	100	305	b18713	b18713 AEJD00000000 Gardnerella vaginalis 101 NULL	OTU 1655: Gardnerella vaginalis subgroup D	OTU 1655: Gardnerella vaginalis subgroup D (100% identity)	root; cellular organisms; Bacteria; Actinobacteria; Actinobacteria (class); Actinobacteridae; Bifidobacteriales; Bifidobacteriaceae; Gardnerella	548	0.0175939	22	7.09677	0	0	0	0	0	0	0	0	0	0	0	0	0	0	0	0	0	0	0	0	0	0	0	0	0	0	0	0	0	0	0	0	0	0	0	0	0	0
OTU1658	96.2	295	b15977	b15977 FJ577599 Actinobacteria sp. N153 N153_103-6	OTU 1658: Gardnerella vaginalis subgroup B	OTU 1658: Gardnerella vaginalis subgroup B (96.2% identity)	root; cellular organisms; Bacteria; Actinobacteria; Actinobacteria (class); Actinobacteridae; Bifidobacteriales; Bifidobacteriaceae	532	0.0170802	53	17.0968	0	7	0	22	0	0	0	0	0	0	0	2	0	0	0	0	0	1	0	0	0	0	0	0	0	0	0	0	0	0	0	1	0	0	1	0	0	0
OTU1316	100	474	b21018	b21018 NZ_AGWP01000004 Actinomyces neuii subsp. anitratus BVS029A5	OTU 1316: Actinomyces neuii	OTU 1316: Actinomyces neuii (100% identity)	root; cellular organisms; Bacteria; Actinobacteria; Actinobacteria; Actinobacteridae; Actinomycetales; Actinomycineae; Actinomycetaceae; Actinomyces	522	0.0167592	38	12.2581	0	0	0	0	0	0	0	0	0	0	0	0	0	0	0	0	0	3	0	0	0	0	0	0	0	0	0	0	5	0	0	3	4	0	0	0	0	0
OTU0126	82.2	552	b16218	b16218 FJ588268 Clostridia sp. NC015 6130_E08_034_012, 012_cl0_sn25	OTU 0126: Clostridia sp. NC015	OTU 0126: Clostridia sp. NC015 (82.2% identity)	root; cellular organisms; Bacteria; Firmicutes; Clostridia	518	0.0166307	10	3.22581	0	0	0	1	0	0	0	0	0	0	2	0	0	0	0	0	1	0	0	0	455	46	9	0	0	0	0	0	0	0	0	0	0	0	0	0	0	0
OTU1331	100	550	b13762	b13762 NZ_ACKW01000052 Mobiluncus mulieris ATCC 35243	OTU 1331: Mobiluncus mulieris	OTU 1331: Mobiluncus mulieris (100% identity)	root; cellular organisms; Bacteria; Actinobacteria; Actinobacteria (class); Actinobacteridae; Actinomycetales; Actinomycineae; Actinomycetaceae; Mobiluncus/Falcivibrio group; Mobiluncus	498	0.0159886	8	2.58065	0	137	0	0	0	1	0	0	0	0	0	0	0	0	0	0	0	0	0	0	2	0	1	0	0	0	0	0	0	0	0	0	0	0	0	0	0	0
OTU0197	66.5	217	b16232	b16232 FJ588282 Clostridia sp. NC029 6292_D03_056_027, 027_cl1_cn4	OTU 0197: Clostridia sp. NC029	OTU 0197: Clostridia sp. NC029 (66.5% identity)	root; cellular organisms; Bacteria; Firmicutes; Clostridia	495	0.0158923	14	4.51613	0	327	0	0	0	0	0	0	1	0	0	0	0	1	0	0	0	0	0	0	0	0	0	0	0	0	0	0	0	0	0	0	0	0	68	0	0	0
OTU1425	99.2	513	v5167	v5167 3897 Streptococcus vestibularis ATCC 49124	OTU 1425: Streptococcus vestibularis	OTU 1425: Streptococcus vestibularis (99.2% identity)	root; cellular organisms; Bacteria; Firmicutes; Bacilli; Lactobacillales; Streptococcaceae; Streptococcus	463	0.0148649	20	6.45161	1	0	14	0	0	0	0	0	0	0	0	0	0	0	0	0	0	0	0	37	0	0	0	0	0	0	0	0	0	0	0	0	0	0	0	0	0	0
OTU0442	95.5	556	b18290	b18290 AEPZ01000012 Mobiluncus curtisii subsp. holmesii ATCC 35242	OTU 0442: Mobiluncus curtisii	OTU 0442: Mobiluncus curtisii (95.5% identity)	root; cellular organisms; Bacteria; Actinobacteria; Actinobacteria (class); Actinobacteridae; Actinomycetales; Actinomycineae; Actinomycetaceae; Mobiluncus/Falcivibrio group; Mobiluncus	462	0.0148328	18	5.80645	0	0	0	0	0	0	0	0	0	0	0	0	0	0	0	0	0	0	0	0	0	0	0	0	0	0	0	0	0	0	0	0	0	0	56	0	0	0
OTU1436	97.6	552	b18122	b18122 NC_014643 Rothia dentocariosa ATCC 17931	OTU 1436: Rothia dentocariosa	OTU 1436: Rothia dentocariosa (97.6% identity)	root; cellular organisms; Bacteria; Actinobacteria; Actinobacteria (class); Actinobacteridae; Actinomycetales; Micrococcineae; Micrococcaceae; Rothia	461	0.0148007	7	2.25806	0	0	0	1	0	0	0	0	0	0	0	0	0	0	0	0	0	3	0	0	0	0	0	0	0	0	0	0	0	0	0	0	0	9	0	0	0	0
OTU0365	92.3	555	b19879	b19879 AP012206 Bradyrhizobium japonicum USDA 6	OTU 0365: Bradyrhizobium japonicum	OTU 0365: Bradyrhizobium japonicum (92.3% identity)	root; cellular organisms; Bacteria; Proteobacteria; Alphaproteobacteria; Rhizobiales; Bradyrhizobiaceae; Bradyrhizobium	452	0.0145118	16	5.16129	0	0	0	0	0	2	0	0	0	0	0	0	0	0	0	0	0	0	0	0	0	27	0	0	0	0	0	0	0	0	0	0	0	0	0	0	0	0
OTU1202	96.8	252	b17634	b17634 AB547589 Porphyromonas uenonis JCM 13868	OTU 1202: Porphyromonas uenonis	OTU 1202: Porphyromonas uenonis (96.8% identity)	root; cellular organisms; Bacteria; Bacteroidetes/Chlorobi group; Bacteroidetes; Bacteroidia; Bacteroidales; Porphyromonadaceae; Porphyromonas	446	0.0143191	17	5.48387	0	106	0	0	0	0	0	0	0	0	0	0	0	0	0	0	0	0	0	0	0	0	0	0	0	0	0	0	0	0	0	0	0	0	1	8	0	0
OTU1370	96.9	420	b12598	b12598 FJ360434 Atopobium vaginae DSM15829	OTU 1370: Atopobium vaginae	OTU 1370: Atopobium vaginae (96.9% identity)	root; cellular organisms; Bacteria; Actinobacteria; Actinobacteria (class); Coriobacteridae; Coriobacteriales; Coriobacterineae; Coriobacteriaceae; Atopobium	431	0.0138375	30	9.67742	0	216	0	0	0	0	8	0	0	0	0	0	0	0	0	0	0	0	0	0	0	0	0	0	0	0	0	0	0	0	0	0	0	0	7	0	0	0
OTU1062	99.6	476	b19477	b19477 NZ_AEUZ01000003 Streptococcus urinalis 2285-97 DSM 16830	OTU 1062: Streptococcus urinalis	OTU 1062: Streptococcus urinalis (99.6% identity)	root; cellular organisms; Bacteria; Firmicutes; Bacilli; Lactobacillales; Streptococcaceae; Streptococcus	428	0.0137412	13	4.19355	0	0	5	0	0	0	0	0	0	0	0	0	0	0	0	0	0	0	0	0	0	0	0	0	0	0	0	0	0	0	0	0	0	0	0	0	0	0
OTU1101	98.8	499	b14562	b14562 GG698804 Lactobacillus coleohominis 101-4-CHN	OTU 1101: Lactobacillus coleohominis	OTU 1101: Lactobacillus coleohominis (98.8% identity)	root; cellular organisms; Bacteria; Firmicutes; Bacilli; Lactobacillales; Lactobacillaceae; Lactobacillus	408	0.0130991	42	13.5484	27	0	7	0	0	0	0	0	0	0	0	0	0	0	6	0	0	0	0	0	0	0	47	0	0	0	0	0	0	0	0	0	0	0	0	0	0	0
OTU0566	78.4	560	b12835	b12835 NC_011886 Arthrobacter chlorophenolicus A6 DSM12829	OTU 0566: Arthrobacter chlorophenolicus	OTU 0566: Arthrobacter chlorophenolicus (78.4% identity)	root; cellular organisms; Bacteria; Actinobacteria; Actinobacteria (class); Actinobacteridae; Actinomycetales; Micrococcineae; Micrococcaceae; Arthrobacter	405	0.0130028	2	0.645161	0	0	0	0	0	0	0	0	0	0	0	0	0	0	0	0	0	0	0	0	0	0	0	0	0	0	0	0	0	0	0	0	0	0	0	0	0	0
OTU1053	90.4	491	b9132	b9132 NC_007952 Burkholderia xenovorans LB400	OTU 1053: Burkholderia xenovorans	OTU 1053: Burkholderia xenovorans (90.4% identity)	root; cellular organisms; Bacteria; Proteobacteria; Betaproteobacteria; Burkholderiales; Burkholderiaceae; Burkholderia	396	0.0127138	26	8.3871	0	0	0	0	0	0	0	0	0	0	0	0	0	0	0	0	0	0	0	0	0	0	0	0	0	0	0	0	0	0	0	0	0	0	0	0	0	0
OTU0152	73.6	566	b19953	b19953 AFFY01000098 Paraprevotella clara YIT 11840	OTU 0152: Paraprevotella clara	OTU 0152: Paraprevotella clara (73.6% identity)	root; cellular organisms; Bacteria; Bacteroidetes/Chlorobi group; Bacteroidetes; Bacteroidia; Bacteroidales; Prevotellaceae; Paraprevotella	395	0.0126817	5	1.6129	0	0	0	0	0	0	0	0	0	0	0	0	0	0	0	0	0	0	0	0	0	0	0	0	0	0	0	0	0	0	0	0	0	0	0	0	0	0
OTU0923	92	437	b18093	b18093 AECU01000014 Faecalibacterium cf. prausnitzii KLE1255	OTU 0923: Faecalibacterium cf. prausnitzii	OTU 0923: Faecalibacterium cf. prausnitzii (92% identity)	root; cellular organisms; Bacteria; Firmicutes; Clostridia; Clostridiales; Ruminococcaceae; Faecalibacterium	387	0.0124249	14	4.51613	0	0	0	0	0	0	0	0	0	0	0	0	0	0	0	0	0	0	0	0	1	0	343	0	0	0	0	0	0	0	0	0	0	0	0	0	0	0
OTU1248	97.6	552	b810	b810 AB039274 Propionibacterium granulosum	OTU 1248: Propionibacterium granulosum	OTU 1248: Propionibacterium granulosum (97.6% identity)	root; cellular organisms; Bacteria; Actinobacteria; Actinobacteria (class); Actinobacteridae; Actinomycetales; Propionibacterineae; Propionibacteriaceae; Propionibacterium	384	0.0123286	5	1.6129	0	0	0	374	0	0	0	0	0	0	0	0	1	0	0	0	0	0	0	0	0	0	0	0	0	0	0	0	0	0	0	0	0	0	0	0	0	0
OTU0251	75.8	561	b26359	b26359 NZ_BAGZ01000008 Austwickia chelonae NBRC 105200	OTU 0251: Austwickia chelonae	OTU 0251: Austwickia chelonae (75.8% identity)	root; cellular organisms; Bacteria; Actinobacteria; Actinobacteria; Actinobacteridae; Actinomycetales; Micrococcineae; Dermatophilaceae; Austwickia	375	0.0120396	16	5.16129	0	0	0	0	0	0	0	0	0	0	0	0	0	0	0	0	0	0	0	0	0	0	0	0	0	1	0	0	0	0	0	0	0	0	0	7	0	0
OTU1207	98.6	224	b7450	b7450 AY562570 Lactobacillus crispatus CECT4840	OTU 1207: Lactobacillus crispatus	OTU 1207: Lactobacillus crispatus (98.6% identity)	root; cellular organisms; Bacteria; Firmicutes; Bacilli; Lactobacillales; Lactobacillaceae; Lactobacillus	374	0.0120075	115	37.0968	29	0	2	0	1	0	0	0	0	3	3	0	0	4	1	0	0	0	0	0	30	1	11	18	0	0	1	6	0	0	2	2	0	33	0	0	0	1
OTU1348	95	557	b17591	b17591 AB547632 Prevotella stercorea JCM 13469	OTU 1348: Prevotella stercorea	OTU 1348: Prevotella stercorea (95% identity)	root; cellular organisms; Bacteria; Bacteroidetes/Chlorobi group; Bacteroidetes; Bacteroidia; Bacteroidales; Prevotellaceae; Prevotella	370	0.0118791	6	1.93548	0	0	0	3	0	0	0	0	0	0	3	0	0	0	0	0	0	0	0	0	140	0	111	0	0	0	0	0	0	0	0	0	0	0	0	0	0	0
OTU1100	81.5	552	b20429	b20429 AGEL01000014 Lachnospiraceae bacterium ACC2	OTU 1100: Lachnospiraceae bacterium	OTU 1100: Lachnospiraceae bacterium (81.5% identity)	root; cellular organisms; Bacteria; Firmicutes; Clostridia; Clostridiales; Lachnospiraceae	368	0.0118149	14	4.51613	0	38	0	0	0	0	0	0	0	0	0	0	0	0	0	0	0	0	0	0	0	0	0	0	0	0	0	0	0	0	0	0	0	0	0	0	0	0
OTU0397	72.8	552	b6796	b6796 AY691235 Flavonifractor plautii ATCC 49531	OTU 0397: Flavonifractor plautii	OTU 0397: Flavonifractor plautii (72.8% identity)	root; cellular organisms; Bacteria; Firmicutes; Clostridia; Clostridiales; unclassified Clostridiales; Flavonifractor	361	0.0115901	5	1.6129	0	0	0	0	0	0	0	0	0	0	0	0	0	0	0	0	0	0	0	0	0	0	57	0	0	0	0	0	0	0	0	0	0	0	0	0	0	0
OTU1426	98.7	309	b3148	b3148 AF389517 Streptococcus salivarius subsp. salivarius ATCC 7073	OTU 1426: Streptococcus salivarius	OTU 1426: Streptococcus salivarius (98.7% identity)	root; cellular organisms; Bacteria; Firmicutes; Bacilli; Lactobacillales; Streptococcaceae; Streptococcus	346	0.0111086	10	3.22581	0	0	9	0	0	0	0	0	0	0	0	0	0	0	0	0	0	0	0	0	0	0	0	0	0	0	0	0	0	0	0	0	0	0	0	0	0	0
OTU0011	82.9	220	b13534	b13534 NZ_ACBY01000026 Subdoligranulum variabile DSM15176	OTU 0011: Subdoligranulum variabile	OTU 0011: Subdoligranulum variabile (82.9% identity)	root; cellular organisms; Bacteria; Firmicutes; Clostridia; Clostridiales; Ruminococcaceae; Subdoligranulum	345	0.0110765	8	2.58065	0	0	0	0	0	0	0	0	0	0	0	0	0	0	0	0	0	0	0	0	0	0	108	0	0	0	0	0	0	0	0	0	0	0	0	0	0	0
OTU0491	84.3	199	b16318	b16318 FJ588368 Bacteroidetes sp. NC115 7232_F08_125_059, 059_cl2_cn2_16	OTU 0491: Bacteroidetes sp. NC115	OTU 0491: Bacteroidetes sp. NC115 (84.3% identity)	root; cellular organisms; Bacteria; Bacteroidetes/Chlorobi group; Bacteroidetes	344	0.0110444	3	0.967742	0	342	0	0	0	0	0	0	0	0	0	0	0	1	0	0	0	0	0	0	0	0	0	0	0	0	0	0	0	0	0	0	0	0	0	0	0	0
OTU1132	97.8	559	b26383	b26383 NZ_AJSW01000015 Haemophilus parahaemolyticus HK385 ATCC 10014	OTU 1132: Haemophilus parahaemolyticus	OTU 1132: Haemophilus parahaemolyticus (97.8% identity)	root; cellular organisms; Bacteria; Proteobacteria; Gammaproteobacteria; Pasteurellales; Pasteurellaceae; Haemophilus	336	0.0107875	8	2.58065	0	0	0	0	0	0	0	0	0	0	0	0	0	0	0	0	0	0	0	0	0	0	0	0	0	0	0	0	0	0	0	1	0	0	0	0	0	0
OTU0060	76.7	228	b6854	b6854 AY691293 Ruminococcus albus ATCC 27210	OTU 0060: Ruminococcus albus	OTU 0060: Ruminococcus albus (76.7% identity)	root; cellular organisms; Bacteria; Firmicutes; Clostridia; Clostridiales; Ruminococcaceae; Ruminococcus	336	0.0107875	1	0.322581	0	0	0	0	0	0	0	0	0	0	0	0	0	0	0	0	0	0	0	0	0	0	336	0	0	0	0	0	0	0	0	0	0	0	0	0	0	0
OTU0533	91	555	b19631	b19631 JF745941 Sphaerotilus natans DSM 566	OTU 0533: Sphaerotilus natans	OTU 0533: Sphaerotilus natans (91% identity)	root; cellular organisms; Bacteria; Proteobacteria; Betaproteobacteria; Burkholderiales; unclassified Burkholderiales; Burkholderiales Genera incertae sedis; Sphaerotilus	334	0.0107233	40	12.9032	0	0	0	0	0	0	0	0	0	0	0	0	0	0	0	0	0	0	0	0	9	6	1	0	0	0	0	0	0	0	0	7	8	0	0	0	0	0
OTU0630	72.6	552	b18122	b18122 NC_014643 Rothia dentocariosa ATCC 17931	OTU 0630: Rothia dentocariosa	OTU 0630: Rothia dentocariosa (72.6% identity)	root; cellular organisms; Bacteria; Actinobacteria; Actinobacteria (class); Actinobacteridae; Actinomycetales; Micrococcineae; Micrococcaceae; Rothia	328	0.0105307	35	11.2903	0	0	0	0	0	0	0	0	0	0	0	0	0	0	0	0	0	0	0	0	0	0	0	0	0	0	0	3	0	0	0	0	0	4	0	129	0	0
OTU0574	75.7	552	b16325	b16325 FJ588375 Actinobacteria sp. NC122 7233_G01_126_059, 059_cl0_sn30	OTU 0574: Actinobacteria sp. NC122	OTU 0574: Actinobacteria sp. NC122 (75.7% identity)	root; cellular organisms; Bacteria; Actinobacteria; Actinobacteria (class); Coriobacteridae; Coriobacteriales; Coriobacteriaceae; Atopobium	327	0.0104986	29	9.35484	0	18	0	0	0	0	0	0	0	0	0	0	0	0	0	0	0	0	0	0	0	0	0	0	0	0	0	0	0	0	0	0	0	0	8	0	0	0
OTU0589	87.1	576	b17491	b17491 ACLJ02000001 Corynebacterium genitalium ATCC 33030	OTU 0589: Corynebacterium genitalium	OTU 0589: Corynebacterium genitalium (87.1% identity)	root; cellular organisms; Bacteria; Actinobacteria; Actinobacteria (class); Actinobacteridae; Actinomycetales; Corynebacterineae; Corynebacteriaceae; Corynebacterium	322	0.010338	31	10	0	0	0	0	0	0	0	0	0	0	0	0	0	0	0	0	0	0	0	0	0	0	1	0	0	0	0	0	0	0	0	0	0	10	0	6	0	0
OTU0313	77	555	b10446	b10446 NC_010725 Methylobacterium populi BJ001	OTU 0313: Methylobacterium populi	OTU 0313: Methylobacterium populi (77% identity)	root; cellular organisms; Bacteria; Proteobacteria; Alphaproteobacteria; Rhizobiales; Methylobacteriaceae; Methylobacterium	322	0.010338	11	3.54839	0	0	0	0	0	0	0	0	0	0	0	0	0	0	0	0	0	0	0	0	0	0	0	0	0	0	0	0	0	0	0	0	0	0	0	0	0	0
OTU1244	87	563	b19766	b19766 AGIX01000001 Mesorhizobium australicum WSM2073	OTU 1244: Mesorhizobium australicum	OTU 1244: Mesorhizobium australicum (87% identity)	root; cellular organisms; Bacteria; Proteobacteria; Alphaproteobacteria; Rhizobiales; Phyllobacteriaceae; Mesorhizobium	316	0.0101454	9	2.90323	0	0	0	0	0	0	0	0	0	0	0	0	0	0	0	0	0	0	0	0	0	0	0	0	0	0	0	0	0	0	0	0	0	0	0	0	0	0
OTU1563	99.3	413	b854	b854 AY004285 Bifidobacterium boum JCM1211	OTU 1563: Bifidobacterium boum	OTU 1563: Bifidobacterium boum (99.3% identity)	root; cellular organisms; Bacteria; Actinobacteria; Actinobacteria (class); Actinobacteridae; Bifidobacteriales; Bifidobacteriaceae; Bifidobacterium	314	0.0100812	2	0.645161	0	0	0	0	0	0	0	0	0	0	0	0	0	0	0	0	0	0	0	0	26	0	288	0	0	0	0	0	0	0	0	0	0	0	0	0	0	0
OTU0440	80	552	b16242	b16242 FJ588292 Clostridia sp. NC039 6295_C07_058_027, 027_cl5_cn1	OTU 0440: Clostridia sp. NC039	OTU 0440: Clostridia sp. NC039 (80% identity)	root; cellular organisms; Bacteria; Firmicutes; Clostridia	312	0.010017	33	10.6452	0	70	0	0	0	0	0	0	0	0	0	0	0	0	0	0	0	0	0	0	0	0	0	0	0	0	0	0	0	0	0	0	1	0	3	1	0	0
OTU0773	91	341	b18380	b18380 XM_001395527 Aspergillus niger CBS 513.88	OTU 0773: Aspergillus niger	OTU 0773: Aspergillus niger (91% identity)	root; cellular organisms; Eukaryota; Fungi/Metazoa group; Fungi; Dikarya; Ascomycota; saccharomyceta; Pezizomycotina; leotiomyceta; Eurotiomycetes; Eurotiomycetidae; Eurotiales; Trichocomaceae; mitosporic Trichocomaceae; Aspergillus	311	0.00998487	1	0.322581	0	0	0	0	0	0	0	0	0	0	0	0	0	0	0	0	0	0	0	0	0	0	311	0	0	0	0	0	0	0	0	0	0	0	0	0	0	0
OTU0597	86.8	567	b17491	b17491 ACLJ02000001 Corynebacterium genitalium ATCC 33030	OTU 0597: Corynebacterium genitalium	OTU 0597: Corynebacterium genitalium (86.8% identity)	root; cellular organisms; Bacteria; Actinobacteria; Actinobacteria (class); Actinobacteridae; Actinomycetales; Corynebacterineae; Corynebacteriaceae; Corynebacterium	306	0.00982434	24	7.74194	0	0	0	0	0	0	0	0	0	0	0	0	0	0	0	0	0	0	0	0	0	0	0	0	0	1	0	0	1	0	0	0	0	14	0	16	0	0
OTU1603	90.4	174	b18093	b18093 AECU01000014 Faecalibacterium cf. prausnitzii KLE1255	OTU 1603: Faecalibacterium cf. prausnitzii	OTU 1603: Faecalibacterium cf. prausnitzii (90.4% identity)	root; cellular organisms; Bacteria; Firmicutes; Clostridia; Clostridiales; Ruminococcaceae; Faecalibacterium	305	0.00979223	8	2.58065	0	0	0	0	0	0	0	0	0	0	0	0	0	0	0	0	0	0	0	0	19	0	232	0	0	0	0	0	0	0	0	0	0	0	0	0	0	0
OTU0105	99.8	492	b10197	b10197 EF173658 Staphylococcus epidermidis ATCC 14990	OTU 0105: Staphylococcus epidermidis	OTU 0105: Staphylococcus epidermidis (99.8% identity)	root; cellular organisms; Bacteria; Firmicutes; Bacilli; Bacillales; Staphylococcaceae; Staphylococcus	303	0.00972802	16	5.16129	0	0	0	0	0	0	0	0	0	0	0	0	0	0	0	0	0	0	0	0	0	0	0	0	0	0	0	0	0	0	0	0	0	0	0	0	0	0
OTU0372	88.8	555	b12434	b12434 EU790582 Brucella suis biovar 1 ATCC 23444	OTU 0372: Brucella suis	OTU 0372: Brucella suis (88.8% identity)	root; cellular organisms; Bacteria; Proteobacteria; Alphaproteobacteria; Rhizobiales; Brucellaceae; Brucella	302	0.00969591	19	6.12903	0	0	0	0	0	0	0	0	0	0	0	0	0	0	0	0	0	0	0	0	0	0	0	0	0	0	0	0	0	0	0	0	0	0	0	0	0	0
OTU1198	96.3	272	b10199	b10199 EF571590 Lactobacillus gasseri ATCC 33323	OTU 1198: Lactobacillus gasseri	OTU 1198: Lactobacillus gasseri (96.3% identity)	root; cellular organisms; Bacteria; Firmicutes; Bacilli; Lactobacillales; Lactobacillaceae; Lactobacillus	301	0.00966381	42	13.5484	0	0	0	0	0	0	2	0	0	0	1	1	4	0	2	0	0	0	0	0	0	0	0	0	22	0	0	0	0	0	0	0	0	0	0	0	0	0
OTU0388	96.9	483	b24315	b24315 CALM01001203 Stenotrophomonas maltophilia RA8	OTU 0388: Stenotrophomonas maltophilia	OTU 0388: Stenotrophomonas maltophilia (96.9% identity)	root; cellular organisms; Bacteria; Proteobacteria; Gammaproteobacteria; Xanthomonadales; Xanthomonadaceae; Stenotrophomonas; Stenotrophomonas maltophilia group	299	0.0095996	19	6.12903	0	0	0	1	5	16	0	0	0	0	89	0	50	0	0	0	0	0	1	0	0	37	0	0	0	0	0	0	5	0	0	0	0	0	0	0	0	0
OTU0100	80.8	563	b12558	b12558 NC_011386 Oligotropha carboxidovorans OM5 DSM 1227	OTU 0100: Oligotropha carboxidovorans	OTU 0100: Oligotropha carboxidovorans (80.8% identity)	root; cellular organisms; Bacteria; Proteobacteria; Alphaproteobacteria; Rhizobiales; Bradyrhizobiaceae; Oligotropha	293	0.00940696	17	5.48387	0	0	0	0	0	0	0	0	0	0	0	0	0	0	0	0	0	0	0	0	43	0	0	0	0	0	0	0	0	0	0	0	0	1	0	0	0	0
OTU0146	78.3	552	b19707	b19707 NZ_AGBA01000005 Propionibacterium avidum ATCC 25577	OTU 0146: Propionibacterium avidum	OTU 0146: Propionibacterium avidum (78.3% identity)	root; cellular organisms; Bacteria; Actinobacteria; Actinobacteria (class); Actinobacteridae; Actinomycetales; Propionibacterineae; Propionibacteriaceae; Propionibacterium	292	0.00937486	14	4.51613	0	0	0	0	0	0	0	0	0	0	0	0	0	0	0	0	0	0	0	0	0	0	0	0	0	0	0	0	0	0	0	0	0	2	0	11	0	0
OTU1430	100	475	b13667	b13667 ABYP01000096 Corynebacterium glucuronolyticum ATCC 51867	OTU 1430: Corynebacterium glucuronolyticum	OTU 1430: Corynebacterium glucuronolyticum (100% identity)	root; cellular organisms; Bacteria; Actinobacteria; Actinobacteria (class); Actinobacteridae; Actinomycetales; Corynebacterineae; Corynebacteriaceae; Corynebacterium	292	0.00937486	9	2.90323	0	0	0	0	0	7	0	269	0	0	0	0	2	0	0	0	0	0	0	0	0	2	0	0	0	0	0	0	0	0	0	0	0	0	0	0	1	0
OTU0456	80.9	564	b9562	b9562 CP000699 Sphingomonas wittichii RW1	OTU 0456: Sphingomonas wittichii	OTU 0456: Sphingomonas wittichii (80.9% identity)	root; cellular organisms; Bacteria; Proteobacteria; Alphaproteobacteria; Sphingomonadales; Sphingomonadaceae; Sphingomonas	287	0.00921433	23	7.41935	0	0	2	6	41	1	0	0	0	0	0	0	57	1	0	0	0	0	0	0	20	0	0	0	0	0	0	0	0	0	0	0	0	0	0	0	0	0
OTU1455	94.8	460	b14123	b14123 ACBX01000045 Prevotella copri DSM 18205	OTU 1455: Prevotella copri	OTU 1455: Prevotella copri (94.8% identity)	root; cellular organisms; Bacteria; Bacteroidetes/Chlorobi group; Bacteroidetes; Bacteroidia; Bacteroidales; Prevotellaceae; Prevotella	281	0.0090217	23	7.41935	0	3	0	0	0	0	0	0	0	0	0	0	0	0	0	0	0	0	0	0	38	5	50	0	0	0	0	0	0	0	0	0	0	0	0	0	0	0
OTU0708	70.7	459	b17634	b17634 AB547589 Porphyromonas uenonis JCM 13868	OTU 0708: Porphyromonas uenonis	OTU 0708: Porphyromonas uenonis (70.7% identity)	root; cellular organisms; Bacteria; Bacteroidetes/Chlorobi group; Bacteroidetes; Bacteroidia; Bacteroidales; Porphyromonadaceae; Porphyromonas	279	0.00895748	5	1.6129	0	0	0	0	0	0	0	0	0	0	0	0	0	0	0	0	0	0	0	0	237	0	31	0	0	0	0	0	0	0	0	0	0	0	0	0	0	0
OTU0977	90.8	218	v2704	v2704 3345 Ewingella americana A5-68	OTU 0977: Ewingella americana	OTU 0977: Ewingella americana (90.8% identity)	root; cellular organisms; Bacteria; Proteobacteria; Gammaproteobacteria; Enterobacteriales; Enterobacteriaceae	278	0.00892538	21	6.77419	1	0	0	62	23	43	1	0	0	2	24	0	0	1	3	6	0	0	0	0	16	76	2	0	0	0	0	0	0	0	0	0	0	3	0	2	0	0
OTU0913	79.1	552	b6796	b6796 AY691235 Flavonifractor plautii ATCC 49531	OTU 0913: Flavonifractor plautii	OTU 0913: Flavonifractor plautii (79.1% identity)	root; cellular organisms; Bacteria; Firmicutes; Clostridia; Clostridiales; unclassified Clostridiales; Flavonifractor	274	0.00879696	10	3.22581	0	0	0	0	0	0	0	0	0	0	0	0	0	0	0	0	0	0	0	0	24	0	220	0	0	0	0	0	0	0	0	0	0	0	0	0	0	0
OTU0959	58.1	279	b16543	b16543 ADGP01000033 Megasphaera sp. genomosp. type_1 str. 28L	OTU 0959: Megasphaera sp. genomsp. type 1	OTU 0959: Megasphaera sp. genomsp. type 1 (58.1% identity)	root; cellular organisms; Bacteria; Firmicutes; Clostridia; Clostridiales; Veillonellaceae; Megasphaera	273	0.00876485	104	33.5484	0	13	1	3	0	0	1	1	0	0	15	1	5	0	1	0	0	0	0	0	1	0	30	0	0	0	2	1	0	0	0	0	1	1	0	10	2	2
OTU1142	88.5	470	b12434	b12434 EU790582 Brucella suis biovar 1 ATCC 23444	OTU 1142: Brucella suis	OTU 1142: Brucella suis (88.5% identity)	root; cellular organisms; Bacteria; Proteobacteria; Alphaproteobacteria; Rhizobiales; Brucellaceae; Brucella	272	0.00873274	14	4.51613	0	0	0	0	0	0	0	0	0	0	0	0	0	0	0	0	0	0	0	0	0	0	0	0	0	0	0	0	0	0	0	0	0	0	0	0	0	0
OTU0955	84.2	444	b10641	b10641 ABEY02000031 Coprococcus eutactus ATCC 27759	OTU 0955: Coprococcus eutactus	OTU 0955: Coprococcus eutactus (84.2% identity)	root; cellular organisms; Bacteria; Firmicutes; Clostridia; Clostridiales; Lachnospiraceae; Coprococcus	266	0.00854011	99	31.9355	7	0	0	14	0	0	1	2	1	2	2	0	1	1	0	4	0	0	0	0	11	1	8	3	0	17	1	1	0	0	1	0	0	6	0	19	6	1
OTU1287	87.9	563	b7534	b7534 NC_007947 Methylobacillus flagellatus KT	OTU 1287: Methylobacillus flagellatus	OTU 1287: Methylobacillus flagellatus (87.9% identity)	root; cellular organisms; Bacteria; Proteobacteria; Betaproteobacteria; Methylophilales; Methylophilaceae; Methylobacillus	265	0.008508	21	6.77419	0	11	0	0	0	0	1	0	0	0	1	0	0	0	0	0	0	0	0	0	1	0	0	0	0	0	0	0	0	0	0	0	0	0	0	0	0	0
OTU0171	90.7	575	b13661	b13661 ACGD01000005 Corynebacterium accolens ATCC 49725	OTU 0171: Corynebacterium accolens	OTU 0171: Corynebacterium accolens (90.7% identity)	root; cellular organisms; Bacteria; Actinobacteria; Actinobacteria (class); Actinobacteridae; Actinomycetales; Corynebacterineae; Corynebacteriaceae; Corynebacterium	261	0.00837958	27	8.70968	0	0	0	0	0	0	0	0	0	0	0	0	0	0	0	0	0	0	0	0	0	0	0	0	0	1	0	0	0	0	0	0	0	2	0	2	0	0
OTU1194	98.3	352	b10199	b10199 EF571590 Lactobacillus gasseri ATCC 33323	OTU 1194: Lactobacillus gasseri	OTU 1194: Lactobacillus gasseri (98.3% identity)	root; cellular organisms; Bacteria; Firmicutes; Bacilli; Lactobacillales; Lactobacillaceae; Lactobacillus	259	0.00831537	39	12.5806	0	0	0	0	0	0	0	0	0	0	0	2	0	0	0	0	0	0	0	0	0	0	0	0	5	0	0	0	0	0	0	0	0	0	0	0	0	0
OTU1051	90.2	489	b9132	b9132 NC_007952 Burkholderia xenovorans LB400	OTU 1051: Burkholderia xenovorans	OTU 1051: Burkholderia xenovorans (90.2% identity)	root; cellular organisms; Bacteria; Proteobacteria; Betaproteobacteria; Burkholderiales; Burkholderiaceae; Burkholderia	259	0.00831537	21	6.77419	0	0	0	0	0	0	0	0	0	0	0	0	0	0	0	0	0	0	0	0	0	0	0	0	0	0	0	0	0	0	0	0	0	0	0	0	0	0
OTU0412	93	556	b3358	b3358 AY123658 Acinetobacter junii ATCC 17908	OTU 0412: Acinetobacter junii	OTU 0412: Acinetobacter junii (93% identity)	root; cellular organisms; Bacteria; Proteobacteria; Gammaproteobacteria; Pseudomonadales; Moraxellaceae; Acinetobacter	257	0.00825116	18	5.80645	0	0	0	0	0	0	0	0	0	0	1	0	0	0	0	0	1	0	0	0	29	0	7	0	0	0	0	0	0	0	0	0	0	0	0	0	0	0
OTU0211	82.9	352	b16543	b16543 ADGP01000033 Megasphaera sp. genomosp. type_1 str. 28L	OTU 0211: Megasphaera sp. genomsp. type 1	OTU 0211: Megasphaera sp. genomsp. type 1 (82.9% identity)	root; cellular organisms; Bacteria; Firmicutes; Clostridia; Clostridiales; Veillonellaceae; Megasphaera	255	0.00818695	43	13.871	0	21	0	0	0	0	0	0	0	0	0	0	0	0	0	0	0	0	0	0	0	0	0	0	0	0	0	0	0	2	0	0	2	0	34	0	0	0
OTU1487	94.1	563	b9550	b9550 NC_009832 Serratia proteamaculans strain 568	OTU 1487: Serratia proteamaculans	OTU 1487: Serratia proteamaculans (94.1% identity)	root; cellular organisms; Bacteria; Proteobacteria; Gammaproteobacteria; Enterobacteriales; Enterobacteriaceae; Serratia	254	0.00815484	23	7.41935	0	0	0	0	0	0	0	0	0	0	0	0	0	0	0	0	0	0	0	0	2	0	0	0	0	0	0	0	0	0	0	0	0	0	0	6	0	0
OTU1180	89.6	203	b278	b278 AF240566 Bifidobacterium breve JCM1192	OTU 1180: Bifidobacterium breve	OTU 1180: Bifidobacterium breve (89.6% identity)	root; cellular organisms; Bacteria; Actinobacteria; Actinobacteria (class); Actinobacteridae; Bifidobacteriales; Bifidobacteriaceae; Bifidobacterium	254	0.00815484	12	3.87097	0	0	0	0	0	0	0	0	0	0	0	0	0	0	0	0	0	0	0	0	0	0	0	0	0	0	0	0	0	0	0	0	0	0	0	67	0	0
OTU0287	91.9	563	v12449	v12449 Mesorhizobium amorphae DSM 21831	OTU 0287: Mesorhizobium amorphae	OTU 0287: Mesorhizobium amorphae (91.9% identity)	root; cellular organisms; Bacteria; Proteobacteria; Alphaproteobacteria; Rhizobiales; Phyllobacteriaceae; Mesorhizobium	252	0.00809063	28	9.03226	0	0	0	0	0	0	0	0	0	0	0	0	1	0	0	0	0	0	0	0	0	0	0	0	0	0	0	0	0	0	0	0	0	1	0	0	0	0
OTU0593	80.7	552	v3200	v3200 3346 Corynebacterium xerosis A6-70	OTU 0593: Corynebacterium xerosis	OTU 0593: Corynebacterium xerosis (80.7% identity)	root; cellular organisms; Bacteria; Actinobacteria; Actinobacteria (class); Actinobacteridae; Actinomycetales; Corynebacterineae; Corynebacteriaceae; Corynebacterium	248	0.00796221	42	13.5484	4	0	0	0	0	0	0	0	0	0	11	0	0	0	3	0	0	0	0	0	55	0	0	0	0	0	0	0	0	0	0	0	0	1	0	6	0	0
OTU0231	87.4	482	b24157	b24157 CAUM01000143 Mesorhizobium metallidurans STM 2683	OTU 0231: Mesorhizobium metallidurans	OTU 0231: Mesorhizobium metallidurans (87.4% identity)	root; cellular organisms; Bacteria; Proteobacteria; Alphaproteobacteria; Rhizobiales; Phyllobacteriaceae; Mesorhizobium	241	0.00773747	23	7.41935	0	0	0	0	0	0	0	0	0	0	0	0	0	0	0	0	0	0	0	0	0	0	0	0	0	0	0	0	0	0	0	0	0	0	0	0	0	0
OTU0040	80.9	560	b1444	b1444 AF441381 Sporosarcina psychrophila CECT4073	OTU 0040: Sporosarcina psychrophila	OTU 0040: Sporosarcina psychrophila (80.9% identity)	root; cellular organisms; Bacteria; Firmicutes; Bacilli; Bacillales; Planococcaceae	238	0.00764115	3	0.967742	0	0	0	0	0	0	0	0	0	0	0	0	0	0	0	0	0	0	0	0	0	0	0	0	0	0	0	0	0	0	0	0	0	0	0	0	0	0
OTU0410	97.1	563	b3355	b3355 AY123682 Acinetobacter calcoaceticus ATCC 23055	OTU 0410: Acinetobacter calcoaceticus	OTU 0410: Acinetobacter calcoaceticus (97.1% identity)	root; cellular organisms; Bacteria; Proteobacteria; Gammaproteobacteria; Pseudomonadales; Moraxellaceae; Acinetobacter	237	0.00760905	10	3.22581	0	0	0	0	0	0	0	0	0	0	0	0	0	0	0	0	0	0	2	0	0	0	0	0	0	0	0	0	0	0	0	0	0	0	0	0	0	0
OTU1502	94.1	398	b12775	b12775 NZ_ABWK01000112 Mitsuokella multacida DSM 20544	OTU 1502: Mitsuokella multacida	OTU 1502: Mitsuokella multacida (94.1% identity)	root; cellular organisms; Bacteria; Firmicutes; Clostridia; Clostridiales; Veillonellaceae; Mitsuokella	237	0.00760905	1	0.322581	0	0	0	0	0	0	0	0	0	0	0	0	0	0	0	0	0	0	0	0	0	0	237	0	0	0	0	0	0	0	0	0	0	0	0	0	0	0
OTU1361	98.5	329	b18216	b18216 NZ_AENP01000025 Peptoniphilus harei ACS-146-V-Sch2b	OTU 1361: Peptoniphilus harei	OTU 1361: Peptoniphilus harei (98.5% identity)	root; cellular organisms; Bacteria; Firmicutes; Clostridia; Clostridiales; Clostridiales incertae sedis; Clostridiales Family XI. Incertae Sedis; Peptoniphilus	235	0.00754483	48	15.4839	0	12	0	0	0	0	0	0	0	0	0	0	0	0	0	0	0	0	0	0	0	0	0	0	0	1	0	0	0	0	0	0	0	0	0	15	0	0
OTU0783	78.4	411	b6849	b6849 AY691288 Prevotella tannerae ATCC 51259	OTU 0783: Prevotella tannerae	OTU 0783: Prevotella tannerae (78.4% identity)	root; cellular organisms; Bacteria; Bacteroidetes/Chlorobi group; Bacteroidetes; Bacteroidia; Bacteroidales; Prevotellaceae; Prevotella	228	0.00732009	10	3.22581	0	0	0	1	0	0	0	0	0	0	1	0	0	0	0	0	0	0	0	0	54	0	149	0	0	0	0	0	0	0	0	0	0	0	0	0	0	0
OTU0299	76.7	556	b21893	b21893 AGZU01000014 Sphingobium yanoikuyae ATCC 51230	OTU 0299: Sphingobium yanoikuyae	OTU 0299: Sphingobium yanoikuyae (76.7% identity)	root; cellular organisms; Bacteria; Proteobacteria; Alphaproteobacteria; Sphingomonadales; Sphingomonadaceae; Sphingobium	225	0.00722378	3	0.967742	0	0	0	2	0	0	0	0	0	0	2	0	0	0	0	0	0	0	0	0	221	0	0	0	0	0	0	0	0	0	0	0	0	0	0	0	0	0
OTU1118	95.4	195	b17626	b17626 AB547597 Prevotella buccalis JCM 12246	OTU 1118: Prevotella buccalis	OTU 1118: Prevotella buccalis (95.4% identity)	root; cellular organisms; Bacteria; Bacteroidetes/Chlorobi group; Bacteroidetes; Bacteroidia; Bacteroidales; Prevotellaceae; Prevotella	224	0.00719167	24	7.74194	0	16	0	0	0	0	0	0	0	0	0	0	0	0	0	0	0	0	0	0	0	0	1	0	0	0	0	0	0	0	0	0	0	0	15	13	0	0
OTU1332	90	555	b18411	b18411 CP002446 Pseudoxanthomonas suwonensis 11-1	OTU 1332: Pseudoxanthomonas suwonensis	OTU 1332: Pseudoxanthomonas suwonensis (90% identity)	root; cellular organisms; Bacteria; Proteobacteria; Gammaproteobacteria; Xanthomonadales; Xanthomonadaceae; Pseudoxanthomonas	224	0.00719167	11	3.54839	0	0	0	0	0	1	0	0	0	0	0	0	3	0	0	1	0	0	0	0	22	3	0	0	0	0	0	0	0	0	0	0	0	0	0	0	0	0
OTU0153	72.2	359	b17810	b17810 NZ_AEEI01000026 Prevotella marshii DSM 16973	OTU 0153: Prevotella marshii	OTU 0153: Prevotella marshii (72.2% identity)	root; cellular organisms; Bacteria; Bacteroidetes/Chlorobi group; Bacteroidetes; Bacteroidia; Bacteroidales; Prevotellaceae; Prevotella	222	0.00712746	8	2.58065	0	0	0	0	0	0	0	0	0	0	0	0	0	0	0	0	0	0	0	0	72	0	139	0	0	0	0	0	0	0	0	0	0	0	0	0	0	0
OTU0469	82	563	b17591	b17591 AB547632 Prevotella stercorea JCM 13469	OTU 0469: Prevotella stercorea	OTU 0469: Prevotella stercorea (82% identity)	root; cellular organisms; Bacteria; Bacteroidetes/Chlorobi group; Bacteroidetes; Bacteroidia; Bacteroidales; Prevotellaceae; Prevotella	220	0.00706325	9	2.90323	0	0	0	3	0	0	0	0	0	0	2	0	0	0	0	0	0	0	0	0	120	0	9	0	0	0	0	0	0	0	0	0	0	0	0	0	0	0
OTU0400	94.3	334	b15985	b15985 FJ577591 Streptococcus sp. N127 N127_16-3	OTU 0400: Streptococcus sp. N127	OTU 0400: Streptococcus sp. N127 (94.3% identity)	root; cellular organisms; Bacteria; Firmicutes; Bacilli; Lactobacillales; Streptococcaceae; Streptococcus	218	0.00699904	20	6.45161	0	0	0	0	0	3	0	3	0	0	0	0	0	0	0	0	0	0	0	0	0	0	0	0	0	15	0	0	4	0	0	0	0	7	0	0	0	0
OTU1575	91.5	236	b12775	b12775 NZ_ABWK01000112 Mitsuokella multacida DSM 20544	OTU 1575: Mitsuokella multacida	OTU 1575: Mitsuokella multacida (91.5% identity)	root; cellular organisms; Bacteria; Firmicutes; Clostridia; Clostridiales; Veillonellaceae; Mitsuokella	213	0.00683851	81	26.129	8	0	1	0	0	0	0	0	0	8	0	0	1	0	0	0	0	1	0	1	10	1	6	5	0	0	0	2	0	0	0	0	0	14	0	0	0	0
OTU1254	88.2	560	b17807	b17807 NZ_AEEE01000014 Mobiluncus curtsii subsp. curtsii ATCC 35241	OTU 1254: Mobiluncus curtsii	OTU 1254: Mobiluncus curtsii (88.2% identity)	root; cellular organisms; Bacteria; Actinobacteria; Actinobacteria (class); Actinobacteridae; Actinomycetales; Actinomycineae; Actinomycetaceae; Mobiluncus/Falcivibrio group; Mobiluncus	213	0.00683851	30	9.67742	0	0	0	0	0	0	0	0	0	0	0	0	0	0	0	3	0	0	0	0	0	0	0	0	0	0	0	0	0	0	0	0	0	1	0	8	0	0
OTU0379	85.7	491	b10309	b10309 CP000140 Parabacteroides distasonis ATCC 8503	OTU 0379: Parabacteroides distasonis	OTU 0379: Parabacteroides distasonis (85.7% identity)	root; cellular organisms; Bacteria; Bacteroidetes/Chlorobi group; Bacteroidetes; Bacteroidia; Bacteroidales; Porphyromonadaceae; Parabacteroides	213	0.00683851	10	3.22581	0	0	0	14	0	0	0	0	0	0	7	0	1	0	0	0	0	0	0	0	145	0	21	0	0	0	0	0	0	0	0	0	0	0	0	0	0	0
OTU1106	84.8	552	b1444	b1444 AF441381 Sporosarcina psychrophila CECT4073	OTU 1106: Sporosarcina psychrophila	OTU 1106: Sporosarcina psychrophila (84.8% identity)	root; cellular organisms; Bacteria; Firmicutes; Bacilli; Bacillales; Planococcaceae	212	0.0068064	4	1.29032	0	0	0	0	0	0	0	0	0	0	0	0	0	0	0	0	0	0	0	0	0	0	0	0	0	0	0	0	0	0	0	0	0	0	0	0	0	0
OTU1456	94.2	447	b14123	b14123 ACBX01000045 Prevotella copri DSM 18205	OTU 1456: Prevotella copri	OTU 1456: Prevotella copri (94.2% identity)	root; cellular organisms; Bacteria; Bacteroidetes/Chlorobi group; Bacteroidetes; Bacteroidia; Bacteroidales; Prevotellaceae; Prevotella	206	0.00661377	13	4.19355	0	0	0	0	0	0	0	0	0	0	1	0	0	0	0	0	0	0	0	0	154	0	17	0	0	0	0	0	0	0	0	0	0	0	0	0	0	0
OTU0270	83.1	361	b18280	b18280 AEPD01000033 Prevotella buccae ATCC 33574	OTU 0270: Prevotella buccae	OTU 0270: Prevotella buccae (83.1% identity)	root; cellular organisms; Bacteria; Bacteroidetes/Chlorobi group; Bacteroidetes; Bacteroidia; Bacteroidales; Prevotellaceae; Prevotella	206	0.00661377	3	0.967742	0	0	0	0	0	0	0	0	0	0	0	0	0	0	0	0	0	0	0	0	203	0	1	2	0	0	0	0	0	0	0	0	0	0	0	0	0	0
OTU0503	78	552	b10849	b10849 NZ_ABGD02000012 Anaerotruncus colihominis DSM17241	OTU 0503: Anaerotruncus colihominis	OTU 0503: Anaerotruncus colihominis (78% identity)	root; cellular organisms; Bacteria; Firmicutes; Clostridia; Clostridiales; Clostridiaceae; Anaerotruncus	198	0.00635692	8	2.58065	0	0	0	0	0	0	0	0	0	0	0	0	0	0	0	0	0	0	0	0	0	0	152	0	0	0	0	0	0	0	0	0	0	0	0	0	0	0
OTU1322	98.4	556	b26020	b26020 APON01000018 Acinetobacter johnsonii CIP 64.6	OTU 1322: Acinetobacter johnsonii	OTU 1322: Acinetobacter johnsonii (98.4% identity)	root; cellular organisms; Bacteria; Proteobacteria; Gammaproteobacteria; Pseudomonadales; Moraxellaceae; Acinetobacter	193	0.0061964	10	3.22581	0	0	0	0	0	0	0	0	0	0	15	0	0	0	0	9	0	0	0	0	27	0	0	0	0	0	0	0	0	0	0	0	0	0	0	0	0	0
OTU0015	69.6	235	b16549	b16549 EU306840 Aeromonas culicicola CIP 107763	OTU 0015: Aeromonas culicicola	OTU 0015: Aeromonas culicicola (69.6% identity)	root; cellular organisms; Bacteria; Proteobacteria; Gammaproteobacteria; Aeromonadales; Aeromonadaceae; Aeromonas	191	0.00613218	2	0.645161	0	0	0	0	0	0	0	0	0	0	0	0	0	0	0	0	0	0	0	0	0	0	190	0	0	0	0	0	0	0	0	0	0	0	0	0	0	0
OTU0280	82.1	543	b4455	b4455 NZ_AAAP01003858 Magnetospirillum magnetotacticum MS-1	OTU 0280: Magnetospirillum magnetotacticum	OTU 0280: Magnetospirillum magnetotacticum (82.1% identity)	root; cellular organisms; Bacteria; Proteobacteria; Alphaproteobacteria; Rhodospirillales; Rhodospirillaceae; Magnetospirillum	188	0.00603587	58	18.7097	0	9	14	4	1	2	0	1	1	4	1	0	2	0	0	1	0	0	0	0	6	0	29	12	1	0	0	0	1	0	0	0	0	0	0	0	0	0
OTU1165	99.3	575	v3821	v3821 3576 Corynebacterium simulans A3M21	OTU 1165: Corynebacterium simulans	OTU 1165: Corynebacterium simulans (99.3% identity)	root; cellular organisms; Bacteria; Actinobacteria; Actinobacteria (class); Actinobacteridae; Actinomycetales; Corynebacterineae; Corynebacteriaceae; Corynebacterium	186	0.00597166	24	7.74194	0	0	0	0	0	0	0	0	0	0	0	0	0	0	0	0	0	0	0	0	0	0	0	0	0	0	0	0	1	0	0	0	0	2	0	2	0	0
OTU1343	91.9	558	b14123	b14123 ACBX01000045 Prevotella copri DSM 18205	OTU 1343: Prevotella copri	OTU 1343: Prevotella copri (91.9% identity)	root; cellular organisms; Bacteria; Bacteroidetes/Chlorobi group; Bacteroidetes; Bacteroidia; Bacteroidales; Prevotellaceae; Prevotella	186	0.00597166	21	6.77419	0	0	0	0	0	0	0	0	0	0	0	0	0	0	0	0	0	0	0	0	8	0	59	0	0	0	0	0	0	0	0	0	0	0	0	0	0	0
OTU1501	97.4	390	b12775	b12775 NZ_ABWK01000112 Mitsuokella multacida DSM 20544	OTU 1501: Mitsuokella multacida	OTU 1501: Mitsuokella multacida (97.4% identity)	root; cellular organisms; Bacteria; Firmicutes; Clostridia; Clostridiales; Veillonellaceae; Mitsuokella	186	0.00597166	2	0.645161	0	0	0	0	0	0	0	0	0	0	0	0	0	0	0	0	0	0	0	0	0	0	185	0	0	0	0	0	0	0	0	0	0	0	0	0	0	0
OTU0223	90.8	469	v12449	v12449 Mesorhizobium amorphae DSM 21831	OTU 0223: Mesorhizobium amorphae	OTU 0223: Mesorhizobium amorphae (90.8% identity)	root; cellular organisms; Bacteria; Proteobacteria; Alphaproteobacteria; Rhizobiales; Phyllobacteriaceae; Mesorhizobium	183	0.00587534	18	5.80645	0	0	0	0	0	0	0	0	0	0	0	0	0	0	0	0	0	0	0	0	0	0	0	0	0	0	0	0	0	0	0	0	0	0	0	0	0	0
OTU1459	89.3	450	b14123	b14123 ACBX01000045 Prevotella copri DSM 18205	OTU 1459: Prevotella copri	OTU 1459: Prevotella copri (89.3% identity)	root; cellular organisms; Bacteria; Bacteroidetes/Chlorobi group; Bacteroidetes; Bacteroidia; Bacteroidales; Prevotellaceae; Prevotella	181	0.00581113	11	3.54839	0	0	0	0	0	0	0	0	0	0	0	0	0	0	0	0	0	0	0	0	1	5	141	0	0	0	0	0	0	0	0	0	0	0	0	0	0	0
OTU0432	88.7	431	b21893	b21893 AGZU01000014 Sphingobium yanoikuyae ATCC 51230	OTU 0432: Sphingobium yanoikuyae	OTU 0432: Sphingobium yanoikuyae (88.7% identity)	root; cellular organisms; Bacteria; Proteobacteria; Alphaproteobacteria; Sphingomonadales; Sphingomonadaceae; Sphingobium	180	0.00577902	6	1.93548	0	0	0	54	0	0	0	0	0	0	3	0	115	3	0	0	0	0	0	0	0	0	1	0	0	0	0	0	0	0	0	0	0	0	0	0	0	0
OTU1308	98.1	267	v793	v793 2387 Lactobacillus acidophilus ATCC 4356	OTU 1308: Lactobacillus acidophilus	OTU 1308: Lactobacillus acidophilus (98.1% identity)	root; cellular organisms; Bacteria; Firmicutes; Bacilli; Lactobacillales; Lactobacillaceae; Lactobacillus	179	0.00574692	1	0.322581	0	0	0	0	0	0	0	0	0	0	0	0	0	0	0	0	0	0	0	0	0	0	0	0	0	0	0	0	0	0	0	0	0	0	0	0	0	0
OTU0279	68.9	560	b13527	b13527 NZ_ACJM01000008 Dethiobacter alkaliphilus AHT 1 DSM19026	OTU 0279: Dethiobacter alkaliphilus	OTU 0279: Dethiobacter alkaliphilus (68.9% identity)	root; cellular organisms; Bacteria; Firmicutes; Clostridia; Clostridiales; Syntrophomonadaceae; Dethiobacter	178	0.00571481	13	4.19355	0	0	0	0	0	0	0	0	0	0	0	0	0	0	0	0	0	0	0	0	0	0	0	0	0	0	0	0	0	0	0	0	0	0	0	3	0	0
OTU1072	99.1	560	b21019	b21019 NZ_AGWQ01000004 Actinomyces turicensis ACS-279-V-Col4	OTU 1072: Actinomyces turicensis	OTU 1072: Actinomyces turicensis (99.1% identity)	root; cellular organisms; Bacteria; Actinobacteria; Actinobacteria; Actinobacteridae; Actinomycetales; Actinomycineae; Actinomycetaceae; Actinomyces	176	0.0056506	23	7.41935	0	0	0	2	0	0	0	0	0	0	0	0	0	0	0	0	0	0	0	0	0	0	0	0	0	0	0	0	0	0	0	0	0	0	0	0	0	0
OTU0530	98	554	b10259	b10259 EF685232 Delftia acidovorans ATCC 15668	OTU 0530: Delftia acidovorans	OTU 0530: Delftia acidovorans (98% identity)	root; cellular organisms; Bacteria; Proteobacteria; Betaproteobacteria; Burkholderiales; Comamonadaceae	174	0.00558639	18	5.80645	0	0	1	51	5	11	0	24	0	0	26	0	0	0	0	0	1	0	0	7	1	17	2	0	0	0	0	0	0	0	0	0	0	0	0	8	0	0
OTU0461	78	559	b17663	b17663 AB547561 Barnesiella viscericola JCM 13660	OTU 0461: Barnesiella viscericola	OTU 0461: Barnesiella viscericola (78% identity)	root; cellular organisms; Bacteria; Bacteroidetes/Chlorobi group; Bacteroidetes; Bacteroidia; Bacteroidales; Porphyromonadaceae; Barnesiella	173	0.00555428	14	4.51613	0	0	1	0	0	0	0	0	0	0	0	0	0	0	0	0	0	0	0	0	0	0	130	0	0	0	0	0	0	0	0	0	0	0	0	0	0	0
OTU0532	88.6	563	b18994	b18994 AEGR01000061 Hylemonella gracilis ATCC 19624	OTU 0532: Hylemonella gracilis	OTU 0532: Hylemonella gracilis (88.6% identity)	root; cellular organisms; Bacteria; Proteobacteria; Betaproteobacteria; Burkholderiales; Comamonadaceae; Hylemonella	173	0.00555428	14	4.51613	0	0	0	0	0	0	0	0	0	0	0	0	0	0	0	0	0	0	0	0	2	0	4	0	0	0	0	0	0	0	0	0	0	0	0	0	0	0
OTU0107	80.2	553	b23918	b23918 AP012057 Ilumatobacter coccineum YM16-304	OTU 0107: Ilumatobacter coccineum	OTU 0107: Ilumatobacter coccineum (80.2% identity)	root; cellular organisms; Bacteria; Actinobacteria; Actinobacteria; Acidimicrobidae; Acidimicrobiales; Acidimicrobineae; Acidimicrobiaceae; Ilumatobacter	172	0.00552218	5	1.6129	0	0	0	0	0	0	0	0	0	0	0	0	0	0	0	0	0	0	0	0	0	0	0	0	0	0	0	0	0	0	0	0	0	9	0	0	0	0
OTU0408	65.4	553	b21679	b21679 CAOS01000008 Desulfotomaculum hydrothermale Lam5 DSM 18033	OTU 0408: Desulfotomaculum hydrothermale	OTU 0408: Desulfotomaculum hydrothermale (65.4% identity)	root; cellular organisms; Bacteria; Firmicutes; Clostridia; Clostridiales; Peptococcaceae; Desulfotomaculum	171	0.00549007	28	9.03226	0	0	0	0	0	0	0	0	0	0	0	0	0	0	0	0	0	0	0	0	0	0	0	0	0	0	0	0	0	0	0	0	0	0	1	3	0	0
OTU0337	80.1	564	b19241	b19241 CP002881 Pseudomonas stutzeri ATCC 17588	OTU 0337: Pseudomonas stutzeri	OTU 0337: Pseudomonas stutzeri (80.1% identity)	root; cellular organisms; Bacteria; Proteobacteria; Gammaproteobacteria; Pseudomonadales; Pseudomonadaceae; Pseudomonas; Pseudomonas stutzeri group; Pseudomonas stutzeri subgroup	171	0.00549007	11	3.54839	0	0	0	0	0	0	0	0	0	0	0	0	0	0	0	0	0	0	0	0	0	0	0	0	0	0	0	0	0	0	0	0	0	0	0	0	0	0
OTU1554	82.2	560	b13762	b13762 NZ_ACKW01000052 Mobiluncus mulieris ATCC 35243	OTU 1554: Mobiluncus mulieris	OTU 1554: Mobiluncus mulieris (82.2% identity)	root; cellular organisms; Bacteria; Actinobacteria; Actinobacteria (class); Actinobacteridae; Actinomycetales; Actinomycineae; Actinomycetaceae; Mobiluncus/Falcivibrio group; Mobiluncus	171	0.00549007	3	0.967742	0	0	0	0	0	0	0	0	0	0	0	0	0	0	0	0	0	0	0	0	0	0	0	0	0	0	0	0	0	0	0	0	0	0	0	0	0	0
OTU1045	97.6	462	b19353	b19353 HE576794 Megasphaera elsdenii DSM 20460	OTU 1045: Megasphaera elsdenii	OTU 1045: Megasphaera elsdenii (97.6% identity)	root; cellular organisms; Bacteria; Firmicutes; Negativicutes; Selenomonadales; Veillonellaceae; Megasphaera	170	0.00545797	7	2.25806	0	0	0	0	0	0	0	0	0	0	0	0	0	0	0	0	0	0	0	0	0	0	129	0	0	0	0	0	0	0	0	0	0	0	0	0	0	0
OTU0515	75.2	560	b16661	b16661 FP929032 Alistipes shahii WAL 8301	OTU 0515: Alistipes shahii	OTU 0515: Alistipes shahii (75.2% identity)	root; cellular organisms; Bacteria; Bacteroidetes/Chlorobi group; Bacteroidetes; Bacteroidia; Bacteroidales; Rikenellaceae; Alistipes	169	0.00542586	8	2.58065	0	0	0	0	0	0	0	0	0	0	0	0	0	0	0	0	0	0	0	0	0	0	0	0	0	0	0	0	0	0	0	0	0	0	0	0	0	0
OTU0514	68.7	558	b19742	b19742 ADLD01000009 Alistipes indistinctus YIT 12060	OTU 0514: Alistipes indistinctus	OTU 0514: Alistipes indistinctus (68.7% identity)	root; cellular organisms; Bacteria; Bacteroidetes/Chlorobi group; Bacteroidetes; Bacteroidia; Bacteroidales; Rikenellaceae; Alistipes	165	0.00529744	2	0.645161	0	0	0	0	0	0	0	0	0	0	0	0	0	0	0	0	0	0	0	0	0	0	0	0	0	0	0	0	0	0	0	0	0	0	0	0	0	0
OTU0755	78.5	553	b10203	b10203 EF571586 Acidaminococcus fermentans ATCC 25085	OTU 0755: Acidaminococcus fermentans	OTU 0755: Acidaminococcus fermentans (78.5% identity)	root; cellular organisms; Bacteria; Firmicutes; Clostridia; Clostridiales; Veillonellaceae; Acidaminococcus	165	0.00529744	2	0.645161	0	0	0	0	0	0	0	0	0	0	0	0	0	0	0	0	0	0	0	0	0	0	164	0	0	0	0	0	0	0	0	0	0	0	0	0	0	0
OTU1441	83.8	559	b5832	b5832 AY691302 Selenomonas ruminantium subsp. ruminantium ATCC 12561	OTU 1441: Selenomonas ruminantium	OTU 1441: Selenomonas ruminantium (83.8% identity)	root; cellular organisms; Bacteria; Firmicutes; Clostridia; Clostridiales; Veillonellaceae; Selenomonas	165	0.00529744	2	0.645161	0	0	0	0	0	0	0	0	0	0	0	1	0	0	0	0	0	0	0	0	0	0	164	0	0	0	0	0	0	0	0	0	0	0	0	0	0	0
OTU0354	88.6	478	b19634	b19634 JF745938 Rhodocyclus purpureus DSM 168	OTU 0354: Rhodocyclus purpureus	OTU 0354: Rhodocyclus purpureus (88.6% identity)	root; cellular organisms; Bacteria; Proteobacteria; Betaproteobacteria; Rhodocyclales; Rhodocyclaceae; Rhodocyclus	163	0.00523323	8	2.58065	0	0	0	0	0	0	0	0	0	0	0	0	0	0	0	0	0	0	0	0	1	0	0	0	0	0	0	0	0	0	0	0	0	0	0	0	0	0
OTU1453	100	468	b23400	b23400 NZ_AODN01000079 Rhodococcus qingshengii BKS 20-40	OTU 1453: Rhodococcus qingshengii	OTU 1453: Rhodococcus qingshengii (100% identity)	root; cellular organisms; Bacteria; Actinobacteria; Actinobacteria; Actinobacteridae; Actinomycetales; Corynebacterineae; Nocardiaceae; Rhodococcus	159	0.0051048	38	12.2581	0	0	0	0	0	0	0	0	0	0	0	0	0	0	0	0	0	0	0	0	1	0	0	0	0	0	0	0	1	0	0	0	0	1	0	2	0	0
OTU0529	89.9	552	b10259	b10259 EF685232 Delftia acidovorans ATCC 15668	OTU 0529: Delftia acidovorans	OTU 0529: Delftia acidovorans (89.9% identity)	root; cellular organisms; Bacteria; Proteobacteria; Betaproteobacteria; Burkholderiales; Comamonadaceae	158	0.0050727	18	5.80645	0	0	0	4	0	0	0	0	0	0	1	0	1	0	0	0	0	0	0	0	2	33	0	0	0	0	0	0	0	0	0	0	0	0	0	1	0	0
OTU0006	74.5	466	b6857	b6857 AY691296 Ruminococcus flavefaciens ATCC 19208	OTU 0006: Ruminococcus flavefaciens	OTU 0006: Ruminococcus flavefaciens (74.5% identity)	root; cellular organisms; Bacteria; Firmicutes; Clostridia; Clostridiales; Ruminococcaceae; Ruminococcus	158	0.0050727	3	0.967742	0	0	0	0	0	0	0	0	0	0	0	0	0	0	0	0	0	0	0	0	0	0	147	0	0	0	0	0	0	0	0	0	0	0	0	0	0	0
OTU0890	81.8	555	b18093	b18093 AECU01000014 Faecalibacterium cf. prausnitzii KLE1255	OTU 0890: Faecalibacterium cf. prausnitzii	OTU 0890: Faecalibacterium cf. prausnitzii (81.8% identity)	root; cellular organisms; Bacteria; Firmicutes; Clostridia; Clostridiales; Ruminococcaceae; Faecalibacterium	155	0.00497638	5	1.6129	0	1	0	0	0	0	0	0	0	0	0	0	0	0	0	0	0	0	0	0	0	0	75	0	0	0	0	0	0	0	0	0	0	0	0	0	0	0
OTU0104	100	474	b10197	b10197 EF173658 Staphylococcus epidermidis ATCC 14990	OTU 0104: Staphylococcus epidermidis	OTU 0104: Staphylococcus epidermidis (100% identity)	root; cellular organisms; Bacteria; Firmicutes; Bacilli; Bacillales; Staphylococcaceae; Staphylococcus	153	0.00491217	14	4.51613	0	0	0	0	0	0	0	0	0	0	0	0	0	0	0	0	0	0	0	0	2	0	0	0	0	0	0	0	0	0	0	0	0	0	0	0	0	0
OTU1401	100	205	b13779	b13779 NZ_ACGU01000113 Lactobacillus ultunensis DSM 16047	OTU 1401: Lactobacillus ultunensis	OTU 1401: Lactobacillus ultunensis (100% identity)	root; cellular organisms; Bacteria; Firmicutes; Bacilli; Lactobacillales; Lactobacillaceae; Lactobacillus	152	0.00488006	38	12.2581	0	43	0	0	0	0	1	0	0	1	3	0	1	0	1	0	0	0	0	0	2	0	1	0	0	0	0	0	0	0	0	0	0	0	6	0	0	0
OTU0631	72.2	552	b18122	b18122 NC_014643 Rothia dentocariosa ATCC 17931	OTU 0631: Rothia dentocariosa	OTU 0631: Rothia dentocariosa (72.2% identity)	root; cellular organisms; Bacteria; Actinobacteria; Actinobacteria (class); Actinobacteridae; Actinomycetales; Micrococcineae; Micrococcaceae; Rothia	152	0.00488006	3	0.967742	0	0	0	0	0	0	0	0	0	0	0	0	0	0	0	0	0	0	0	0	0	0	0	0	0	0	0	0	0	0	0	0	0	0	0	3	0	0
OTU1189	95.8	284	b17590	b17590 AB547633 Prevotella timonensis JCM 15640	OTU 1189: Prevotella timonensis	OTU 1189: Prevotella timonensis (95.8% identity)	root; cellular organisms; Bacteria; Bacteroidetes/Chlorobi group; Bacteroidetes; Bacteroidia; Bacteroidales; Prevotellaceae; Prevotella	151	0.00484796	26	8.3871	0	5	0	0	0	0	0	0	0	0	0	0	0	0	0	0	0	0	0	0	0	0	0	0	0	0	0	0	0	0	0	0	0	0	5	6	0	0
OTU0357	61.5	252	b16232	b16232 FJ588282 Clostridia sp. NC029 6292_D03_056_027, 027_cl1_cn4	OTU 0357: Clostridia sp. NC029	OTU 0357: Clostridia sp. NC029 (61.5% identity)	root; cellular organisms; Bacteria; Firmicutes; Clostridia	151	0.00484796	17	5.48387	0	77	0	0	0	0	0	0	0	0	0	0	0	0	0	0	0	0	0	0	0	0	0	0	0	0	0	0	0	0	0	0	0	0	16	0	0	0
OTU1108	84.2	561	b1444	b1444 AF441381 Sporosarcina psychrophila CECT4073	OTU 1108: Sporosarcina psychrophila	OTU 1108: Sporosarcina psychrophila (84.2% identity)	root; cellular organisms; Bacteria; Firmicutes; Bacilli; Bacillales; Planococcaceae	150	0.00481585	3	0.967742	0	0	0	0	0	0	0	0	0	0	0	0	0	0	0	0	0	0	0	0	0	0	0	0	0	0	0	0	0	0	0	0	0	0	0	0	0	0
OTU0842	78.1	440	b17663	b17663 AB547561 Barnesiella viscericola JCM 13660	OTU 0842: Barnesiella viscericola	OTU 0842: Barnesiella viscericola (78.1% identity)	root; cellular organisms; Bacteria; Bacteroidetes/Chlorobi group; Bacteroidetes; Bacteroidia; Bacteroidales; Porphyromonadaceae; Barnesiella	149	0.00478375	1	0.322581	0	0	0	0	0	0	0	0	0	0	0	0	0	0	0	0	0	0	0	0	0	0	149	0	0	0	0	0	0	0	0	0	0	0	0	0	0	0
OTU0861	90	333	b15920	b15920 CP001849 Gardnerella vaginalis 409-05 NULL	OTU 0861: Gardnerella vaginalis subgroup A	OTU 0861: Gardnerella vaginalis subgroup A (90% identity)	root; cellular organisms; Bacteria; Actinobacteria; Actinobacteria (class); Actinobacteridae; Bifidobacteriales; Bifidobacteriaceae; Gardnerella	148	0.00475164	4	1.29032	0	0	0	0	0	0	0	0	0	0	0	0	0	0	0	0	0	0	0	0	0	0	0	0	0	0	0	0	0	0	0	0	0	0	0	0	0	0
OTU0738	89	510	b12434	b12434 EU790582 Brucella suis biovar 1 ATCC 23444	OTU 0738: Brucella suis	OTU 0738: Brucella suis (89% identity)	root; cellular organisms; Bacteria; Proteobacteria; Alphaproteobacteria; Rhizobiales; Brucellaceae; Brucella	147	0.00471953	19	6.12903	0	0	0	0	0	0	0	0	0	0	0	0	0	0	0	0	0	0	0	0	0	0	0	0	0	0	0	0	0	0	0	0	0	0	0	0	0	0
OTU1295	98.8	503	b3410	b3410 AY123686 Ochrobactrum anthropi ATCC 49188	OTU 1295: Ochrobactrum anthropi	OTU 1295: Ochrobactrum anthropi (98.8% identity)	root; cellular organisms; Bacteria; Proteobacteria; Alphaproteobacteria; Rhizobiales; Brucellaceae	146	0.00468743	11	3.54839	0	0	0	0	0	0	0	0	0	0	0	0	0	0	0	16	0	0	0	0	0	0	2	1	0	0	0	0	0	0	0	0	0	0	0	0	0	0
OTU0063	74.2	459	b6854	b6854 AY691293 Ruminococcus albus ATCC 27210	OTU 0063: Ruminococcus albus	OTU 0063: Ruminococcus albus (74.2% identity)	root; cellular organisms; Bacteria; Firmicutes; Clostridia; Clostridiales; Ruminococcaceae; Ruminococcus	146	0.00468743	3	0.967742	0	0	0	0	0	0	0	0	0	0	0	0	0	0	0	0	0	0	0	0	0	0	140	0	0	0	0	0	0	0	0	0	0	0	0	0	0	0
OTU0919	82.5	503	b9179	b9179 DQ681229 Atopostipes suicloacalis PPC79	OTU 0919: Atopostipes suicloacalis	OTU 0919: Atopostipes suicloacalis (82.5% identity)	root; cellular organisms; Bacteria; Firmicutes; Bacilli; Lactobacillales; Carnobacteriaceae; Atopostipes	146	0.00468743	2	0.645161	0	0	0	0	0	0	0	0	0	0	0	0	0	0	0	0	0	0	0	0	0	0	0	0	0	0	0	0	0	0	0	0	0	0	0	0	0	0
OTU1576	90.6	552	b12775	b12775 NZ_ABWK01000112 Mitsuokella multacida DSM 20544	OTU 1576: Mitsuokella multacida	OTU 1576: Mitsuokella multacida (90.6% identity)	root; cellular organisms; Bacteria; Firmicutes; Clostridia; Clostridiales; Veillonellaceae; Mitsuokella	144	0.00462322	3	0.967742	0	0	4	0	0	0	0	0	0	0	0	0	0	0	0	0	0	0	0	0	0	0	138	0	0	0	0	0	0	0	0	0	0	0	0	0	0	0
OTU0403	77.2	254	b16543	b16543 ADGP01000033 Megasphaera sp. genomosp. type_1 str. 28L	OTU 0403: Megasphaera sp. genomsp. type 1	OTU 0403: Megasphaera sp. genomsp. type 1 (77.2% identity)	root; cellular organisms; Bacteria; Firmicutes; Clostridia; Clostridiales; Veillonellaceae; Megasphaera	143	0.00459111	35	11.2903	0	6	0	0	0	0	0	0	0	0	0	0	0	0	0	0	0	0	0	0	0	0	0	0	0	0	0	0	0	0	0	0	1	0	32	0	0	0
OTU0877	89.4	358	b18093	b18093 AECU01000014 Faecalibacterium cf. prausnitzii KLE1255	OTU 0877: Faecalibacterium cf. prausnitzii	OTU 0877: Faecalibacterium cf. prausnitzii (89.4% identity)	root; cellular organisms; Bacteria; Firmicutes; Clostridia; Clostridiales; Ruminococcaceae; Faecalibacterium	140	0.00449479	9	2.90323	0	0	0	0	0	0	0	0	0	0	0	0	0	0	0	0	0	0	0	0	0	0	122	0	0	0	0	0	0	0	0	0	0	0	0	0	0	0
OTU1293	92.5	557	b20009	b20009 NC_016078 Pelagibacterium halotolerans B2	OTU 1293: Pelagibacterium halotolerans	OTU 1293: Pelagibacterium halotolerans (92.5% identity)	root; cellular organisms; Bacteria; Proteobacteria; Alphaproteobacteria; Rhizobiales; Hyphomicrobiaceae; Pelagibacterium	139	0.00446269	16	5.16129	0	0	0	4	1	2	0	0	0	0	1	0	0	0	0	0	0	0	0	0	2	3	0	0	0	0	0	0	0	0	0	0	0	2	0	0	0	0
OTU0948	88	357	b18713	b18713 AEJD00000000 Gardnerella vaginalis 101 NULL	OTU 0948: Gardnerella vaginalis subgroup D	OTU 0948: Gardnerella vaginalis subgroup D (88% identity)	root; cellular organisms; Bacteria; Actinobacteria; Actinobacteria (class); Actinobacteridae; Bifidobacteriales; Bifidobacteriaceae; Gardnerella	139	0.00446269	11	3.54839	0	0	0	0	0	0	0	0	0	0	0	0	0	0	0	0	0	0	0	0	0	0	0	0	0	0	0	0	0	0	0	0	0	0	0	0	0	0
OTU0276	66.2	563	b17620	b17620 AB547603 Prevotella dentasini JCM 15908	OTU 0276: Prevotella dentasini	OTU 0276: Prevotella dentasini (66.2% identity)	root; cellular organisms; Bacteria; Bacteroidetes/Chlorobi group; Bacteroidetes; Bacteroidia; Bacteroidales; Prevotellaceae; Prevotella	139	0.00446269	9	2.90323	0	0	0	1	0	0	0	0	0	0	0	0	0	0	0	0	0	0	0	0	14	0	47	0	0	0	0	0	0	0	0	0	0	0	0	0	0	0
OTU0286	92.1	555	v12449	v12449 Mesorhizobium amorphae DSM 21831	OTU 0286: Mesorhizobium amorphae	OTU 0286: Mesorhizobium amorphae (92.1% identity)	root; cellular organisms; Bacteria; Proteobacteria; Alphaproteobacteria; Rhizobiales; Phyllobacteriaceae; Mesorhizobium	138	0.00443058	26	8.3871	0	0	0	0	0	0	0	0	0	0	0	0	0	0	0	0	0	0	0	0	0	0	2	0	0	0	0	0	0	0	0	0	0	0	0	0	0	0
OTU1283	97.6	468	b3427	b3427 AY123717 Ralstonia pickettii ATCC 27511	OTU 1283: Ralstonia pickettii	OTU 1283: Ralstonia pickettii (97.6% identity)	root; cellular organisms; Bacteria; Proteobacteria; Betaproteobacteria; Burkholderiales; Burkholderiaceae; Ralstonia	138	0.00443058	25	8.06452	0	0	0	0	0	0	0	0	0	0	8	0	0	0	1	0	0	0	0	0	7	1	2	0	0	0	0	0	0	0	0	0	0	3	0	0	0	0
OTU0556	90.4	478	b18514	b18514 AEVD01000004 Streptococcus infantis ATCC 700779	OTU 0556: Streptococcus infantis	OTU 0556: Streptococcus infantis (90.4% identity)	root; cellular organisms; Bacteria; Firmicutes; Bacilli; Lactobacillales; Streptococcaceae; Streptococcus	137	0.00439848	14	4.51613	0	0	19	0	0	0	0	0	0	0	0	0	0	0	0	0	0	0	0	0	0	0	0	0	0	0	0	0	0	0	0	0	0	0	0	0	0	0
OTU0019	67.7	554	b14090	b14090 CP001807 Rhodothermus marinus DSM 4252	OTU 0019: Rhodothermus marinus	OTU 0019: Rhodothermus marinus (67.7% identity)	root; cellular organisms; Bacteria; Bacteroidetes/Chlorobi group; Bacteroidetes; Sphingobacteria; Sphingobacteriales; Rhodothermaceae; Rhodothermus	135	0.00433427	9	2.90323	0	0	0	0	0	0	0	0	0	0	0	0	0	0	0	0	0	0	0	0	28	0	33	0	0	0	0	0	0	0	0	0	0	0	0	0	0	0
OTU0004	78.3	289	b6830	b6830 AY691269 Oxobacter pfennigii ATCC 43583	OTU 0004: Oxobacter pfennigii	OTU 0004: Oxobacter pfennigii (78.3% identity)	root; cellular organisms; Bacteria; Firmicutes; Clostridia; Clostridiales; Clostridiaceae	135	0.00433427	5	1.6129	0	0	0	0	3	66	0	0	0	0	0	0	0	0	0	0	0	0	0	0	0	0	43	0	0	0	0	0	0	0	0	0	0	0	0	0	0	0
OTU0316	82.9	202	b19219	b19219 AFOF01000007 Bradyrhizobiaceae bacterium SG-6C	OTU 0316: Bradyrhizobiaceae bacterium	OTU 0316: Bradyrhizobiaceae bacterium (82.9% identity)	root; cellular organisms; Bacteria; Proteobacteria; Alphaproteobacteria; Rhizobiales; Bradyrhizobiaceae; unclassified Bradyrhizobiaceae	135	0.00433427	4	1.29032	0	0	0	96	0	22	0	0	0	0	13	0	0	0	0	0	0	0	0	0	0	4	0	0	0	0	0	0	0	0	0	0	0	0	0	0	0	0
OTU0468	85.7	564	b17591	b17591 AB547632 Prevotella stercorea JCM 13469	OTU 0468: Prevotella stercorea	OTU 0468: Prevotella stercorea (85.7% identity)	root; cellular organisms; Bacteria; Bacteroidetes/Chlorobi group; Bacteroidetes; Bacteroidia; Bacteroidales; Prevotellaceae; Prevotella	133	0.00427005	4	1.29032	0	0	0	0	0	0	0	0	0	0	0	0	0	0	0	0	0	0	0	0	2	0	20	0	0	0	0	0	0	0	0	0	0	0	0	0	0	0
OTU0559	98.2	454	v5168	v5168 3898 Streptococcus waius CCUG43003	OTU 0559: Streptococcus waius	OTU 0559: Streptococcus waius (98.2% identity)	root; cellular organisms; Bacteria; Firmicutes; Bacilli; Lactobacillales; Streptococcaceae; Streptococcus	131	0.00420584	11	3.54839	0	0	0	0	0	0	0	0	0	0	0	0	0	0	0	0	0	0	0	0	0	0	0	0	0	0	0	0	0	0	0	0	0	0	0	0	0	0
OTU1432	90	478	b13667	b13667 ABYP01000096 Corynebacterium glucuronolyticum ATCC 51867	OTU 1432: Corynebacterium glucuronolyticum	OTU 1432: Corynebacterium glucuronolyticum (90% identity)	root; cellular organisms; Bacteria; Actinobacteria; Actinobacteria (class); Actinobacteridae; Actinomycetales; Corynebacterineae; Corynebacteriaceae; Corynebacterium	130	0.00417374	12	3.87097	0	0	0	0	0	0	0	0	0	0	0	0	0	0	0	0	0	0	0	0	0	0	0	0	0	15	0	0	0	0	3	0	0	3	0	0	1	0
OTU1421	97.8	555	b3427	b3427 AY123717 Ralstonia pickettii ATCC 27511	OTU 1421: Ralstonia pickettii	OTU 1421: Ralstonia pickettii (97.8% identity)	root; cellular organisms; Bacteria; Proteobacteria; Betaproteobacteria; Burkholderiales; Burkholderiaceae; Ralstonia	129	0.00414163	23	7.41935	0	0	0	0	0	0	0	0	0	0	42	0	1	0	0	0	0	0	0	0	14	6	0	0	0	0	0	0	0	0	0	0	0	0	0	0	0	0
OTU0327	90.9	352	b21893	b21893 AGZU01000014 Sphingobium yanoikuyae ATCC 51230	OTU 0327: Sphingobium yanoikuyae	OTU 0327: Sphingobium yanoikuyae (90.9% identity)	root; cellular organisms; Bacteria; Proteobacteria; Alphaproteobacteria; Sphingomonadales; Sphingomonadaceae; Sphingobium	126	0.00404532	3	0.967742	0	0	0	67	0	0	0	0	0	0	0	0	58	0	0	0	0	0	0	0	0	1	0	0	0	0	0	0	0	0	0	0	0	0	0	0	0	0
OTU1266	86.2	564	b155	b155 S82593 Rhodobacter capsulatus ATCC 33303	OTU 1266: Rhodobacter capsulatus	OTU 1266: Rhodobacter capsulatus (86.2% identity)	root; cellular organisms; Bacteria; Proteobacteria; Alphaproteobacteria; Rhodobacterales; Rhodobacteraceae; Rhodobacter	125	0.00401321	9	2.90323	0	0	0	0	0	0	0	0	0	0	0	0	5	0	0	0	0	0	0	0	0	0	0	0	0	0	0	0	0	0	0	0	0	1	0	0	0	0
OTU0177	86.6	480	b18613	b18613 CP002379 Arthrobacter phenanthrenivorans Sphe3	OTU 0177: Arthrobacter phenanthrenivorans	OTU 0177: Arthrobacter phenanthrenivorans (86.6% identity)	root; cellular organisms; Bacteria; Actinobacteria; Actinobacteria (class); Actinobacteridae; Actinomycetales; Micrococcineae; Micrococcaceae; Arthrobacter	125	0.00401321	6	1.93548	0	0	0	0	0	0	0	0	0	0	0	0	0	0	0	0	0	0	0	0	9	0	0	0	0	0	0	0	0	0	0	0	0	0	0	0	0	0
OTU0043	78.5	560	b21415	b21415 NC_018704 Amphibacillus xylanus NBRC 15112	OTU 0043: Amphibacillus xylanus	OTU 0043: Amphibacillus xylanus (78.5% identity)	root; cellular organisms; Bacteria; Firmicutes; Bacilli; Bacillales; Bacillaceae; Amphibacillus	125	0.00401321	5	1.6129	0	0	0	0	0	0	0	0	0	0	0	0	0	0	0	0	0	0	0	0	0	0	0	0	0	0	0	0	0	0	0	0	0	0	0	0	0	0
OTU0888	81.3	552	b10330	b10330 AAXB02000008 Dorea longicatena DSM 13814	OTU 0888: Dorea longicatena	OTU 0888: Dorea longicatena (81.3% identity)	root; cellular organisms; Bacteria; Firmicutes; Clostridia; Clostridiales; Clostridiaceae; Dorea	125	0.00401321	3	0.967742	0	0	0	0	0	0	0	0	0	0	0	0	0	0	0	0	0	0	0	0	0	0	0	0	0	0	0	0	0	0	0	0	0	0	0	0	0	0
OTU1671	98.1	318	b15977	b15977 FJ577599 Actinobacteria sp. N153 N153_103-6	OTU 1671: Gardnerella vaginalis subgroup B	OTU 1671: Gardnerella vaginalis subgroup B (98.1% identity)	root; cellular organisms; Bacteria; Actinobacteria; Actinobacteria (class); Actinobacteridae; Bifidobacteriales; Bifidobacteriaceae	123	0.003949	28	9.03226	0	3	0	6	0	0	0	0	0	0	0	0	0	0	0	0	0	0	0	0	0	0	1	0	0	0	0	0	0	0	0	0	0	0	4	0	0	0
OTU0142	75.6	319	b16232	b16232 FJ588282 Clostridia sp. NC029 6292_D03_056_027, 027_cl1_cn4	OTU 0142: Clostridia sp. NC029	OTU 0142: Clostridia sp. NC029 (75.6% identity)	root; cellular organisms; Bacteria; Firmicutes; Clostridia	123	0.003949	16	5.16129	0	13	0	0	0	0	0	0	0	0	0	0	0	0	0	0	0	0	0	0	0	0	0	0	0	0	0	0	0	0	0	0	0	0	0	0	0	0
OTU1227	97.5	476	b3372	b3372 AY123659 Brevundimonas diminuta ATCC 11568	OTU 1227: Brevundimonas diminuta	OTU 1227: Brevundimonas diminuta (97.5% identity)	root; cellular organisms; Bacteria; Proteobacteria; Alphaproteobacteria; Caulobacterales; Caulobacteraceae; Brevundimonas	121	0.00388479	12	3.87097	0	0	0	0	0	0	0	0	0	0	0	0	0	0	0	0	0	0	0	0	0	0	0	0	0	0	0	0	0	0	0	0	0	4	0	0	0	0
OTU0308	81.2	436	b15776	b15776 CP001016 Beijerinckia indica subsp. indica ATCC 9039	OTU 0308: Beijerinckia indica	OTU 0308: Beijerinckia indica (81.2% identity)	root; cellular organisms; Bacteria; Proteobacteria; Alphaproteobacteria; Rhizobiales; Beijerinckiaceae; Beijerinckia	120	0.00385268	4	1.29032	0	0	0	4	0	0	0	0	0	0	0	0	0	0	0	0	0	0	0	0	0	107	0	0	0	0	0	0	0	0	0	0	0	0	0	0	0	0
OTU1510	85.9	455	b7526	b7526 AAHF01000001 Aspergillus fumigatus Af293	OTU 1510: Aspergillus fumigatus	OTU 1510: Aspergillus fumigatus (85.9% identity)	root; cellular organisms; Eukaryota; Fungi/Metazoa group; Fungi; Dikarya; Ascomycota; Pezizomycotina; Eurotiomycetes; Eurotiomycetidae; Eurotiales; Trichocomaceae; mitosporic Trichocomaceae; Aspergillus	119	0.00382058	7	2.25806	1	0	0	0	0	0	0	0	0	0	0	0	2	0	0	0	0	0	0	0	0	1	111	0	0	0	0	0	0	0	0	0	0	0	0	0	0	0
OTU1217	95	498	b2698	b2698 AF378197 Streptococcus sanguinis ATCC 10556	OTU 1217: Streptococcus sanguinis	OTU 1217: Streptococcus sanguinis (95% identity)	root; cellular organisms; Bacteria; Firmicutes; Bacilli; Lactobacillales; Streptococcaceae; Streptococcus	118	0.00378847	19	6.12903	0	0	0	0	0	0	0	0	0	0	0	0	0	0	0	0	0	0	0	0	0	0	0	0	0	0	0	0	0	0	0	0	0	0	0	0	0	0
OTU1246	91.3	555	b18373	b18373 ADXW01000015 Propionibacterium acnes HL002PA1	OTU 1246: Propionibacterium acnes	OTU 1246: Propionibacterium acnes (91.3% identity)	root; cellular organisms; Bacteria; Actinobacteria; Actinobacteria (class); Actinobacteridae; Actinomycetales; Propionibacterineae; Propionibacteriaceae; Propionibacterium	117	0.00375636	15	4.83871	0	0	0	0	0	0	0	0	0	0	9	0	1	0	1	0	0	0	1	0	0	0	0	0	0	0	0	0	0	0	0	0	0	0	0	1	0	0
OTU0234	78.8	555	b9562	b9562 CP000699 Sphingomonas wittichii RW1	OTU 0234: Sphingomonas wittichii	OTU 0234: Sphingomonas wittichii (78.8% identity)	root; cellular organisms; Bacteria; Proteobacteria; Alphaproteobacteria; Sphingomonadales; Sphingomonadaceae; Sphingomonas	117	0.00375636	8	2.58065	0	0	0	0	0	0	0	0	0	0	0	0	0	0	0	0	0	0	0	0	0	0	0	0	0	0	0	0	0	0	0	0	0	0	0	0	0	0
OTU0008	74.2	552	b6857	b6857 AY691296 Ruminococcus flavefaciens ATCC 19208	OTU 0008: Ruminococcus flavefaciens	OTU 0008: Ruminococcus flavefaciens (74.2% identity)	root; cellular organisms; Bacteria; Firmicutes; Clostridia; Clostridiales; Ruminococcaceae; Ruminococcus	114	0.00366005	6	1.93548	0	0	0	0	0	0	0	0	0	0	0	0	0	0	1	0	0	0	0	0	1	0	71	1	0	0	0	0	0	0	0	0	0	0	0	0	0	0
OTU0013	62.5	465	b9951	b9951 NC_008711 Arthrobacter aurescens TC1	OTU 0013: Arthrobacter aurescens	OTU 0013: Arthrobacter aurescens (62.5% identity)	root; cellular organisms; Bacteria; Actinobacteria; Actinobacteria (class); Actinobacteridae; Actinomycetales; Micrococcineae; Micrococcaceae; Arthrobacter	112	0.00359584	4	1.29032	0	0	0	0	0	0	0	0	0	0	0	0	0	0	0	0	0	0	0	0	0	0	77	0	0	0	0	0	0	0	0	0	0	0	0	0	0	0
OTU1358	94.6	332	b16299	b16299 FJ588349 Staphylococcus sp. NC096 7202_A01_080_031, 031_cl0_sn6	OTU 1358: Staphylococcus sp. NC096	OTU 1358: Staphylococcus sp. NC096 (94.6% identity)	root; cellular organisms; Bacteria; Firmicutes; Bacilli; Bacillales; Staphylococcaceae; Staphylococcus	110	0.00353162	12	3.87097	0	0	0	0	0	0	0	0	0	0	0	0	0	0	0	0	0	0	0	0	0	0	0	0	0	0	0	0	0	0	0	0	0	0	7	0	0	0
OTU1428	99.6	476	b13667	b13667 ABYP01000096 Corynebacterium glucuronolyticum ATCC 51867	OTU 1428: Corynebacterium glucuronolyticum	OTU 1428: Corynebacterium glucuronolyticum (99.6% identity)	root; cellular organisms; Bacteria; Actinobacteria; Actinobacteria (class); Actinobacteridae; Actinomycetales; Corynebacterineae; Corynebacteriaceae; Corynebacterium	110	0.00353162	6	1.93548	0	0	1	0	0	0	0	100	0	0	0	0	0	0	0	0	0	0	0	0	0	0	1	0	0	0	0	0	0	0	0	0	0	0	0	0	0	0
OTU1360	89.9	346	b18216	b18216 NZ_AENP01000025 Peptoniphilus harei ACS-146-V-Sch2b	OTU 1360: Peptoniphilus harei	OTU 1360: Peptoniphilus harei (89.9% identity)	root; cellular organisms; Bacteria; Firmicutes; Clostridia; Clostridiales; Clostridiales incertae sedis; Clostridiales Family XI. Incertae Sedis; Peptoniphilus	109	0.00349952	11	3.54839	0	0	0	0	0	0	0	0	0	0	0	0	0	0	0	0	0	0	0	0	0	0	1	0	0	0	0	0	0	0	0	0	0	0	0	1	0	0
OTU1471	96	373	b3427	b3427 AY123717 Ralstonia pickettii ATCC 27511	OTU 1471: Ralstonia pickettii	OTU 1471: Ralstonia pickettii (96% identity)	root; cellular organisms; Bacteria; Proteobacteria; Betaproteobacteria; Burkholderiales; Burkholderiaceae; Ralstonia	107	0.00343531	6	1.93548	0	0	0	1	0	7	0	0	0	0	41	0	1	0	1	0	0	0	0	0	56	0	0	0	0	0	0	0	0	0	0	0	0	0	0	0	0	0
OTU0267	76.6	558	b17663	b17663 AB547561 Barnesiella viscericola JCM 13660	OTU 0267: Barnesiella viscericola	OTU 0267: Barnesiella viscericola (76.6% identity)	root; cellular organisms; Bacteria; Bacteroidetes/Chlorobi group; Bacteroidetes; Bacteroidia; Bacteroidales; Porphyromonadaceae; Barnesiella	106	0.0034032	5	1.6129	0	0	0	0	0	0	0	0	0	0	0	0	0	0	0	0	0	0	0	0	0	0	0	0	0	0	0	0	0	0	0	0	0	0	0	0	0	0
OTU0619	78.1	549	b10389	b10389 NZ_AAYI02000004 Actinomyces odontolyticus ATCC 17982	OTU 0619: Actinomyces odontolyticus	OTU 0619: Actinomyces odontolyticus (78.1% identity)	root; cellular organisms; Bacteria; Actinobacteria; Actinobacteria (class); Actinobacteridae; Actinomycetales; Actinomycineae; Actinomycetaceae; Actinomyces	106	0.0034032	1	0.322581	0	0	0	0	0	0	0	0	0	0	0	0	0	0	0	0	0	0	0	0	0	0	0	0	0	0	0	0	0	0	0	0	0	0	0	106	0	0
OTU1058	82.5	560	b12598	b12598 FJ360434 Atopobium vaginae DSM15829	OTU 1058: Atopobium vaginae	OTU 1058: Atopobium vaginae (82.5% identity)	root; cellular organisms; Bacteria; Actinobacteria; Actinobacteria (class); Coriobacteridae; Coriobacteriales; Coriobacterineae; Coriobacteriaceae; Atopobium	105	0.0033711	15	4.83871	0	0	0	0	0	0	0	0	0	0	0	0	0	0	0	0	0	0	0	0	0	0	0	0	0	0	0	0	0	0	0	0	0	0	8	0	0	0
OTU0578	76.2	527	b13752	b13752 CP001686 Kytococcus sedentarius DSM 20547	OTU 0578: Kytococcus sedentarius	OTU 0578: Kytococcus sedentarius (76.2% identity)	root; cellular organisms; Bacteria; Actinobacteria; Actinobacteria (class); Actinobacteridae; Actinomycetales; Micrococcineae; Dermacoccaceae; Kytococcus	105	0.0033711	9	2.90323	0	0	0	0	0	0	0	0	0	0	0	0	0	0	0	0	0	0	0	0	22	0	0	0	0	0	0	0	0	0	0	0	0	3	0	0	0	0
OTU1340	94.6	222	b16363	b16363 FJ588413 Bacteroidetes sp. NC160 7276_D01_122_059, 059_cl0_sn29	OTU 1340: Bacteroidetes sp. NC160	OTU 1340: Bacteroidetes sp. NC160 (94.6% identity)	root; cellular organisms; Bacteria; Bacteroidetes/Chlorobi group; Bacteroidetes	104	0.00333899	9	2.90323	0	64	1	0	0	0	0	0	0	0	0	0	0	0	0	0	0	0	0	0	0	0	0	0	0	0	0	0	0	0	0	0	0	0	5	0	0	0
OTU0209	85	559	b13610	b13610 NC_013204 Eggerthella lenta DSM 2243	OTU 0209: Eggerthella lenta	OTU 0209: Eggerthella lenta (85% identity)	root; cellular organisms; Bacteria; Actinobacteria; Actinobacteria (class); Coriobacteridae; Coriobacteriales; Coriobacterineae; Coriobacteriaceae; Eggerthella	104	0.00333899	2	0.645161	0	0	0	0	0	0	0	0	0	0	0	0	0	0	0	0	0	0	0	0	0	0	0	0	0	0	0	0	0	0	0	0	0	0	0	0	0	0
OTU0249	100	464	b13539	b13539 NC_012490 Rhodococcus erythropolis PR4 NBRC 100887	OTU 0249: Rhodococcus erythropolis	OTU 0249: Rhodococcus erythropolis (100% identity)	root; cellular organisms; Bacteria; Actinobacteria; Actinobacteria (class); Actinobacteridae; Actinomycetales; Corynebacterineae; Nocardiaceae; Rhodococcus	102	0.00327478	22	7.09677	0	0	0	1	0	0	0	0	0	0	0	0	0	0	0	0	0	0	0	0	0	0	0	0	0	0	0	0	0	0	0	0	0	3	0	1	0	0
OTU1662	96.7	246	b12598	b12598 FJ360434 Atopobium vaginae DSM15829	OTU 1662: Atopobium vaginae	OTU 1662: Atopobium vaginae (96.7% identity)	root; cellular organisms; Bacteria; Actinobacteria; Actinobacteria (class); Coriobacteridae; Coriobacteriales; Coriobacterineae; Coriobacteriaceae; Atopobium	102	0.00327478	21	6.77419	0	1	0	0	0	0	0	0	0	0	0	0	0	0	0	0	0	0	0	0	0	0	0	0	0	0	0	0	0	0	0	0	0	0	43	0	0	0
OTU0538	88.1	480	b19633	b19633 JF745939 Rhodocyclus tenuis DSM 109	OTU 0538: Rhodocyclus tenuis	OTU 0538: Rhodocyclus tenuis (88.1% identity)	root; cellular organisms; Bacteria; Proteobacteria; Betaproteobacteria; Rhodocyclales; Rhodocyclaceae; Rhodocyclus	102	0.00327478	5	1.6129	0	0	0	0	0	0	0	0	0	0	0	0	0	0	0	0	0	0	0	0	0	0	0	0	0	0	0	0	0	0	0	0	0	0	0	0	0	0
OTU0274	82.2	557	b17631	b17631 AB547592 Prevotella baroniae JCM 13447	OTU 0274: Prevotella baroniae	OTU 0274: Prevotella baroniae (82.2% identity)	root; cellular organisms; Bacteria; Bacteroidetes/Chlorobi group; Bacteroidetes; Bacteroidia; Bacteroidales; Prevotellaceae; Prevotella	102	0.00327478	3	0.967742	0	0	0	0	0	0	0	0	0	0	0	0	0	0	0	0	0	0	0	0	1	0	0	0	0	0	0	0	0	0	0	0	0	0	0	0	0	0
OTU0027	81.6	551	b7850	b7850 AF429687 Lactobacillus jensenii ATCC 25258	OTU 0027: Lactobacillus jensenii	OTU 0027: Lactobacillus jensenii (81.6% identity)	root; cellular organisms; Bacteria; Firmicutes; Bacilli; Lactobacillales; Lactobacillaceae; Lactobacillus	101	0.00324267	36	11.6129	0	0	0	2	0	0	0	0	15	0	0	0	0	0	2	0	0	0	0	0	0	0	1	0	0	1	0	8	1	0	0	0	0	0	0	0	3	0
OTU1354	97.5	326	v5155	v5155 3881 Streptococcus parasanguinis ATCC 15912	OTU 1354: Streptococcus parasanguinis	OTU 1354: Streptococcus parasanguinis (97.5% identity)	root; cellular organisms; Bacteria; Firmicutes; Bacilli; Lactobacillales; Streptococcaceae; Streptococcus	100	0.00321057	10	3.22581	0	0	0	0	0	0	0	0	0	0	0	0	0	0	0	0	0	0	0	2	0	0	0	0	0	0	0	0	0	0	0	0	0	0	0	0	0	0
OTU0494	81.1	371	b16318	b16318 FJ588368 Bacteroidetes sp. NC115 7232_F08_125_059, 059_cl2_cn2_16	OTU 0494: Bacteroidetes sp. NC115	OTU 0494: Bacteroidetes sp. NC115 (81.1% identity)	root; cellular organisms; Bacteria; Bacteroidetes/Chlorobi group; Bacteroidetes	97	0.00311425	22	7.09677	0	0	0	0	0	0	0	0	0	0	0	0	0	0	0	0	0	0	0	0	0	0	0	0	0	0	0	1	0	0	0	0	0	0	1	1	0	0
OTU1111	99.3	552	b20207	b20207 AGCJ01000042 Anaeroglobus geminatus F0357	OTU 1111: Anaeroglobus geminatus	OTU 1111: Anaeroglobus geminatus (99.3% identity)	root; cellular organisms; Bacteria; Firmicutes; Negativicutes; Selenomonadales; Veillonellaceae; Anaeroglobus	97	0.00311425	12	3.87097	0	0	0	0	0	0	0	0	0	0	0	0	0	0	0	0	0	0	0	0	0	0	2	0	0	0	0	0	0	0	0	0	1	0	0	47	0	0
OTU1345	96.7	309	b14123	b14123 ACBX01000045 Prevotella copri DSM 18205	OTU 1345: Prevotella copri	OTU 1345: Prevotella copri (96.7% identity)	root; cellular organisms; Bacteria; Bacteroidetes/Chlorobi group; Bacteroidetes; Bacteroidia; Bacteroidales; Prevotellaceae; Prevotella	97	0.00311425	10	3.22581	0	0	0	0	0	0	0	0	0	0	0	0	0	0	0	0	0	0	0	0	63	0	7	0	0	0	0	0	0	0	0	0	0	0	0	0	0	0
OTU1634	88.4	450	b13534	b13534 NZ_ACBY01000026 Subdoligranulum variabile DSM15176	OTU 1634: Subdoligranulum variabile	OTU 1634: Subdoligranulum variabile (88.4% identity)	root; cellular organisms; Bacteria; Firmicutes; Clostridia; Clostridiales; Ruminococcaceae; Subdoligranulum	97	0.00311425	8	2.58065	0	0	0	0	0	0	0	0	0	0	0	0	0	0	0	0	0	0	0	0	0	0	82	0	0	0	0	0	0	0	0	0	0	0	0	0	0	0
OTU0504	77.7	552	b10849	b10849 NZ_ABGD02000012 Anaerotruncus colihominis DSM17241	OTU 0504: Anaerotruncus colihominis	OTU 0504: Anaerotruncus colihominis (77.7% identity)	root; cellular organisms; Bacteria; Firmicutes; Clostridia; Clostridiales; Clostridiaceae; Anaerotruncus	96	0.00308214	5	1.6129	0	0	0	0	0	0	0	0	0	0	0	0	0	0	0	0	0	0	0	0	0	0	74	0	0	0	0	0	0	0	0	0	0	0	0	0	0	0
OTU0918	82.8	552	b9179	b9179 DQ681229 Atopostipes suicloacalis PPC79	OTU 0918: Atopostipes suicloacalis	OTU 0918: Atopostipes suicloacalis (82.8% identity)	root; cellular organisms; Bacteria; Firmicutes; Bacilli; Lactobacillales; Carnobacteriaceae; Atopostipes	96	0.00308214	4	1.29032	0	0	0	0	0	0	0	0	0	0	0	0	0	0	0	0	0	0	0	0	0	0	0	0	0	0	0	0	0	0	0	0	0	0	0	0	0	0
OTU0455	90.3	463	b9562	b9562 CP000699 Sphingomonas wittichii RW1	OTU 0455: Sphingomonas wittichii	OTU 0455: Sphingomonas wittichii (90.3% identity)	root; cellular organisms; Bacteria; Proteobacteria; Alphaproteobacteria; Sphingomonadales; Sphingomonadaceae; Sphingomonas	95	0.00305004	22	7.09677	0	0	0	0	0	0	0	0	0	0	1	0	0	0	0	1	0	0	0	0	1	0	0	0	0	0	0	0	9	0	0	0	0	1	0	0	0	0
OTU0009	75.9	334	b6855	b6855 AY691294 Ruminococcus bromii ATCC 27255	OTU 0009: Ruminococcus bromii	OTU 0009: Ruminococcus bromii (75.9% identity)	root; cellular organisms; Bacteria; Firmicutes; Clostridia; Clostridiales; Ruminococcaceae; Ruminococcus	95	0.00305004	2	0.645161	0	0	0	0	0	0	0	0	0	0	0	0	0	0	0	0	0	0	0	0	0	0	91	0	0	0	0	0	0	0	0	0	0	0	0	0	0	0
OTU1431	98.4	243	b810	b810 AB039274 Propionibacterium granulosum	OTU 1431: Propionibacterium granulosum	OTU 1431: Propionibacterium granulosum (98.4% identity)	root; cellular organisms; Bacteria; Actinobacteria; Actinobacteria (class); Actinobacteridae; Actinomycetales; Propionibacterineae; Propionibacteriaceae; Propionibacterium	94	0.00301793	1	0.322581	0	0	0	94	0	0	0	0	0	0	0	0	0	0	0	0	0	0	0	0	0	0	0	0	0	0	0	0	0	0	0	0	0	0	0	0	0	0
OTU0674	83.8	555	b21497	b21497 NZ_AMSI01000018 Nitratireductor indicus C115	OTU 0674: Nitratireductor indicus	OTU 0674: Nitratireductor indicus (83.8% identity)	root; cellular organisms; Bacteria; Proteobacteria; Alphaproteobacteria; Rhizobiales; Phyllobacteriaceae; Nitratireductor	93	0.00298583	17	5.48387	0	0	0	0	0	0	0	0	0	0	0	0	0	0	0	0	0	0	0	0	0	0	0	0	0	0	0	0	0	0	0	0	0	0	0	0	0	0
OTU0724	78.8	555	b13606	b13606 NC_013203 Atopobium parvulum DSM 20469	OTU 0724: Atopobium parvulum	OTU 0724: Atopobium parvulum (78.8% identity)	root; cellular organisms; Bacteria; Actinobacteria; Actinobacteria (class); Coriobacteridae; Coriobacteriales; Coriobacterineae; Coriobacteriaceae; Atopobium	92	0.00295372	13	4.19355	0	0	0	0	0	0	0	0	0	0	0	0	0	0	0	0	0	0	0	0	0	0	0	0	0	0	0	0	0	0	0	0	0	0	0	19	0	0
OTU1540	99.2	516	b3410	b3410 AY123686 Ochrobactrum anthropi ATCC 49188	OTU 1540: Ochrobactrum anthropi	OTU 1540: Ochrobactrum anthropi (99.2% identity)	root; cellular organisms; Bacteria; Proteobacteria; Alphaproteobacteria; Rhizobiales; Brucellaceae	92	0.00295372	7	2.25806	0	0	0	0	0	0	0	0	0	0	0	0	0	0	0	11	0	0	0	0	0	0	0	0	0	0	0	0	0	0	0	0	0	0	0	0	0	0
OTU0429	72.4	560	b4458	b4458 NC_007794 Novosphingobium aromaticivorans SMCC F199 DSM 12444	OTU 0429: Novosphingobium aromaticivorans	OTU 0429: Novosphingobium aromaticivorans (72.4% identity)	root; cellular organisms; Bacteria; Proteobacteria; Alphaproteobacteria; Sphingomonadales; Sphingomonadaceae	92	0.00295372	3	0.967742	0	0	0	0	0	0	0	0	0	0	0	0	0	0	0	0	0	0	0	0	0	0	0	0	0	0	0	0	0	0	0	0	0	0	0	0	0	0
OTU0423	84.2	570	b21125	b21125 NZ_CAEG01000015 Alistipes sp. JC136 P148	OTU 0423: Alistipes sp.	OTU 0423: Alistipes sp. (84.2% identity)	root; cellular organisms; Bacteria; Bacteroidetes/Chlorobi group; Bacteroidetes; Bacteroidia; Bacteroidales; Rikenellaceae; Alistipes	89	0.00285741	6	1.93548	0	0	0	0	0	0	0	0	0	0	0	0	0	0	0	0	0	0	0	0	0	0	0	0	0	0	0	0	0	0	0	0	0	0	0	0	0	0
OTU0732	82.5	552	b9179	b9179 DQ681229 Atopostipes suicloacalis PPC79	OTU 0732: Atopostipes suicloacalis	OTU 0732: Atopostipes suicloacalis (82.5% identity)	root; cellular organisms; Bacteria; Firmicutes; Bacilli; Lactobacillales; Carnobacteriaceae; Atopostipes	88	0.0028253	9	2.90323	0	0	0	0	0	0	0	0	0	0	0	0	0	0	0	0	0	0	0	0	0	0	0	0	0	0	0	0	0	0	0	0	0	0	0	0	0	0
OTU0101	63.4	556	v5164	v5164 3894 Streptococcus thermophilus ATCC 19258	OTU 0101: Streptococcus thermophilus	OTU 0101: Streptococcus thermophilus (63.4% identity)	root; cellular organisms; Bacteria; Firmicutes; Bacilli; Lactobacillales; Streptococcaceae; Streptococcus	85	0.00272898	15	4.83871	0	0	0	0	0	0	0	0	0	0	0	0	0	0	0	0	0	0	0	0	0	0	0	0	0	0	0	0	0	0	0	0	0	2	1	41	0	0
OTU0661	60	551	b7646	b7646 CP000482 Pelobacter propionicus DSM 2379	OTU 0661: Pelobacter propionicus	OTU 0661: Pelobacter propionicus (60% identity)	root; cellular organisms; Bacteria; Proteobacteria; Deltaproteobacteria; Desulfuromonadales; Pelobacteraceae; Pelobacter	84	0.00269688	13	4.19355	0	0	0	0	0	0	0	0	0	0	0	0	0	0	0	0	0	0	0	0	0	0	0	0	0	0	0	0	6	0	0	0	0	1	0	25	0	0
OTU0664	76.8	556	b17663	b17663 AB547561 Barnesiella viscericola JCM 13660	OTU 0664: Barnesiella viscericola	OTU 0664: Barnesiella viscericola (76.8% identity)	root; cellular organisms; Bacteria; Bacteroidetes/Chlorobi group; Bacteroidetes; Bacteroidia; Bacteroidales; Porphyromonadaceae; Barnesiella	84	0.00269688	5	1.6129	0	0	0	0	0	0	0	0	0	0	0	0	0	0	0	0	0	0	0	0	0	0	1	0	0	0	0	0	0	0	0	0	0	0	0	0	0	0
OTU0605	85.8	355	b17605	b17605 AB547618 Prevotella multisaccharivorax JCM 12954	OTU 0605: Prevotella multisaccharivorax	OTU 0605: Prevotella multisaccharivorax (85.8% identity)	root; cellular organisms; Bacteria; Bacteroidetes/Chlorobi group; Bacteroidetes; Bacteroidia; Bacteroidales; Prevotellaceae; Prevotella	83	0.00266477	2	0.645161	0	0	0	0	0	0	0	0	0	0	0	0	0	0	0	0	0	0	0	0	50	0	33	0	0	0	0	0	0	0	0	0	0	0	0	0	0	0
OTU1344	92.3	462	b14123	b14123 ACBX01000045 Prevotella copri DSM 18205	OTU 1344: Prevotella copri	OTU 1344: Prevotella copri (92.3% identity)	root; cellular organisms; Bacteria; Bacteroidetes/Chlorobi group; Bacteroidetes; Bacteroidia; Bacteroidales; Prevotellaceae; Prevotella	82	0.00263267	15	4.83871	0	0	0	0	0	0	0	0	0	0	0	0	0	0	0	0	0	0	0	0	8	1	26	0	0	0	0	0	0	0	0	0	0	0	0	0	0	0
OTU0618	76.7	549	b19158	b19158 NC_015671 Cellvibrio gilvus ATCC 13127	OTU 0618: Cellvibrio gilvus	OTU 0618: Cellvibrio gilvus (76.7% identity)	root; cellular organisms; Bacteria; Proteobacteria; Gammaproteobacteria; Pseudomonadales; Pseudomonadaceae; Cellvibrio	81	0.00260056	11	3.54839	0	0	0	0	0	0	0	0	0	0	0	0	31	0	0	0	0	0	0	0	0	0	0	0	0	0	0	0	0	0	0	0	0	0	1	9	2	0
OTU0475	92.3	468	b18514	b18514 AEVD01000004 Streptococcus infantis ATCC 700779	OTU 0475: Streptococcus infantis	OTU 0475: Streptococcus infantis (92.3% identity)	root; cellular organisms; Bacteria; Firmicutes; Bacilli; Lactobacillales; Streptococcaceae; Streptococcus	80	0.00256845	15	4.83871	0	0	0	0	0	0	0	0	0	0	0	0	0	0	0	0	0	0	0	0	0	0	0	0	0	0	0	0	0	0	0	0	0	0	0	0	0	0
OTU1166	87.4	452	b17491	b17491 ACLJ02000001 Corynebacterium genitalium ATCC 33030	OTU 1166: Corynebacterium genitalium	OTU 1166: Corynebacterium genitalium (87.4% identity)	root; cellular organisms; Bacteria; Actinobacteria; Actinobacteria (class); Actinobacteridae; Actinomycetales; Corynebacterineae; Corynebacteriaceae; Corynebacterium	80	0.00256845	8	2.58065	0	0	0	0	0	0	0	0	0	0	0	0	0	0	0	0	0	0	0	0	0	0	0	0	0	0	0	0	0	0	0	0	0	0	0	1	0	0
OTU0942	73.1	555	b23918	b23918 AP012057 Ilumatobacter coccineum YM16-304	OTU 0942: Ilumatobacter coccineum	OTU 0942: Ilumatobacter coccineum (73.1% identity)	root; cellular organisms; Bacteria; Actinobacteria; Actinobacteria; Acidimicrobidae; Acidimicrobiales; Acidimicrobineae; Acidimicrobiaceae; Ilumatobacter	80	0.00256845	7	2.25806	0	0	0	0	0	0	0	0	0	0	0	0	0	0	0	0	0	0	0	0	0	0	0	0	0	0	0	0	0	0	0	0	0	0	0	0	0	0
OTU0579	72	552	b13752	b13752 CP001686 Kytococcus sedentarius DSM 20547	OTU 0579: Kytococcus sedentarius	OTU 0579: Kytococcus sedentarius (72% identity)	root; cellular organisms; Bacteria; Actinobacteria; Actinobacteria (class); Actinobacteridae; Actinomycetales; Micrococcineae; Dermacoccaceae; Kytococcus	80	0.00256845	1	0.322581	0	0	0	80	0	0	0	0	0	0	0	0	0	0	0	0	0	0	0	0	0	0	0	0	0	0	0	0	0	0	0	0	0	0	0	0	0	0
OTU0881	95.5	485	b18089	b18089 CP002287 Achromobacter xylosoxidans A8	OTU 0881: Achromobacter xylosoxidans	OTU 0881: Achromobacter xylosoxidans (95.5% identity)	root; cellular organisms; Bacteria; Proteobacteria; Betaproteobacteria; Burkholderiales; Alcaligenaceae; Achromobacter	79	0.00253635	15	4.83871	0	0	0	0	0	0	0	0	0	0	0	0	0	0	0	0	0	0	0	0	1	0	0	0	0	0	0	0	0	0	0	0	0	0	0	0	0	0
OTU0382	77.2	558	b17639	b17639 AB547584 Porphyromonas gulae JCM 13865	OTU 0382: Porphyromonas gulae	OTU 0382: Porphyromonas gulae (77.2% identity)	root; cellular organisms; Bacteria; Bacteroidetes/Chlorobi group; Bacteroidetes; Bacteroidia; Bacteroidales; Porphyromonadaceae; Porphyromonas	79	0.00253635	3	0.967742	0	0	0	0	0	0	0	0	0	0	0	0	0	0	0	0	0	0	0	0	0	0	0	0	0	0	0	0	0	0	0	0	0	0	0	0	0	0
OTU0809	81.7	479	b9179	b9179 DQ681229 Atopostipes suicloacalis PPC79	OTU 0809: Atopostipes suicloacalis	OTU 0809: Atopostipes suicloacalis (81.7% identity)	root; cellular organisms; Bacteria; Firmicutes; Bacilli; Lactobacillales; Carnobacteriaceae; Atopostipes	79	0.00253635	2	0.645161	0	0	0	0	0	0	0	0	0	0	0	0	0	0	0	0	0	0	0	0	0	0	0	0	0	0	0	0	0	0	0	0	0	0	0	0	0	0
OTU0910	86.5	378	b19666	b19666 NC_016048 Oscillibacter valericigenes Sjm18-20 DSM 18026	OTU 0910: Oscillibacter valericigenes	OTU 0910: Oscillibacter valericigenes (86.5% identity)	root; cellular organisms; Bacteria; Firmicutes; Clostridia; Clostridiales; Oscillospiraceae; Oscillibacter	78	0.00250424	4	1.29032	0	0	0	0	0	0	0	0	0	0	0	0	0	0	0	0	0	0	0	0	2	0	74	0	0	0	0	0	0	0	0	0	0	0	0	0	0	0
OTU1574	98.4	371	b12775	b12775 NZ_ABWK01000112 Mitsuokella multacida DSM 20544	OTU 1574: Mitsuokella multacida	OTU 1574: Mitsuokella multacida (98.4% identity)	root; cellular organisms; Bacteria; Firmicutes; Clostridia; Clostridiales; Veillonellaceae; Mitsuokella	78	0.00250424	2	0.645161	0	0	0	0	0	0	0	0	0	0	0	0	0	0	0	0	0	0	0	0	1	0	77	0	0	0	0	0	0	0	0	0	0	0	0	0	0	0
OTU0034	73.3	457	b6796	b6796 AY691235 Flavonifractor plautii ATCC 49531	OTU 0034: Flavonifractor plautii	OTU 0034: Flavonifractor plautii (73.3% identity)	root; cellular organisms; Bacteria; Firmicutes; Clostridia; Clostridiales; unclassified Clostridiales; Flavonifractor	78	0.00250424	1	0.322581	0	0	0	0	0	0	0	0	0	0	0	0	0	0	0	0	0	0	0	0	0	0	0	0	0	0	0	0	0	0	0	0	0	0	0	0	0	0
OTU1461	98.9	179	b408	b408 AB008142 Enterobacter agglomerans JCM1236	OTU 1461: Enterobacter agglomerans	OTU 1461: Enterobacter agglomerans (98.9% identity)	root; cellular organisms; Bacteria; Proteobacteria; Gammaproteobacteria; Enterobacteriales; Enterobacteriaceae; Enterobacter	77	0.00247214	4	1.29032	0	0	0	0	0	0	0	0	0	0	0	0	0	0	0	0	0	0	0	0	65	0	9	0	0	0	0	0	0	0	0	0	0	1	0	0	0	0
OTU0815	74.7	561	b10849	b10849 NZ_ABGD02000012 Anaerotruncus colihominis DSM17241	OTU 0815: Anaerotruncus colihominis	OTU 0815: Anaerotruncus colihominis (74.7% identity)	root; cellular organisms; Bacteria; Firmicutes; Clostridia; Clostridiales; Clostridiaceae; Anaerotruncus	77	0.00247214	1	0.322581	0	0	0	0	0	0	0	0	0	0	0	0	0	0	0	0	0	0	0	0	0	0	0	0	0	0	0	0	0	0	0	0	0	0	0	0	0	0
OTU0785	84.5	553	b5837	b5837 AY691307 Succinivibrio dextrinosolvens ATCC 19716	OTU 0785: Succinivibrio dextrinosolvens	OTU 0785: Succinivibrio dextrinosolvens (84.5% identity)	root; cellular organisms; Bacteria; Proteobacteria; Gammaproteobacteria; Aeromonadales; Succinivibrionaceae	76	0.00244003	3	0.967742	0	0	0	0	0	0	0	0	0	0	0	0	0	0	0	0	0	0	0	0	0	0	59	0	0	0	0	0	0	0	0	0	0	0	0	0	0	0
OTU0041	77.2	553	b21415	b21415 NC_018704 Amphibacillus xylanus NBRC 15112	OTU 0041: Amphibacillus xylanus	OTU 0041: Amphibacillus xylanus (77.2% identity)	root; cellular organisms; Bacteria; Firmicutes; Bacilli; Bacillales; Bacillaceae; Amphibacillus	75	0.00240793	3	0.967742	0	0	0	0	0	0	0	0	0	0	0	0	0	0	0	0	0	0	0	0	0	0	0	0	0	0	0	0	0	0	0	0	0	0	0	0	0	0
OTU1131	96.3	517	b14212	b14212 ACQL01000172 Actinobacillus minor NM305	OTU 1131: Actinobacillus minor	OTU 1131: Actinobacillus minor (96.3% identity)	root; cellular organisms; Bacteria; Proteobacteria; Gammaproteobacteria; Pasteurellales; Pasteurellaceae; Actinobacillus	75	0.00240793	2	0.645161	0	0	0	0	0	0	0	0	0	0	0	0	0	0	0	0	0	0	0	0	0	0	0	0	0	0	0	0	0	0	0	0	0	0	0	0	0	0
OTU1307	95	320	b7850	b7850 AF429687 Lactobacillus jensenii ATCC 25258	OTU 1307: Lactobacillus jensenii	OTU 1307: Lactobacillus jensenii (95% identity)	root; cellular organisms; Bacteria; Firmicutes; Bacilli; Lactobacillales; Lactobacillaceae; Lactobacillus	74	0.00237582	14	4.51613	0	0	0	0	0	0	0	0	0	0	0	0	0	0	0	0	0	0	0	0	0	0	0	0	0	2	0	0	0	0	0	1	0	0	0	0	2	0
OTU0764	63.6	395	b13300	b13300 NC_011978 Thermotoga neapolitana DSM 4359	OTU 0764: Thermotoga neapolitana	OTU 0764: Thermotoga neapolitana (63.6% identity)	root; cellular organisms; Bacteria; Thermotogae; Thermotogae (class); Thermotogales; Thermotogaceae; Thermotoga	72	0.00231161	7	2.25806	0	0	0	0	0	0	0	0	0	0	0	0	1	0	0	0	0	0	0	0	0	0	2	0	0	0	0	0	0	0	0	0	1	0	0	0	0	0
OTU1066	99.2	492	v5146	v5146 3865 Streptococcus intestinalis ATCC 43492	OTU 1066: Streptococcus intestinalis	OTU 1066: Streptococcus intestinalis (99.2% identity)	root; cellular organisms; Bacteria; Firmicutes; Bacilli; Lactobacillales; Streptococcaceae; Streptococcus	72	0.00231161	7	2.25806	0	0	0	0	0	0	0	0	0	0	0	0	0	0	0	0	0	0	0	0	0	0	0	0	0	0	0	0	0	0	0	0	0	0	0	0	0	0
OTU0715	73.2	402	b17643	b17643 AB547580 Porphyromonas endodontalis JCM 8526	OTU 0715: Porphyromonas endodontalis	OTU 0715: Porphyromonas endodontalis (73.2% identity)	root; cellular organisms; Bacteria; Bacteroidetes/Chlorobi group; Bacteroidetes; Bacteroidia; Bacteroidales; Porphyromonadaceae; Porphyromonas	72	0.00231161	6	1.93548	0	0	0	0	0	0	0	0	0	0	0	0	1	0	0	0	0	0	0	0	0	0	42	0	0	0	0	0	0	0	0	0	0	0	0	0	0	0
OTU1157	96.3	567	b15256	b15256 ACYW01000032 Corynebacterium jeikeium ATCC 43734	OTU 1157: Corynebacterium jeikeium	OTU 1157: Corynebacterium jeikeium (96.3% identity)	root; cellular organisms; Bacteria; Actinobacteria; Actinobacteria (class); Actinobacteridae; Actinomycetales; Corynebacterineae; Corynebacteriaceae; Corynebacterium	71	0.0022795	13	4.19355	0	0	0	0	0	0	0	0	0	0	0	0	0	0	0	0	0	0	0	0	0	0	0	0	0	0	0	1	0	0	0	0	0	0	0	3	1	0
OTU1208	78.8	552	b10642	b10642 ABEE02000017 Parvimonas micra ATCC 33270	OTU 1208: Parvimonas micra	OTU 1208: Parvimonas micra (78.8% identity)	root; cellular organisms; Bacteria; Firmicutes; Clostridia; Clostridiales; Clostridiales incertae sedis; Clostridiales Family XI. Incertae Sedis; Parvimonas	71	0.0022795	10	3.22581	0	0	0	0	0	0	0	0	0	0	0	0	0	0	0	0	0	0	0	0	0	0	0	0	0	0	0	0	0	0	0	0	0	0	0	48	0	0
OTU0751	80	552	b6796	b6796 AY691235 Flavonifractor plautii ATCC 49531	OTU 0751: Flavonifractor plautii	OTU 0751: Flavonifractor plautii (80% identity)	root; cellular organisms; Bacteria; Firmicutes; Clostridia; Clostridiales; unclassified Clostridiales; Flavonifractor	71	0.0022795	5	1.6129	0	0	0	0	0	0	0	0	0	0	0	0	0	0	0	0	0	0	0	0	57	0	1	0	0	0	0	0	0	0	0	0	0	0	0	0	0	0
OTU1597	83.7	552	b7552	b7552 NC_008536 Solibacter usitatus Ellin6076	OTU 1597: Solibacter usitatus	OTU 1597: Solibacter usitatus (83.7% identity)	root; cellular organisms; Bacteria; Acidobacteria; Solibacteres; Solibacterales; Solibacteraceae; Solibacter	71	0.0022795	2	0.645161	0	0	0	0	0	0	0	0	0	0	0	0	0	0	0	0	0	0	0	0	0	0	0	0	0	0	0	0	0	0	0	0	0	0	0	0	0	0
OTU0464	85.9	488	b17591	b17591 AB547632 Prevotella stercorea JCM 13469	OTU 0464: Prevotella stercorea	OTU 0464: Prevotella stercorea (85.9% identity)	root; cellular organisms; Bacteria; Bacteroidetes/Chlorobi group; Bacteroidetes; Bacteroidia; Bacteroidales; Prevotellaceae; Prevotella	70	0.0022474	9	2.90323	0	0	0	0	0	0	0	0	0	0	0	0	0	0	0	0	0	0	0	0	6	0	6	0	0	0	0	0	0	0	0	0	0	0	0	0	0	0
OTU0901	84.6	560	v5172	v5172 3909 Streptococcus suis ATCC 43765	OTU 0901: Streptococcus suis	OTU 0901: Streptococcus suis (84.6% identity)	root; cellular organisms; Bacteria; Firmicutes; Bacilli; Lactobacillales; Streptococcaceae; Streptococcus	70	0.0022474	3	0.967742	0	0	3	0	0	0	0	0	0	0	0	0	0	0	0	0	0	0	0	0	0	0	66	0	0	0	0	0	0	0	0	0	0	0	0	0	0	0
OTU0195	79.7	319	b16323	b16323 FJ588373 Clostridia sp. NC120 7233_F02_126_059, 059_cl1_cn20_5	OTU 0195: Clostridia sp. NC120	OTU 0195: Clostridia sp. NC120 (79.7% identity)	root; cellular organisms; Bacteria; Firmicutes; Clostridia	69	0.00221529	18	5.80645	0	0	0	0	0	0	0	0	0	0	0	0	0	0	0	0	0	0	0	0	0	0	0	0	0	0	0	0	0	0	0	0	0	0	3	2	1	0
OTU0591	76.9	558	b19630	b19630 JF745942 Tetrasphaera australiensis DSM 12890	OTU 0591: Tetrasphaera australiensis	OTU 0591: Tetrasphaera australiensis (76.9% identity)	root; cellular organisms; Bacteria; Actinobacteria; Actinobacteria (class); Actinobacteridae; Actinomycetales; Micrococcineae; Intrasporangiaceae; Tetrasphaera	69	0.00221529	15	4.83871	0	0	0	0	1	0	0	0	0	1	0	0	0	0	0	0	0	0	0	0	6	0	4	1	0	0	0	0	0	0	0	0	0	0	0	0	0	0
OTU0754	75.5	556	b16351	b16351 FJ588401 Bacteroidetes sp. NC148 7264_E06_118_059, 059_cl0_sn8	OTU 0754: Bacteroidetes sp. NC148	OTU 0754: Bacteroidetes sp. NC148 (75.5% identity)	root; cellular organisms; Bacteria; Bacteroidetes/Chlorobi group; Bacteroidetes	69	0.00221529	5	1.6129	0	0	0	0	0	0	0	0	0	0	0	0	0	0	0	0	0	0	0	0	0	0	0	0	0	0	0	0	0	0	0	0	0	0	0	0	0	0
OTU0781	75	552	b13534	b13534 NZ_ACBY01000026 Subdoligranulum variabile DSM15176	OTU 0781: Subdoligranulum variabile	OTU 0781: Subdoligranulum variabile (75% identity)	root; cellular organisms; Bacteria; Firmicutes; Clostridia; Clostridiales; Ruminococcaceae; Subdoligranulum	68	0.00218319	4	1.29032	0	0	0	0	0	0	0	0	0	0	0	0	0	0	0	0	0	0	0	0	0	0	32	0	0	0	0	0	0	0	0	0	0	0	0	0	0	0
OTU0750	77.6	363	b10849	b10849 NZ_ABGD02000012 Anaerotruncus colihominis DSM17241	OTU 0750: Anaerotruncus colihominis	OTU 0750: Anaerotruncus colihominis (77.6% identity)	root; cellular organisms; Bacteria; Firmicutes; Clostridia; Clostridiales; Clostridiaceae; Anaerotruncus	68	0.00218319	2	0.645161	0	0	0	0	0	0	0	0	0	0	0	0	0	0	0	0	0	0	0	0	5	0	63	0	0	0	0	0	0	0	0	0	0	0	0	0	0	0
OTU0604	83.8	462	b16318	b16318 FJ588368 Bacteroidetes sp. NC115 7232_F08_125_059, 059_cl2_cn2_16	OTU 0604: Bacteroidetes sp. NC115	OTU 0604: Bacteroidetes sp. NC115 (83.8% identity)	root; cellular organisms; Bacteria; Bacteroidetes/Chlorobi group; Bacteroidetes	68	0.00218319	1	0.322581	0	0	0	0	0	0	0	0	0	0	0	0	0	0	0	0	0	0	0	0	0	0	0	0	0	0	0	0	0	0	0	0	0	0	0	0	0	0
OTU1702	92	199	b7450	b7450 AY562570 Lactobacillus crispatus CECT4840	OTU 1702: Lactobacillus crispatus	OTU 1702: Lactobacillus crispatus (92% identity)	root; cellular organisms; Bacteria; Firmicutes; Bacilli; Lactobacillales; Lactobacillaceae; Lactobacillus	67	0.00215108	40	12.9032	0	0	0	0	0	0	0	0	0	1	0	0	0	0	0	0	0	0	0	0	1	0	0	1	0	0	0	2	1	0	0	0	0	0	0	0	0	0
OTU1397	79.5	552	b6811	b6811 AY691250 Eubacterium coprostanoligenes ATCC 51222	OTU 1397: Eubacterium coprostanoligenes	OTU 1397: Eubacterium coprostanoligenes (79.5% identity)	root; cellular organisms; Bacteria; Firmicutes; Clostridia; Clostridiales; Eubacteriaceae; Eubacterium	67	0.00215108	3	0.967742	0	0	0	0	0	0	0	0	0	0	0	0	0	0	0	0	0	0	0	0	0	0	0	0	0	0	0	0	0	0	0	0	0	0	0	0	0	0
OTU1557	97.7	216	b12775	b12775 NZ_ABWK01000112 Mitsuokella multacida DSM 20544	OTU 1557: Mitsuokella multacida	OTU 1557: Mitsuokella multacida (97.7% identity)	root; cellular organisms; Bacteria; Firmicutes; Clostridia; Clostridiales; Veillonellaceae; Mitsuokella	67	0.00215108	1	0.322581	0	0	0	0	0	0	0	0	0	0	0	0	0	0	0	0	0	0	0	0	0	0	67	0	0	0	0	0	0	0	0	0	0	0	0	0	0	0
OTU0655	92.8	442	b13661	b13661 ACGD01000005 Corynebacterium accolens ATCC 49725	OTU 0655: Corynebacterium accolens	OTU 0655: Corynebacterium accolens (92.8% identity)	root; cellular organisms; Bacteria; Actinobacteria; Actinobacteria (class); Actinobacteridae; Actinomycetales; Corynebacterineae; Corynebacteriaceae; Corynebacterium	66	0.00211897	15	4.83871	0	0	0	0	0	0	0	0	0	0	0	0	0	0	0	0	0	0	0	0	0	0	0	0	0	0	0	0	0	0	0	0	0	6	0	0	0	0
OTU0933	73.8	554	b10849	b10849 NZ_ABGD02000012 Anaerotruncus colihominis DSM17241	OTU 0933: Anaerotruncus colihominis	OTU 0933: Anaerotruncus colihominis (73.8% identity)	root; cellular organisms; Bacteria; Firmicutes; Clostridia; Clostridiales; Clostridiaceae; Anaerotruncus	66	0.00211897	2	0.645161	0	0	0	0	0	0	0	0	0	0	0	0	0	0	0	0	0	0	0	0	0	0	0	0	0	0	0	0	0	0	0	0	0	0	0	0	0	0
OTU0001	75.8	444	b20499	b20499 NC_016943 Blastococcus saxobsidens DD2	OTU 0001: Blastococcus saxobsidens	OTU 0001: Blastococcus saxobsidens (75.8% identity)	root; cellular organisms; Bacteria; Actinobacteria; Actinobacteria; Actinobacteridae; Actinomycetales; Frankineae; Geodermatophilaceae; Blastococcus	66	0.00211897	1	0.322581	0	0	0	0	0	0	0	0	0	0	0	0	0	0	0	0	0	0	0	0	0	0	0	0	0	0	0	0	0	0	0	0	0	0	0	0	0	0
OTU1590	98.8	251	b854	b854 AY004285 Bifidobacterium boum JCM1211	OTU 1590: Bifidobacterium boum	OTU 1590: Bifidobacterium boum (98.8% identity)	root; cellular organisms; Bacteria; Actinobacteria; Actinobacteria (class); Actinobacteridae; Bifidobacteriales; Bifidobacteriaceae; Bifidobacterium	65	0.00208687	2	0.645161	0	0	0	0	0	0	0	0	0	0	0	0	0	0	0	0	0	0	0	0	2	0	63	0	0	0	0	0	0	0	0	0	0	0	0	0	0	0
OTU1494	81.1	362	b9179	b9179 DQ681229 Atopostipes suicloacalis PPC79	OTU 1494: Atopostipes suicloacalis	OTU 1494: Atopostipes suicloacalis (81.1% identity)	root; cellular organisms; Bacteria; Firmicutes; Bacilli; Lactobacillales; Carnobacteriaceae; Atopostipes	64	0.00205476	7	2.25806	0	5	0	0	0	0	0	0	0	0	0	0	0	0	0	0	0	0	0	0	0	0	1	0	0	0	0	0	0	0	0	0	0	0	0	0	0	0
OTU1094	85.5	562	b6811	b6811 AY691250 Eubacterium coprostanoligenes ATCC 51222	OTU 1094: Eubacterium coprostanoligenes	OTU 1094: Eubacterium coprostanoligenes (85.5% identity)	root; cellular organisms; Bacteria; Firmicutes; Clostridia; Clostridiales; Eubacteriaceae; Eubacterium	64	0.00205476	5	1.6129	0	0	0	0	0	0	0	0	0	0	0	0	0	0	0	0	0	0	0	0	2	0	0	0	0	0	0	0	0	0	0	0	0	0	0	0	0	0
OTU0037	83.3	492	b1328	b1328 NC_002570 Bacillus halodurans C-125	OTU 0037: Bacillus halodurans	OTU 0037: Bacillus halodurans (83.3% identity)	root; cellular organisms; Bacteria; Firmicutes; Bacilli; Bacillales; Bacillaceae; Bacillus	64	0.00205476	3	0.967742	0	0	0	0	0	0	0	0	0	0	0	0	0	0	0	0	0	0	0	0	0	0	0	0	0	0	0	0	0	0	0	0	0	0	0	0	0	0
OTU1151	99.8	560	b7845	b7845 AF429680 Lactobacillus fermentum ATCC 14931	OTU 1151: Lactobacillus fermentum	OTU 1151: Lactobacillus fermentum (99.8% identity)	root; cellular organisms; Bacteria; Firmicutes; Bacilli; Lactobacillales; Lactobacillaceae; Lactobacillus	63	0.00202266	4	1.29032	0	0	0	0	0	0	0	0	0	0	0	0	0	0	0	0	0	0	0	0	0	0	6	0	0	0	0	0	0	0	0	0	0	0	0	0	0	0
OTU1269	96.8	314	b19353	b19353 HE576794 Megasphaera elsdenii DSM 20460	OTU 1269: Megasphaera elsdenii	OTU 1269: Megasphaera elsdenii (96.8% identity)	root; cellular organisms; Bacteria; Firmicutes; Negativicutes; Selenomonadales; Veillonellaceae; Megasphaera	63	0.00202266	2	0.645161	0	0	0	0	1	0	0	0	0	0	0	0	0	0	0	0	0	0	0	0	0	0	62	0	0	0	0	0	0	0	0	0	0	0	0	0	0	0
OTU1470	86.2	321	b5837	b5837 AY691307 Succinivibrio dextrinosolvens ATCC 19716	OTU 1470: Succinivibrio dextrinosolvens	OTU 1470: Succinivibrio dextrinosolvens (86.2% identity)	root; cellular organisms; Bacteria; Proteobacteria; Gammaproteobacteria; Aeromonadales; Succinivibrionaceae	63	0.00202266	1	0.322581	0	0	0	0	0	0	0	0	0	0	0	0	0	0	0	0	0	0	0	0	0	0	63	0	0	0	0	0	0	0	0	0	0	0	0	0	0	0
OTU0186	91.8	191	v793	v793 2387 Lactobacillus acidophilus ATCC 4356	OTU 0186: Lactobacillus acidophilus	OTU 0186: Lactobacillus acidophilus (91.8% identity)	root; cellular organisms; Bacteria; Firmicutes; Bacilli; Lactobacillales; Lactobacillaceae; Lactobacillus	62	0.00199055	26	8.3871	0	0	3	0	0	0	0	0	1	0	0	0	0	0	0	0	0	0	0	0	3	0	0	0	0	2	0	0	2	0	0	0	0	0	0	0	8	0
OTU1163	87.6	376	b17491	b17491 ACLJ02000001 Corynebacterium genitalium ATCC 33030	OTU 1163: Corynebacterium genitalium	OTU 1163: Corynebacterium genitalium (87.6% identity)	root; cellular organisms; Bacteria; Actinobacteria; Actinobacteria (class); Actinobacteridae; Actinomycetales; Corynebacterineae; Corynebacteriaceae; Corynebacterium	61	0.00195845	20	6.45161	0	0	0	0	0	0	0	0	0	0	0	0	0	0	0	0	0	0	0	0	0	0	0	0	0	0	0	0	0	0	0	0	0	5	0	0	0	0
OTU0927	71.2	552	b13516	b13516 ACEC01000026 Clostridium methylpentosum DSM 5476	OTU 0927: Clostridium methylpentosum	OTU 0927: Clostridium methylpentosum (71.2% identity)	root; cellular organisms; Bacteria; Firmicutes; Clostridia; Clostridiales; Clostridiaceae; Clostridium	61	0.00195845	5	1.6129	0	0	0	0	0	0	0	0	0	0	0	0	0	0	0	0	0	0	0	0	0	0	50	0	0	0	0	0	0	0	0	0	0	0	0	0	0	0
OTU0667	73.7	436	b17634	b17634 AB547589 Porphyromonas uenonis JCM 13868	OTU 0667: Porphyromonas uenonis	OTU 0667: Porphyromonas uenonis (73.7% identity)	root; cellular organisms; Bacteria; Bacteroidetes/Chlorobi group; Bacteroidetes; Bacteroidia; Bacteroidales; Porphyromonadaceae; Porphyromonas	61	0.00195845	3	0.967742	0	0	0	0	0	0	0	0	0	0	0	0	0	0	0	0	0	0	0	0	54	0	6	0	0	0	0	0	0	0	0	0	0	0	0	0	0	0
OTU1630	84	560	b6859	b6859 AY691298 Blautia hansenii ATCC 27752	OTU 1630: Blautia hansenii	OTU 1630: Blautia hansenii (84% identity)	root; cellular organisms; Bacteria; Firmicutes; Clostridia; Clostridiales; unclassified Clostridiales; Blautia	61	0.00195845	1	0.322581	0	0	0	0	0	0	0	0	0	0	0	0	0	0	0	0	0	0	0	0	0	0	61	0	0	0	0	0	0	0	0	0	0	0	0	0	0	0
OTU0130	82.4	249	b6776	b6776 AY691215 Butyrivibrio crossotus ATCC 29175	OTU 0130: Butyrivibrio crossotus	OTU 0130: Butyrivibrio crossotus (82.4% identity)	root; cellular organisms; Bacteria; Firmicutes; Clostridia; Clostridiales; Lachnospiraceae; Butyrivibrio	60	0.00192634	7	2.25806	0	0	0	0	0	0	1	0	0	0	0	0	0	0	0	0	0	0	0	0	12	0	42	0	0	0	0	0	0	0	0	0	0	0	0	0	0	0
OTU0753	80	553	b6796	b6796 AY691235 Flavonifractor plautii ATCC 49531	OTU 0753: Flavonifractor plautii	OTU 0753: Flavonifractor plautii (80% identity)	root; cellular organisms; Bacteria; Firmicutes; Clostridia; Clostridiales; unclassified Clostridiales; Flavonifractor	60	0.00192634	2	0.645161	0	0	0	0	0	0	0	0	0	0	0	0	0	0	0	0	0	0	0	0	57	0	0	0	0	0	0	0	0	0	0	0	0	0	0	0	0	0
OTU0771	70.6	381	b9556	b9556 NC_011831 Chloroflexus aggregans DSM 9485	OTU 0771: Chloroflexus aggregans	OTU 0771: Chloroflexus aggregans (70.6% identity)	root; cellular organisms; Bacteria; Chloroflexi; Chloroflexi (class); Chloroflexales; Chloroflexaceae; Chloroflexus	59	0.00189423	3	0.967742	0	0	0	0	0	0	0	0	0	0	0	0	0	0	0	0	0	0	0	0	48	0	0	0	0	0	0	0	0	0	0	0	0	0	0	0	0	0
OTU0944	78.2	560	b6857	b6857 AY691296 Ruminococcus flavefaciens ATCC 19208	OTU 0944: Ruminococcus flavefaciens	OTU 0944: Ruminococcus flavefaciens (78.2% identity)	root; cellular organisms; Bacteria; Firmicutes; Clostridia; Clostridiales; Ruminococcaceae; Ruminococcus	59	0.00189423	2	0.645161	0	0	0	0	0	0	0	0	0	0	0	0	0	0	0	0	0	0	0	0	0	0	58	0	0	0	0	0	0	0	0	0	0	0	0	0	0	0
OTU0035	69.2	460	b26416	b26416 AQOB01000002 Butyricicoccus pullicaecorum 1.2	OTU 0035: Butyricicoccus pullicaecorum	OTU 0035: Butyricicoccus pullicaecorum (69.2% identity)	root; cellular organisms; Bacteria; Firmicutes; Clostridia; Clostridiales; Clostridiaceae; Butyricicoccus	59	0.00189423	1	0.322581	0	0	0	0	0	0	0	0	0	0	0	0	0	0	0	0	0	0	0	0	0	0	0	0	0	0	0	0	0	0	0	0	0	0	0	0	0	0
OTU0746	67.5	517	b5840	b5840 AY691310 Clostridium aldrichii ATCC 49358	OTU 0746: Clostridium aldrichii	OTU 0746: Clostridium aldrichii (67.5% identity)	root; cellular organisms; Bacteria; Firmicutes; Clostridia; Clostridiales; Clostridiaceae; Clostridium	59	0.00189423	1	0.322581	0	0	0	0	0	0	0	0	0	0	0	0	0	0	0	0	0	0	0	0	0	0	0	0	0	0	0	0	0	0	0	0	0	0	0	0	0	0
OTU1635	88.4	450	b13534	b13534 NZ_ACBY01000026 Subdoligranulum variabile DSM15176	OTU 1635: Subdoligranulum variabile	OTU 1635: Subdoligranulum variabile (88.4% identity)	root; cellular organisms; Bacteria; Firmicutes; Clostridia; Clostridiales; Ruminococcaceae; Subdoligranulum	58	0.00186213	7	2.25806	0	0	0	0	0	0	0	0	0	0	0	0	0	0	0	0	0	0	0	0	0	0	13	0	0	0	0	0	0	0	0	0	0	0	0	0	0	0
OTU1423	94.9	352	v5155	v5155 3881 Streptococcus parasanguinis ATCC 15912	OTU 1423: Streptococcus parasanguinis	OTU 1423: Streptococcus parasanguinis (94.9% identity)	root; cellular organisms; Bacteria; Firmicutes; Bacilli; Lactobacillales; Streptococcaceae; Streptococcus	58	0.00186213	6	1.93548	0	0	0	0	0	0	0	0	0	0	0	0	0	0	0	0	0	0	0	5	0	0	0	0	0	0	0	0	0	0	0	0	0	0	0	0	0	0
OTU0585	82.9	552	b17655	b17655 AB547552 Bacteroides coagulans JCM 12528	OTU 0585: Bacteroides coagulans	OTU 0585: Bacteroides coagulans (82.9% identity)	root; cellular organisms; Bacteria; Bacteroidetes/Chlorobi group; Bacteroidetes; Bacteroidia; Bacteroidales; Bacteroidaceae; Bacteroides	57	0.00183002	3	0.967742	0	0	0	0	0	0	0	0	0	0	0	0	0	0	0	0	0	0	0	0	0	0	0	0	0	0	0	0	0	0	0	0	0	0	0	5	0	0
OTU1105	87	424	b6855	b6855 AY691294 Ruminococcus bromii ATCC 27255	OTU 1105: Ruminococcus bromii	OTU 1105: Ruminococcus bromii (87% identity)	root; cellular organisms; Bacteria; Firmicutes; Clostridia; Clostridiales; Ruminococcaceae; Ruminococcus	57	0.00183002	1	0.322581	0	0	0	0	0	0	0	0	0	0	0	0	0	0	0	0	0	0	0	0	0	0	57	0	0	0	0	0	0	0	0	0	0	0	0	0	0	0
OTU0457	87.4	469	b15776	b15776 CP001016 Beijerinckia indica subsp. indica ATCC 9039	OTU 0457: Beijerinckia indica	OTU 0457: Beijerinckia indica (87.4% identity)	root; cellular organisms; Bacteria; Proteobacteria; Alphaproteobacteria; Rhizobiales; Beijerinckiaceae; Beijerinckia	56	0.00179792	8	2.58065	0	0	0	0	0	0	0	0	0	0	0	0	0	0	0	0	0	0	0	0	0	1	0	0	0	0	0	0	0	0	0	0	0	0	0	0	0	0
OTU1475	97.8	511	b3365	b3365 AY123668 Alcaligenes faecalis subsp. faecalis ATCC 8750	OTU 1475: Alcaligenes faecalis	OTU 1475: Alcaligenes faecalis (97.8% identity)	root; cellular organisms; Bacteria; Proteobacteria; Betaproteobacteria; Burkholderiales; Alcaligenaceae	56	0.00179792	2	0.645161	0	0	0	0	0	0	0	0	0	0	0	0	0	0	0	0	0	0	0	0	0	0	0	0	0	0	0	0	0	0	0	0	0	0	0	0	0	0
OTU0563	90.2	555	b6806	b6806 AY691245 Corynebacterium amycolatum ATCC 49368	OTU 0563: Corynebacterium amycolatum	OTU 0563: Corynebacterium amycolatum (90.2% identity)	root; cellular organisms; Bacteria; Actinobacteria; Actinobacteria (class); Actinobacteridae; Actinomycetales; Corynebacterineae; Corynebacteriaceae; Corynebacterium	55	0.00176581	9	2.90323	0	0	0	0	0	0	0	0	0	0	0	0	2	0	0	0	0	0	0	0	0	0	0	0	0	0	0	0	0	0	0	0	0	3	0	0	0	0
OTU0943	70.8	559	b24288	b24288 NZ_AORV01000044 Clostridium termitidis CT1112 DSM 5398	OTU 0943: Clostridium termitidis	OTU 0943: Clostridium termitidis (70.8% identity)	root; cellular organisms; Bacteria; Firmicutes; Clostridia; Clostridiales; Clostridiaceae; Clostridium	55	0.00176581	4	1.29032	0	0	0	0	0	0	0	0	0	0	0	0	0	0	0	0	0	0	0	0	50	0	1	0	0	0	0	0	0	0	0	0	0	0	0	0	0	0
OTU0756	70.5	555	b9571	b9571 NC_011898 Clostridium cellulolyticum H10 ATCC 35319	OTU 0756: Clostridium cellulolyticum	OTU 0756: Clostridium cellulolyticum (70.5% identity)	root; cellular organisms; Bacteria; Firmicutes; Clostridia; Clostridiales; Clostridiaceae; Clostridium	55	0.00176581	2	0.645161	0	0	0	0	0	0	0	0	0	0	0	0	0	0	0	0	0	0	0	0	0	0	0	0	0	0	0	0	0	0	0	0	0	0	0	52	0	0
OTU0323	90.7	323	b7584	b7584 CP000356 Sphingopyxis alaskensis RB2256	OTU 0323: Sphingopyxis alaskensis	OTU 0323: Sphingopyxis alaskensis (90.7% identity)	root; cellular organisms; Bacteria; Proteobacteria; Alphaproteobacteria; Sphingomonadales; Sphingomonadaceae; Sphingopyxis	54	0.00173371	11	3.54839	0	0	0	0	0	0	0	0	0	0	0	0	0	0	0	0	0	0	0	0	26	0	2	0	0	0	0	0	0	0	0	0	0	1	0	0	0	0
OTU1650	80.5	560	b6859	b6859 AY691298 Blautia hansenii ATCC 27752	OTU 1650: Blautia hansenii	OTU 1650: Blautia hansenii (80.5% identity)	root; cellular organisms; Bacteria; Firmicutes; Clostridia; Clostridiales; unclassified Clostridiales; Blautia	54	0.00173371	7	2.25806	0	0	0	0	0	0	0	0	0	0	0	0	0	0	0	0	0	1	0	0	0	0	0	0	0	0	0	0	0	0	0	0	0	0	0	0	0	0
OTU1485	91.4	560	b10911	b10911 NC_011369 Rhizobium leguminosarum bv. trifolii WSM2304	OTU 1485: Rhizobium leguminosarum	OTU 1485: Rhizobium leguminosarum (91.4% identity)	root; cellular organisms; Bacteria; Proteobacteria; Alphaproteobacteria; Rhizobiales; Rhizobiaceae; Rhizobium/Agrobacterium group; Rhizobium	54	0.00173371	3	0.967742	0	0	0	0	0	0	0	0	0	0	0	0	0	0	0	0	0	0	0	0	0	0	0	0	0	0	0	0	0	0	0	0	0	0	0	0	0	0
OTU1615	94.7	367	b10203	b10203 EF571586 Acidaminococcus fermentans ATCC 25085	OTU 1615: Acidaminococcus fermentans	OTU 1615: Acidaminococcus fermentans (94.7% identity)	root; cellular organisms; Bacteria; Firmicutes; Clostridia; Clostridiales; Veillonellaceae; Acidaminococcus	54	0.00173371	1	0.322581	0	0	0	0	0	0	0	0	0	0	0	0	0	0	0	0	0	0	0	0	0	0	54	0	0	0	0	0	0	0	0	0	0	0	0	0	0	0
OTU0975	62.7	500	b9569	b9569 CP000830 Dinoroseobacter shibae DFL 12	OTU 0975: Dinoroseobacter shibae	OTU 0975: Dinoroseobacter shibae (62.7% identity)	root; cellular organisms; Bacteria; Proteobacteria; Alphaproteobacteria; Rhodobacterales; Rhodobacteraceae; Dinoroseobacter; Dinoroseobacter shibae	53	0.0017016	1	0.322581	0	0	0	53	0	0	0	0	0	0	0	0	0	0	0	0	0	0	0	0	0	0	0	0	0	0	0	0	0	0	0	0	0	0	0	0	0	0
OTU1611	68.5	211	b20631	b20631 NC_017672 Paenibacillus mucilaginosus K02	OTU 1611: Paenibacillus mucilaginosus	OTU 1611: Paenibacillus mucilaginosus (68.5% identity)	root; cellular organisms; Bacteria; Firmicutes; Bacilli; Bacillales; Paenibacillaceae; Paenibacillus	53	0.0017016	1	0.322581	0	0	0	0	0	0	0	0	0	0	0	0	0	0	0	0	0	0	0	0	0	0	53	0	0	0	0	0	0	0	0	0	0	0	0	0	0	0
OTU0178	83.9	537	b22745	b22745 NZ_ANPE01000219 Arthrobacter crystallopoietes BAB-32	OTU 0178: Arthrobacter crystallopoietes	OTU 0178: Arthrobacter crystallopoietes (83.9% identity)	root; cellular organisms; Bacteria; Actinobacteria; Actinobacteria; Actinobacteridae; Actinomycetales; Micrococcineae; Micrococcaceae; Arthrobacter	52	0.0016695	11	3.54839	0	0	0	0	0	0	0	0	0	0	0	0	0	0	0	0	0	0	0	0	0	0	0	0	1	0	0	0	0	0	0	0	0	1	0	22	0	0
OTU0128	85.3	274	b16218	b16218 FJ588268 Clostridia sp. NC015 6130_E08_034_012, 012_cl0_sn25	OTU 0128: Clostridia sp. NC015	OTU 0128: Clostridia sp. NC015 (85.3% identity)	root; cellular organisms; Bacteria; Firmicutes; Clostridia	52	0.0016695	2	0.645161	0	0	0	0	0	0	0	0	0	0	0	0	0	0	0	0	0	0	0	0	40	0	12	0	0	0	0	0	0	0	0	0	0	0	0	0	0	0
OTU1413	93.9	553	b10259	b10259 EF685232 Delftia acidovorans ATCC 15668	OTU 1413: Delftia acidovorans	OTU 1413: Delftia acidovorans (93.9% identity)	root; cellular organisms; Bacteria; Proteobacteria; Betaproteobacteria; Burkholderiales; Comamonadaceae	51	0.00163739	9	2.90323	0	0	0	18	0	0	0	1	0	0	3	0	0	0	0	0	0	0	0	8	5	12	0	0	0	0	0	0	0	0	0	0	0	1	0	0	0	0
OTU0277	69.5	560	b12705	b12705 NZ_ABZV01000014 Capnocytophaga sputigena Capno	OTU 0277: Capnocytophaga sputigena	OTU 0277: Capnocytophaga sputigena (69.5% identity)	root; cellular organisms; Bacteria; Bacteroidetes/Chlorobi group; Bacteroidetes; Flavobacteria; Flavobacteriales; Flavobacteriaceae; Capnocytophaga	51	0.00163739	4	1.29032	0	0	0	0	0	0	0	0	0	0	0	0	0	0	0	0	0	0	0	0	4	0	44	0	0	0	0	0	0	0	0	0	0	0	0	0	0	0
OTU0047	84.9	306	b19666	b19666 NC_016048 Oscillibacter valericigenes Sjm18-20 DSM 18026	OTU 0047: Oscillibacter valericigenes	OTU 0047: Oscillibacter valericigenes (84.9% identity)	root; cellular organisms; Bacteria; Firmicutes; Clostridia; Clostridiales; Oscillospiraceae; Oscillibacter	51	0.00163739	3	0.967742	0	0	0	0	0	0	0	0	0	0	0	0	0	0	0	0	0	0	0	0	1	38	12	0	0	0	0	0	0	0	0	0	0	0	0	0	0	0
OTU1153	96.7	369	b19353	b19353 HE576794 Megasphaera elsdenii DSM 20460	OTU 1153: Megasphaera elsdenii	OTU 1153: Megasphaera elsdenii (96.7% identity)	root; cellular organisms; Bacteria; Firmicutes; Negativicutes; Selenomonadales; Veillonellaceae; Megasphaera	51	0.00163739	1	0.322581	0	0	0	0	0	0	0	0	0	0	0	0	0	0	0	0	0	0	0	0	0	0	51	0	0	0	0	0	0	0	0	0	0	0	0	0	0	0
OTU0824	70.2	375	b12775	b12775 NZ_ABWK01000112 Mitsuokella multacida DSM 20544	OTU 0824: Mitsuokella multacida	OTU 0824: Mitsuokella multacida (70.2% identity)	root; cellular organisms; Bacteria; Firmicutes; Clostridia; Clostridiales; Veillonellaceae; Mitsuokella	50	0.00160528	3	0.967742	0	0	1	0	0	0	0	0	0	0	0	0	0	0	0	0	0	0	0	0	1	0	48	0	0	0	0	0	0	0	0	0	0	0	0	0	0	0
OTU1610	94.4	212	b18093	b18093 AECU01000014 Faecalibacterium cf. prausnitzii KLE1255	OTU 1610: Faecalibacterium cf. prausnitzii	OTU 1610: Faecalibacterium cf. prausnitzii (94.4% identity)	root; cellular organisms; Bacteria; Firmicutes; Clostridia; Clostridiales; Ruminococcaceae; Faecalibacterium	50	0.00160528	3	0.967742	0	0	0	0	0	0	0	0	0	0	0	0	0	0	0	0	0	0	0	0	0	0	43	0	0	0	0	0	0	0	0	0	0	0	0	0	0	0
OTU1154	99.1	553	b3428	b3428 AY123718 Rothia mucilaginosa ATCC 25296	OTU 1154: Rothia mucilaginosa	OTU 1154: Rothia mucilaginosa (99.1% identity)	root; cellular organisms; Bacteria; Actinobacteria; Actinobacteria (class); Actinobacteridae; Actinomycetales; Micrococcineae; Micrococcaceae	49	0.00157318	18	5.80645	0	0	0	11	0	0	0	0	0	2	0	0	0	0	0	0	0	0	0	0	0	0	0	0	0	0	0	0	0	0	0	0	0	0	0	0	0	1
OTU0765	85.4	567	b19935	b19935 CAFW01000078 Corynebacterium casei UCMA 3821	OTU 0765: Corynebacterium casei	OTU 0765: Corynebacterium casei (85.4% identity)	root; cellular organisms; Bacteria; Actinobacteria; Actinobacteria (class); Actinobacteridae; Actinomycetales; Corynebacterineae; Corynebacteriaceae; Corynebacterium	49	0.00157318	1	0.322581	0	0	0	0	0	0	0	0	0	0	0	0	0	0	0	0	0	0	0	0	0	0	0	0	0	0	0	0	0	0	0	0	0	0	0	0	0	0
OTU0437	68.2	552	b18953	b18953 NC_015500 Treponema brennaborense DSM 12168	OTU 0437: Treponema brennaborense	OTU 0437: Treponema brennaborense (68.2% identity)	root; cellular organisms; Bacteria; Spirochaetes; Spirochaetes (class); Spirochaetales; Spirochaetaceae; Treponema	48	0.00154107	3	0.967742	0	0	0	0	0	0	0	0	0	0	0	0	0	0	46	0	0	0	0	0	0	0	0	0	0	0	0	0	0	0	0	0	0	0	0	0	0	0
OTU1601	95.8	339	b19539	b19539 CP003040 Roseburia hominis A2-183	OTU 1601: Roseburia hominis	OTU 1601: Roseburia hominis (95.8% identity)	root; cellular organisms; Bacteria; Firmicutes; Clostridia; Clostridiales; Lachnospiraceae; Roseburia	47	0.00150897	5	1.6129	0	0	0	0	0	0	0	0	0	0	0	0	0	0	0	0	0	0	0	0	0	0	43	0	0	0	0	0	0	0	0	0	0	0	0	0	0	0
OTU1525	87.7	471	b17646	b17646 AB547577 Porphyromonas catoniae JCM 13863	OTU 1525: Porphyromonas catoniae	OTU 1525: Porphyromonas catoniae (87.7% identity)	root; cellular organisms; Bacteria; Bacteroidetes/Chlorobi group; Bacteroidetes; Bacteroidia; Bacteroidales; Porphyromonadaceae; Porphyromonas	47	0.00150897	4	1.29032	0	0	0	0	0	0	0	0	0	0	0	0	0	0	0	0	0	0	0	0	0	0	0	0	0	0	0	0	0	0	0	0	0	0	0	0	0	0
OTU0266	86.3	276	b17605	b17605 AB547618 Prevotella multisaccharivorax JCM 12954	OTU 0266: Prevotella multisaccharivorax	OTU 0266: Prevotella multisaccharivorax (86.3% identity)	root; cellular organisms; Bacteria; Bacteroidetes/Chlorobi group; Bacteroidetes; Bacteroidia; Bacteroidales; Prevotellaceae; Prevotella	47	0.00150897	1	0.322581	0	0	0	0	0	0	0	0	0	0	0	0	0	0	0	0	0	0	0	0	0	0	47	0	0	0	0	0	0	0	0	0	0	0	0	0	0	0
OTU1065	92.5	304	b7850	b7850 AF429687 Lactobacillus jensenii ATCC 25258	OTU 1065: Lactobacillus jensenii	OTU 1065: Lactobacillus jensenii (92.5% identity)	root; cellular organisms; Bacteria; Firmicutes; Bacilli; Lactobacillales; Lactobacillaceae; Lactobacillus	45	0.00144476	18	5.80645	0	0	4	0	0	0	0	0	0	0	0	0	0	0	0	0	0	0	0	0	6	0	7	0	0	2	0	0	3	0	0	0	0	0	0	0	7	0
OTU0767	77	558	b17663	b17663 AB547561 Barnesiella viscericola JCM 13660	OTU 0767: Barnesiella viscericola	OTU 0767: Barnesiella viscericola (77% identity)	root; cellular organisms; Bacteria; Bacteroidetes/Chlorobi group; Bacteroidetes; Bacteroidia; Bacteroidales; Porphyromonadaceae; Barnesiella	45	0.00144476	5	1.6129	0	0	0	0	0	0	0	0	0	0	0	0	0	0	0	0	0	0	0	0	0	0	8	0	0	0	0	0	0	0	0	0	0	0	0	0	0	0
OTU0896	81.3	456	b19666	b19666 NC_016048 Oscillibacter valericigenes Sjm18-20 DSM 18026	OTU 0896: Oscillibacter valericigenes	OTU 0896: Oscillibacter valericigenes (81.3% identity)	root; cellular organisms; Bacteria; Firmicutes; Clostridia; Clostridiales; Oscillospiraceae; Oscillibacter	45	0.00144476	5	1.6129	0	0	0	0	0	0	0	0	0	0	0	0	0	0	0	0	0	0	0	0	2	0	10	0	0	0	0	0	0	0	0	0	0	0	0	0	0	0
OTU0892	71.5	482	b26416	b26416 AQOB01000002 Butyricicoccus pullicaecorum 1.2	OTU 0892: Butyricicoccus pullicaecorum	OTU 0892: Butyricicoccus pullicaecorum (71.5% identity)	root; cellular organisms; Bacteria; Firmicutes; Clostridia; Clostridiales; Clostridiaceae; Butyricicoccus	45	0.00144476	4	1.29032	0	0	0	0	0	0	0	0	0	0	0	0	0	0	0	0	0	0	0	0	0	0	0	0	0	0	0	0	0	0	0	0	0	0	0	0	0	0
OTU0236	85.3	560	b17557	b17557 CP002106 Olsenella uli DSM 7084	OTU 0236: Olsenella uli	OTU 0236: Olsenella uli (85.3% identity)	root; cellular organisms; Bacteria; Actinobacteria; Actinobacteria (class); Coriobacteridae; Coriobacteriales; Coriobacterineae; Coriobacteriaceae; Olsenella	45	0.00144476	2	0.645161	0	0	0	0	0	0	0	0	0	0	0	0	0	0	0	0	0	0	0	0	0	0	44	0	0	0	0	0	0	0	0	0	0	0	0	0	0	0
OTU1210	97.5	566	b7335	b7335 AY837570 Prevotella melaninogenica ATCC 25845D	OTU 1210: Prevotella melaninogenica	OTU 1210: Prevotella melaninogenica (97.5% identity)	root; cellular organisms; Bacteria; Bacteroidetes/Chlorobi group; Bacteroidetes; Bacteroidia; Bacteroidales; Prevotellaceae; Prevotella	44	0.00141265	16	5.16129	0	7	0	0	0	0	0	0	0	0	0	0	0	0	0	0	0	0	0	0	0	0	0	0	0	0	0	0	0	0	0	0	0	0	0	0	1	0
OTU0149	76.8	474	b17631	b17631 AB547592 Prevotella baroniae JCM 13447	OTU 0149: Prevotella baroniae	OTU 0149: Prevotella baroniae (76.8% identity)	root; cellular organisms; Bacteria; Bacteroidetes/Chlorobi group; Bacteroidetes; Bacteroidia; Bacteroidales; Prevotellaceae; Prevotella	44	0.00141265	1	0.322581	0	0	0	0	0	0	0	0	0	0	0	0	0	0	0	0	0	0	0	0	0	0	0	0	0	0	0	0	0	0	0	0	0	0	0	0	0	0
OTU0730	66.5	375	b17804	b17804 NZ_AEDD01000003 Paenibacillus curdlanolyticus YK9	OTU 0730: Paenibacillus curdlanolyticus	OTU 0730: Paenibacillus curdlanolyticus (66.5% identity)	root; cellular organisms; Bacteria; Firmicutes; Bacilli; Bacillales; Paenibacillaceae; Paenibacillus	44	0.00141265	1	0.322581	0	0	0	0	0	0	0	0	0	0	0	0	0	0	0	0	0	0	0	0	0	0	0	0	0	0	0	0	0	0	0	0	0	0	0	0	0	0
OTU0431	87.7	476	b9562	b9562 CP000699 Sphingomonas wittichii RW1	OTU 0431: Sphingomonas wittichii	OTU 0431: Sphingomonas wittichii (87.7% identity)	root; cellular organisms; Bacteria; Proteobacteria; Alphaproteobacteria; Sphingomonadales; Sphingomonadaceae; Sphingomonas	43	0.00138054	8	2.58065	0	0	0	0	0	0	0	0	0	0	0	0	0	0	0	0	0	0	0	0	0	0	0	0	0	0	0	0	0	0	0	0	0	0	0	0	0	0
OTU0398	76.7	552	b14601	b14601 ACOP02000042 Faecalibacterium prausnitzii A2-165	OTU 0398: Faecalibacterium prausnitzii	OTU 0398: Faecalibacterium prausnitzii (76.7% identity)	root; cellular organisms; Bacteria; Firmicutes; Clostridia; Clostridiales; Ruminococcaceae; Faecalibacterium	43	0.00138054	5	1.6129	0	0	0	0	0	0	0	0	0	0	0	0	0	0	0	0	0	0	0	0	23	0	14	0	0	0	0	0	0	0	0	0	0	0	0	0	0	0
OTU0889	86.2	473	b19666	b19666 NC_016048 Oscillibacter valericigenes Sjm18-20 DSM 18026	OTU 0889: Oscillibacter valericigenes	OTU 0889: Oscillibacter valericigenes (86.2% identity)	root; cellular organisms; Bacteria; Firmicutes; Clostridia; Clostridiales; Oscillospiraceae; Oscillibacter	43	0.00138054	4	1.29032	0	0	0	0	0	0	0	0	0	0	0	0	0	0	1	0	0	0	0	0	0	0	23	0	0	0	0	0	0	0	0	0	0	0	0	0	0	0
OTU0133	79.2	551	b19238	b19238 NZ_AFGF01000066 Acetonema longum APO-1 DSM 6540	OTU 0133: Acetonema longum	OTU 0133: Acetonema longum (79.2% identity)	root; cellular organisms; Bacteria; Firmicutes; Negativicutes; Selenomonadales; Veillonellaceae; Acetonema	42	0.00134844	12	3.87097	0	0	0	0	0	0	0	0	0	0	0	0	0	0	0	0	0	0	0	0	0	0	0	0	0	0	0	0	0	0	0	0	0	0	0	4	0	0
OTU0322	87.7	515	b9562	b9562 CP000699 Sphingomonas wittichii RW1	OTU 0322: Sphingomonas wittichii	OTU 0322: Sphingomonas wittichii (87.7% identity)	root; cellular organisms; Bacteria; Proteobacteria; Alphaproteobacteria; Sphingomonadales; Sphingomonadaceae; Sphingomonas	42	0.00134844	12	3.87097	0	0	0	0	0	0	0	0	0	0	0	0	0	0	0	0	0	0	0	0	0	0	0	0	0	0	0	0	0	0	0	0	0	0	0	0	0	0
OTU0172	90.5	484	v3821	v3821 3576 Corynebacterium simulans A3M21	OTU 0172: Corynebacterium simulans	OTU 0172: Corynebacterium simulans (90.5% identity)	root; cellular organisms; Bacteria; Actinobacteria; Actinobacteria (class); Actinobacteridae; Actinomycetales; Corynebacterineae; Corynebacteriaceae; Corynebacterium	42	0.00134844	11	3.54839	0	0	0	0	0	0	0	0	0	0	0	0	0	0	0	0	0	0	0	0	0	0	0	0	0	0	1	0	0	0	0	0	0	0	0	0	0	0
OTU0895	77.5	458	b19666	b19666 NC_016048 Oscillibacter valericigenes Sjm18-20 DSM 18026	OTU 0895: Oscillibacter valericigenes	OTU 0895: Oscillibacter valericigenes (77.5% identity)	root; cellular organisms; Bacteria; Firmicutes; Clostridia; Clostridiales; Oscillospiraceae; Oscillibacter	42	0.00134844	5	1.6129	0	0	0	0	0	0	0	0	0	0	0	0	0	0	0	0	0	0	0	0	0	0	17	0	0	0	0	0	0	0	0	0	0	0	0	0	0	0
OTU0837	74.6	555	b10849	b10849 NZ_ABGD02000012 Anaerotruncus colihominis DSM17241	OTU 0837: Anaerotruncus colihominis	OTU 0837: Anaerotruncus colihominis (74.6% identity)	root; cellular organisms; Bacteria; Firmicutes; Clostridia; Clostridiales; Clostridiaceae; Anaerotruncus	42	0.00134844	3	0.967742	0	0	0	0	0	0	0	0	0	0	0	0	0	0	0	0	0	0	0	0	0	0	0	0	0	0	0	0	0	0	0	0	0	0	0	0	0	0
OTU1081	84	327	b19666	b19666 NC_016048 Oscillibacter valericigenes Sjm18-20 DSM 18026	OTU 1081: Oscillibacter valericigenes	OTU 1081: Oscillibacter valericigenes (84% identity)	root; cellular organisms; Bacteria; Firmicutes; Clostridia; Clostridiales; Oscillospiraceae; Oscillibacter	42	0.00134844	3	0.967742	0	0	0	0	0	0	0	0	0	0	0	0	0	0	0	0	0	0	0	0	2	25	15	0	0	0	0	0	0	0	0	0	0	0	0	0	0	0
OTU0882	73.1	557	b22690	b22690 NC_020054 Fibrella aestuarina BUZ 2 DSM 22563	OTU 0882: Fibrella aestuarina	OTU 0882: Fibrella aestuarina (73.1% identity)	root; cellular organisms; Bacteria; Bacteroidetes/Chlorobi group; Bacteroidetes; Cytophagia; Cytophagales; Cytophagaceae; Fibrella	42	0.00134844	1	0.322581	0	0	0	0	0	0	0	0	0	0	0	0	0	0	0	0	0	0	0	0	0	0	0	0	0	0	0	0	0	0	0	0	0	0	0	0	0	0
OTU0787	72.8	362	b18803	b18803 CP002630 Marinithermus hydrothermalis T1 DSM 14884	OTU 0787: Marinithermus hydrothermalis	OTU 0787: Marinithermus hydrothermalis (72.8% identity)	root; cellular organisms; Bacteria; Deinococcus-Thermus; Deinococci; Thermales; Thermaceae; Marinithermus	41	0.00131633	6	1.93548	0	0	0	0	0	0	0	0	0	0	0	0	0	0	0	0	0	0	0	0	0	0	0	0	0	0	0	0	0	0	0	0	0	3	0	0	0	0
OTU0169	76.9	552	b505	b505 AY263152 Curtobacterium flaccumfaciens pv. flaccumfaciens NCPPB559	OTU 0169: Curtobacterium flaccumfaciens	OTU 0169: Curtobacterium flaccumfaciens (76.9% identity)	root; cellular organisms; Bacteria; Actinobacteria; Actinobacteria (class); Actinobacteridae; Actinomycetales; Micrococcineae; Microbacteriaceae	41	0.00131633	5	1.6129	0	0	0	0	0	0	0	0	0	0	0	0	0	0	0	0	0	0	2	0	0	0	30	0	0	0	0	0	0	0	0	0	0	0	0	0	0	0
OTU1234	91.8	560	b13606	b13606 NC_013203 Atopobium parvulum DSM 20469	OTU 1234: Atopobium parvulum	OTU 1234: Atopobium parvulum (91.8% identity)	root; cellular organisms; Bacteria; Actinobacteria; Actinobacteria (class); Coriobacteridae; Coriobacteriales; Coriobacterineae; Coriobacteriaceae; Atopobium	41	0.00131633	5	1.6129	0	0	0	0	0	0	0	0	0	0	0	0	0	0	0	0	0	0	0	0	0	0	0	0	0	0	0	0	0	0	0	0	0	0	0	0	0	0
OTU0508	80.6	449	b6796	b6796 AY691235 Flavonifractor plautii ATCC 49531	OTU 0508: Flavonifractor plautii	OTU 0508: Flavonifractor plautii (80.6% identity)	root; cellular organisms; Bacteria; Firmicutes; Clostridia; Clostridiales; unclassified Clostridiales; Flavonifractor	41	0.00131633	4	1.29032	0	0	0	0	0	0	0	0	0	0	0	0	0	0	0	0	0	0	0	0	29	0	0	0	0	0	0	0	0	0	0	0	0	0	0	0	0	0
OTU0580	79.9	303	b13752	b13752 CP001686 Kytococcus sedentarius DSM 20547	OTU 0580: Kytococcus sedentarius	OTU 0580: Kytococcus sedentarius (79.9% identity)	root; cellular organisms; Bacteria; Actinobacteria; Actinobacteria (class); Actinobacteridae; Actinomycetales; Micrococcineae; Dermacoccaceae; Kytococcus	41	0.00131633	4	1.29032	0	0	0	0	0	0	0	0	0	0	0	0	0	0	0	0	0	0	0	0	38	0	0	0	0	0	0	0	1	0	0	0	0	0	0	0	0	0
OTU0151	77.9	565	b6849	b6849 AY691288 Prevotella tannerae ATCC 51259	OTU 0151: Prevotella tannerae	OTU 0151: Prevotella tannerae (77.9% identity)	root; cellular organisms; Bacteria; Bacteroidetes/Chlorobi group; Bacteroidetes; Bacteroidia; Bacteroidales; Prevotellaceae; Prevotella	41	0.00131633	3	0.967742	0	0	0	0	0	0	0	0	0	0	0	0	0	0	0	0	0	0	0	0	35	0	0	0	0	0	0	0	0	0	0	0	0	0	0	0	0	0
OTU0281	75.1	558	b9317	b9317 NC_008347 Maricaulis maris MCS10	OTU 0281: Maricaulis maris	OTU 0281: Maricaulis maris (75.1% identity)	root; cellular organisms; Bacteria; Proteobacteria; Alphaproteobacteria; Rhodobacterales; Hyphomonadaceae; Maricaulis; Maricaulis maris	41	0.00131633	2	0.645161	0	0	0	0	0	0	0	0	0	0	0	0	0	0	0	0	0	0	0	0	0	0	3	0	0	0	0	0	0	0	0	0	0	0	0	0	0	0
OTU1424	99.2	360	b5833	b5833 AY691303 Streptococcus hyointestinalis ATCC 49169	OTU 1424: Streptococcus hyointestinalis	OTU 1424: Streptococcus hyointestinalis (99.2% identity)	root; cellular organisms; Bacteria; Firmicutes; Bacilli; Lactobacillales; Streptococcaceae; Streptococcus	40	0.00128423	2	0.645161	0	0	0	0	0	0	0	0	0	0	0	0	0	0	0	0	0	0	0	0	0	0	14	0	0	0	0	0	0	0	0	0	0	0	0	0	0	0
OTU0575	75.6	403	b9964	b9964 AAWL01000019 Thermosinus carboxydivorans Nor1	OTU 0575: Thermosinus carboxydivorans	OTU 0575: Thermosinus carboxydivorans (75.6% identity)	root; cellular organisms; Bacteria; Firmicutes; Clostridia; Clostridiales; Acidaminococcaceae; Thermosinus	39	0.00125212	9	2.90323	0	0	0	0	0	0	0	0	0	0	0	0	0	0	0	0	0	0	0	0	17	0	1	0	0	0	0	0	0	0	0	0	0	0	0	0	0	0
OTU0227	90.1	555	b7772	b7772 NC_007778 Rhodopseudomonas palustris HaA2	OTU 0227: Rhodopseudomonas palustris	OTU 0227: Rhodopseudomonas palustris (90.1% identity)	root; cellular organisms; Bacteria; Proteobacteria; Alphaproteobacteria; Rhizobiales; Bradyrhizobiaceae; Rhodopseudomonas	39	0.00125212	8	2.58065	0	0	0	0	0	0	0	0	0	0	0	0	0	0	0	0	0	0	0	0	1	0	0	0	0	0	0	0	0	0	0	0	0	0	0	0	0	0
OTU0871	80.8	551	b14505	b14505 NZ_ACCL02000002 Marvinbryantia formatexigens DSM 14469	OTU 0871: Marvinbryantia formatexigens	OTU 0871: Marvinbryantia formatexigens (80.8% identity)	root; cellular organisms; Bacteria; Firmicutes; Clostridia; Clostridiales; Lachnospiraceae; Marvinbryantia	39	0.00125212	6	1.93548	0	0	0	0	0	0	0	0	0	0	0	0	0	0	0	0	0	0	0	0	5	0	1	0	0	0	0	0	0	0	0	0	0	0	0	0	0	0
OTU0254	83.1	545	b17591	b17591 AB547632 Prevotella stercorea JCM 13469	OTU 0254: Prevotella stercorea	OTU 0254: Prevotella stercorea (83.1% identity)	root; cellular organisms; Bacteria; Bacteroidetes/Chlorobi group; Bacteroidetes; Bacteroidia; Bacteroidales; Prevotellaceae; Prevotella	39	0.00125212	5	1.6129	0	0	0	0	0	0	0	0	0	0	0	0	0	0	0	0	0	0	0	0	0	0	7	0	0	0	0	0	0	0	0	0	0	0	0	0	0	0
OTU1595	97.7	558	b17635	b17635 AB547588 Porphyromonas somerae JCM 13867	OTU 1595: Porphyromonas somerae	OTU 1595: Porphyromonas somerae (97.7% identity)	root; cellular organisms; Bacteria; Bacteroidetes/Chlorobi group; Bacteroidetes; Bacteroidia; Bacteroidales; Porphyromonadaceae; Porphyromonas	39	0.00125212	4	1.29032	0	0	0	0	0	0	0	0	0	0	0	0	0	0	0	0	0	0	0	0	0	0	0	0	0	0	0	0	0	0	0	0	0	1	0	29	0	0
OTU0022	77.2	553	b26480	b26480 NZ_CAIT01000005 Fibrisoma limi BUZ 3	OTU 0022: Fibrisoma limi	OTU 0022: Fibrisoma limi (77.2% identity)	root; cellular organisms; Bacteria; Bacteroidetes/Chlorobi group; Bacteroidetes; Cytophagia; Cytophagales; Cytophagaceae; Fibrisoma	39	0.00125212	1	0.322581	0	0	0	0	0	0	0	0	0	0	0	0	0	0	0	0	0	0	0	0	0	0	0	0	0	0	0	0	0	0	0	0	0	0	0	0	0	0
OTU0479	76.2	553	b18218	b18218 NZ_AENN01000017 Eremococcus coleocola ACS-139-V-Col8	OTU 0479: Eremococcus coleocola	OTU 0479: Eremococcus coleocola (76.2% identity)	root; cellular organisms; Bacteria; Firmicutes; Bacilli; Lactobacillales; Aerococcaceae; Eremococcus	39	0.00125212	1	0.322581	0	0	0	0	0	0	0	0	0	0	0	0	0	0	0	0	0	0	0	0	0	0	0	0	0	0	0	0	0	0	0	0	0	0	0	0	0	0
OTU0825	86.8	555	b7508	b7508 NZ_AAGP01000004 Brevibacterium linens BL2	OTU 0825: Brevibacterium linens	OTU 0825: Brevibacterium linens (86.8% identity)	root; cellular organisms; Bacteria; Actinobacteria; Actinobacteridae; Actinomycetales; Micrococcineae;Brevibacteriaceae; Brevibacterium	38	0.00122002	10	3.22581	0	0	1	0	0	0	0	0	0	0	0	0	0	0	0	0	0	0	0	0	0	0	0	0	0	0	0	0	0	0	0	0	0	0	0	6	0	0
OTU0907	77.3	260	b419	b419 AB015985 Paracoccus denitrificans	OTU 0907: Paracoccus denitrificans	OTU 0907: Paracoccus denitrificans (77.3% identity)	root; cellular organisms; Bacteria; Proteobacteria; Alphaproteobacteria; Rhodobacterales; Rhodobacteraceae; Paracoccus	38	0.00122002	7	2.25806	0	0	0	0	0	0	0	0	0	0	0	0	0	0	0	0	0	0	0	0	0	0	2	0	0	0	0	0	0	0	0	0	0	3	0	0	0	0
OTU1622	81.8	558	b13604	b13604 AB480536 Prevotella aurantiaca JCM 15754	OTU 1622: Prevotella aurantiaca	OTU 1622: Prevotella aurantiaca (81.8% identity)	root; cellular organisms; Bacteria; Bacteroidetes/Chlorobi group; Bacteroidetes; Bacteroidia; Bacteroidales; Prevotellaceae; Prevotella	38	0.00122002	4	1.29032	0	0	0	0	0	0	0	0	0	0	0	0	0	0	0	0	0	0	0	0	0	0	0	0	0	0	0	0	0	0	0	0	0	0	0	0	0	0
OTU0225	89.3	397	b21702	b21702 AGWY01000011 Afipia clevelandensis ATCC 49720	OTU 0225: Afipia clevelandensis	OTU 0225: Afipia clevelandensis (89.3% identity)	root; cellular organisms; Bacteria; Proteobacteria; Alphaproteobacteria; Rhizobiales; Bradyrhizobiaceae; Afipia	38	0.00122002	3	0.967742	0	0	0	23	0	14	0	0	0	0	0	0	0	0	0	0	0	0	0	0	0	1	0	0	0	0	0	0	0	0	0	0	0	0	0	0	0	0
OTU1385	96	200	b16363	b16363 FJ588413 Bacteroidetes sp. NC160 7276_D01_122_059, 059_cl0_sn29	OTU 1385: Bacteroidetes sp. NC160	OTU 1385: Bacteroidetes sp. NC160 (96% identity)	root; cellular organisms; Bacteria; Bacteroidetes/Chlorobi group; Bacteroidetes	37	0.00118791	10	3.22581	0	1	0	0	0	0	0	0	0	0	0	0	0	0	0	0	0	0	0	0	0	0	0	0	0	0	0	0	0	0	0	0	0	0	1	24	1	0
OTU0405	72	561	b6851	b6851 AY691290 Prevotella zoogleoformans ATCC 33285	OTU 0405: Prevotella zoogleoformans	OTU 0405: Prevotella zoogleoformans (72% identity)	root; cellular organisms; Bacteria; Bacteroidetes/Chlorobi group; Bacteroidetes; Bacteroidia; Bacteroidales; Prevotellaceae; Prevotella	37	0.00118791	4	1.29032	0	0	0	0	0	0	0	0	0	0	0	0	0	0	0	0	0	0	0	0	20	0	0	0	0	0	0	0	0	0	0	0	0	0	0	0	0	0
OTU0106	80.8	560	b6855	b6855 AY691294 Ruminococcus bromii ATCC 27255	OTU 0106: Ruminococcus bromii	OTU 0106: Ruminococcus bromii (80.8% identity)	root; cellular organisms; Bacteria; Firmicutes; Clostridia; Clostridiales; Ruminococcaceae; Ruminococcus	37	0.00118791	3	0.967742	0	0	0	0	0	0	0	0	0	0	0	0	0	0	0	0	0	0	0	0	0	0	1	0	0	0	0	0	0	0	0	0	0	0	0	0	0	0
OTU0341	83.6	274	b17587	b17587 NZ_ABIZ01000001 Verrucomicrobium spinosum DSM 4136	OTU 0341: Verrucomicrobium spinosum	OTU 0341: Verrucomicrobium spinosum (83.6% identity)	root; cellular organisms; Bacteria; Chlamydiae/Verrucomicrobia group; Verrucomicrobia; Verrucomicrobiae; Verrucomicrobiales; Verrucomicrobiaceae; Verrucomicrobium	37	0.00118791	1	0.322581	0	0	0	0	0	0	0	0	0	0	0	0	0	0	0	0	0	0	0	0	0	0	0	0	0	0	0	0	0	0	0	0	0	0	0	0	0	0
OTU0449	84.2	265	b20446	b20446 HE617160 Pantoea ananatis LMG 5342	OTU 0449: Pantoea ananatis	OTU 0449: Pantoea ananatis (84.2% identity)	root; cellular organisms; Bacteria; Proteobacteria; Gammaproteobacteria; Enterobacteriales; Enterobacteriaceae; Pantoea	37	0.00118791	1	0.322581	0	0	0	0	0	0	0	0	0	0	0	0	0	0	0	0	0	0	0	0	0	0	0	0	0	0	0	0	0	0	0	0	0	0	0	0	0	0
OTU1084	87	508	b22218	b22218 ANIU01000370 Rhodococcus wratislaviensis IFP 2016	OTU 1084: Rhodococcus wratislaviensis	OTU 1084: Rhodococcus wratislaviensis (87% identity)	root; cellular organisms; Bacteria; Actinobacteria; Actinobacteria; Actinobacteridae; Actinomycetales; Corynebacterineae; Nocardiaceae; Rhodococcus	36	0.0011558	12	3.87097	0	0	0	0	0	0	0	0	0	0	0	0	0	0	0	0	0	0	0	0	0	0	0	0	0	0	0	0	0	0	0	0	0	4	0	0	0	0
OTU0629	82.3	461	b18884	b18884 CP002657 Alicycliphilus denitrificans K601 DSM 14773	OTU 0629: Alicycliphilus denitrificans	OTU 0629: Alicycliphilus denitrificans (82.3% identity)	root; cellular organisms; Bacteria; Proteobacteria; Betaproteobacteria; Burkholderiales; Comamonadaceae; Alicycliphilus	36	0.0011558	7	2.25806	0	0	0	0	0	0	0	0	0	0	0	0	0	0	0	0	0	0	0	0	0	0	0	0	0	0	0	0	0	0	0	0	3	0	0	0	0	0
OTU1703	86.3	554	b6855	b6855 AY691294 Ruminococcus bromii ATCC 27255	OTU 1703: Ruminococcus bromii	OTU 1703: Ruminococcus bromii (86.3% identity)	root; cellular organisms; Bacteria; Firmicutes; Clostridia; Clostridiales; Ruminococcaceae; Ruminococcus	36	0.0011558	5	1.6129	0	0	0	0	0	0	0	0	0	0	0	0	0	0	0	0	0	0	0	0	0	0	3	0	0	0	0	0	0	0	0	0	0	0	0	0	0	0
OTU0909	70.4	552	b14090	b14090 CP001807 Rhodothermus marinus DSM 4252	OTU 0909: Rhodothermus marinus	OTU 0909: Rhodothermus marinus (70.4% identity)	root; cellular organisms; Bacteria; Bacteroidetes/Chlorobi group; Bacteroidetes; Sphingobacteria; Sphingobacteriales; Rhodothermaceae; Rhodothermus	36	0.0011558	2	0.645161	0	0	0	0	0	0	0	0	0	0	0	0	35	0	0	0	0	0	0	0	0	0	0	0	0	0	0	0	0	0	0	0	0	0	0	0	0	0
OTU1599	90.1	552	b21112	b21112 NZ_ALQB01000041 Mycobacterium fortuitum subsp. fortuitum DSM 46621	OTU 1599: Mycobacterium fortuitum	OTU 1599: Mycobacterium fortuitum (90.1% identity)	root; cellular organisms; Bacteria; Actinobacteria; Actinobacteria; Actinobacteridae; Actinomycetales; Corynebacterineae; Mycobacteriaceae; Mycobacterium	36	0.0011558	2	0.645161	0	0	0	0	0	0	0	0	0	0	0	0	0	0	0	0	0	0	0	0	0	0	0	0	0	0	0	0	0	0	0	0	0	0	0	0	0	0
OTU0688	57.3	559	b13493	b13493 NZ_ACCI01000206 Providencia rettgeri DSM 1131	OTU 0688: Providencia rettgeri	OTU 0688: Providencia rettgeri (57.3% identity)	root; cellular organisms; Bacteria; Proteobacteria; Gammaproteobacteria; Enterobacteriales; Enterobacteriaceae; Providencia	36	0.0011558	1	0.322581	0	0	0	0	0	0	0	0	0	0	0	0	0	0	0	0	0	0	0	0	0	0	0	0	0	0	0	0	0	0	0	0	0	0	0	0	0	0
OTU0526	78.8	237	b7450	b7450 AY562570 Lactobacillus crispatus CECT4840	OTU 0526: Lactobacillus crispatus	OTU 0526: Lactobacillus crispatus (78.8% identity)	root; cellular organisms; Bacteria; Firmicutes; Bacilli; Lactobacillales; Lactobacillaceae; Lactobacillus	35	0.0011237	24	7.74194	0	0	0	0	3	1	0	0	0	0	0	0	2	0	1	0	0	0	0	0	3	0	0	0	0	0	0	0	0	0	0	0	0	0	0	0	0	0
OTU1064	99.8	435	b19387	b19387 AFUI01000018 Finegoldia magna SY403409CC001050417	OTU 1064: Finegoldia magna	OTU 1064: Finegoldia magna (99.8% identity)	root; cellular organisms; Bacteria; Firmicutes; Clostridia; Clostridiales; Clostridiales incertae sedis; Clostridiales Family XI. Incertae Sedis; Finegoldia	35	0.0011237	13	4.19355	0	0	0	0	0	0	0	0	0	0	0	0	0	0	0	0	0	0	0	0	0	0	0	0	0	0	0	0	0	0	0	0	0	0	0	4	0	0
OTU0829	70	552	b14082	b14082 NC_013595 Streptosporangium roseum DSM 43021	OTU 0829: Streptosporangium roseum	OTU 0829: Streptosporangium roseum (70% identity)	root; cellular organisms; Bacteria; Actinobacteria; Actinobacteria (class); Actinobacteridae; Actinomycetales; Streptosporangineae; Streptosporangiaceae; Streptosporangium	35	0.0011237	5	1.6129	0	0	0	0	0	0	0	0	0	0	0	0	0	0	0	0	0	0	0	0	0	0	11	0	0	0	0	0	0	0	0	0	0	0	0	0	0	0
OTU0460	77.6	431	b17663	b17663 AB547561 Barnesiella viscericola JCM 13660	OTU 0460: Barnesiella viscericola	OTU 0460: Barnesiella viscericola (77.6% identity)	root; cellular organisms; Bacteria; Bacteroidetes/Chlorobi group; Bacteroidetes; Bacteroidia; Bacteroidales; Porphyromonadaceae; Barnesiella	35	0.0011237	4	1.29032	0	0	0	0	0	0	0	0	0	0	0	0	0	0	0	0	0	0	0	0	4	0	29	0	0	0	0	0	0	0	0	0	0	0	0	0	0	0
OTU0920	72.8	421	b17670	b17670 AB547568 Parabacteroides gordonii JCM 15724	OTU 0920: Parabacteroides gordonii	OTU 0920: Parabacteroides gordonii (72.8% identity)	root; cellular organisms; Bacteria; Bacteroidetes/Chlorobi group; Bacteroidetes; Bacteroidia; Bacteroidales; Porphyromonadaceae; Parabacteroides	35	0.0011237	1	0.322581	0	0	0	0	0	0	0	0	0	0	0	0	0	0	0	0	0	0	0	0	0	0	0	0	0	0	0	0	0	0	0	0	0	0	0	0	0	0
OTU1509	96	370	b19353	b19353 HE576794 Megasphaera elsdenii DSM 20460	OTU 1509: Megasphaera elsdenii	OTU 1509: Megasphaera elsdenii (96% identity)	root; cellular organisms; Bacteria; Firmicutes; Negativicutes; Selenomonadales; Veillonellaceae; Megasphaera	35	0.0011237	1	0.322581	0	0	0	0	0	0	0	0	0	0	0	0	0	0	0	0	0	0	0	0	0	0	35	0	0	0	0	0	0	0	0	0	0	0	0	0	0	0
OTU1643	99.1	552	b8455	b8455 CP000705 Lactobacillus reuteri JCM1112	OTU 1643: Lactobacillus reuteri	OTU 1643: Lactobacillus reuteri (99.1% identity)	root; cellular organisms; Bacteria; Firmicutes; Bacilli; Lactobacillales; Lactobacillaceae; Lactobacillus	34	0.00109159	8	2.58065	0	0	0	0	0	0	0	0	0	0	0	0	0	0	0	0	0	0	0	0	0	0	0	0	0	0	0	0	0	0	0	0	0	0	0	0	0	0
OTU0878	87.3	316	b20988	b20988 ALIW01000239 Burkholderia multivorans	OTU 0878: Burkholderia multivorans	OTU 0878: Burkholderia multivorans (87.3% identity)	root; cellular organisms; Bacteria; Proteobacteria; Betaproteobacteria; Burkholderiales; Burkholderiaceae; Burkholderia; Burkholderia cepacia complex	34	0.00109159	3	0.967742	0	0	0	1	0	19	0	0	0	0	14	0	0	0	0	0	0	0	0	0	0	0	0	0	0	0	0	0	0	0	0	0	0	0	0	0	0	0
OTU0518	80.2	481	b9179	b9179 DQ681229 Atopostipes suicloacalis PPC79	OTU 0518: Atopostipes suicloacalis	OTU 0518: Atopostipes suicloacalis (80.2% identity)	root; cellular organisms; Bacteria; Firmicutes; Bacilli; Lactobacillales; Carnobacteriaceae; Atopostipes	34	0.00109159	2	0.645161	0	0	0	0	0	0	0	0	0	0	0	0	0	0	0	0	0	0	0	0	0	0	0	0	0	0	0	0	0	0	0	0	0	0	0	0	0	0
OTU1684	85	227	b14505	b14505 NZ_ACCL02000002 Marvinbryantia formatexigens DSM 14469	OTU 1684: Marvinbryantia formatexigens	OTU 1684: Marvinbryantia formatexigens (85% identity)	root; cellular organisms; Bacteria; Firmicutes; Clostridia; Clostridiales; Lachnospiraceae; Marvinbryantia	34	0.00109159	2	0.645161	0	0	0	0	0	0	0	0	5	0	0	0	0	0	0	0	0	0	0	0	0	0	29	0	0	0	0	0	0	0	0	0	0	0	0	0	0	0
OTU0617	86.9	230	b17605	b17605 AB547618 Prevotella multisaccharivorax JCM 12954	OTU 0617: Prevotella multisaccharivorax	OTU 0617: Prevotella multisaccharivorax (86.9% identity)	root; cellular organisms; Bacteria; Bacteroidetes/Chlorobi group; Bacteroidetes; Bacteroidia; Bacteroidales; Prevotellaceae; Prevotella	34	0.00109159	1	0.322581	0	0	0	0	0	0	0	0	0	0	0	0	0	0	0	0	0	0	0	0	0	0	34	0	0	0	0	0	0	0	0	0	0	0	0	0	0	0
OTU0675	71.8	450	b11953	b11953 NC_012803 Micrococcus luteus NCTC 2665	OTU 0675: Micrococcus luteus	OTU 0675: Micrococcus luteus (71.8% identity)	root; cellular organisms; Bacteria; Actinobacteria; Actinobacteria (class); Actinobacteridae; Actinomycetales; Micrococcineae; Micrococcaceae; Micrococcus	34	0.00109159	1	0.322581	0	0	0	0	0	0	0	0	0	0	0	0	0	0	0	0	0	0	0	0	0	0	0	0	0	0	0	0	0	0	0	0	0	0	0	0	0	0
OTU0467	81.5	502	b17591	b17591 AB547632 Prevotella stercorea JCM 13469	OTU 0467: Prevotella stercorea	OTU 0467: Prevotella stercorea (81.5% identity)	root; cellular organisms; Bacteria; Bacteroidetes/Chlorobi group; Bacteroidetes; Bacteroidia; Bacteroidales; Prevotellaceae; Prevotella	33	0.00105949	5	1.6129	0	0	0	0	0	0	0	0	0	0	0	0	0	0	0	0	0	0	0	0	2	0	3	0	0	0	0	0	0	0	0	0	0	0	0	0	0	0
OTU0700	60.9	552	b14218	b14218 CP001614 Teredinibacter turnerae T7901	OTU 0700: Teredinibacter turnerae	OTU 0700: Teredinibacter turnerae (60.9% identity)	root; cellular organisms; Bacteria; Proteobacteria; Gammaproteobacteria; Alteromonadales; Alteromonadales genera incertae sedis; Teredinibacter	33	0.00105949	5	1.6129	0	0	0	0	0	0	0	0	0	0	0	0	0	0	3	0	0	0	0	0	0	0	0	1	0	0	0	0	0	0	0	0	0	0	0	0	0	0
OTU0545	91.9	246	b16505	b16505 NC_011992 Acidovorax ebreus TPSY	OTU 0545: Acidovorax ebreus	OTU 0545: Acidovorax ebreus (91.9% identity)	root; cellular organisms; Bacteria; Proteobacteria; Betaproteobacteria; Burkholderiales; Comamonadaceae; Acidovorax	33	0.00105949	4	1.29032	0	0	0	8	0	0	0	0	0	0	0	0	0	0	0	0	0	0	0	0	23	0	0	0	0	0	0	0	0	0	0	0	0	0	0	0	0	0
OTU0791	65.3	404	b12586	b12586 NC_011296 Thermodesulfovibrio yellowstonii DSM 11347	OTU 0791: Thermodesulfovibrio yellowstonii	OTU 0791: Thermodesulfovibrio yellowstonii (65.3% identity)	root; cellular organisms; Bacteria; Nitrospirae; Nitrospira (class); Nitrospirales; Nitrospiraceae; Thermodesulfovibrio	33	0.00105949	4	1.29032	0	0	0	0	0	0	0	0	0	0	5	0	0	0	0	0	0	0	0	0	0	7	0	0	0	0	0	0	0	0	0	0	0	0	0	0	0	0
OTU0680	80.3	560	b16218	b16218 FJ588268 Clostridia sp. NC015 6130_E08_034_012, 012_cl0_sn25	OTU 0680: Clostridia sp. NC015	OTU 0680: Clostridia sp. NC015 (80.3% identity)	root; cellular organisms; Bacteria; Firmicutes; Clostridia	33	0.00105949	3	0.967742	0	0	0	0	0	0	0	0	0	0	0	0	0	0	0	0	0	0	0	0	1	0	31	0	0	0	0	0	0	0	0	0	0	0	0	0	0	0
OTU0729	73.3	552	b10849	b10849 NZ_ABGD02000012 Anaerotruncus colihominis DSM17241	OTU 0729: Anaerotruncus colihominis	OTU 0729: Anaerotruncus colihominis (73.3% identity)	root; cellular organisms; Bacteria; Firmicutes; Clostridia; Clostridiales; Clostridiaceae; Anaerotruncus	33	0.00105949	3	0.967742	0	0	0	0	0	0	0	0	0	0	0	0	0	0	0	0	0	0	0	0	0	0	24	0	0	0	0	0	0	0	0	0	0	0	0	0	0	0
OTU1095	100	358	b6811	b6811 AY691250 Eubacterium coprostanoligenes ATCC 51222	OTU 1095: Eubacterium coprostanoligenes	OTU 1095: Eubacterium coprostanoligenes (100% identity)	root; cellular organisms; Bacteria; Firmicutes; Clostridia; Clostridiales; Eubacteriaceae; Eubacterium	33	0.00105949	2	0.645161	0	0	0	0	0	0	0	0	0	0	0	0	0	0	0	0	0	0	0	0	11	0	22	0	0	0	0	0	0	0	0	0	0	0	0	0	0	0
OTU0010	68.9	356	b6855	b6855 AY691294 Ruminococcus bromii ATCC 27255	OTU 0010: Ruminococcus bromii	OTU 0010: Ruminococcus bromii (68.9% identity)	root; cellular organisms; Bacteria; Firmicutes; Clostridia; Clostridiales; Ruminococcaceae; Ruminococcus	33	0.00105949	1	0.322581	0	0	0	0	0	0	0	0	0	0	0	0	0	0	0	0	0	0	0	0	33	0	0	0	0	0	0	0	0	0	0	0	0	0	0	0	0	0
OTU0572	78.5	219	b16325	b16325 FJ588375 Actinobacteria sp. NC122 7233_G01_126_059, 059_cl0_sn30	OTU 0572: Actinobacteria sp. NC122	OTU 0572: Actinobacteria sp. NC122 (78.5% identity)	root; cellular organisms; Bacteria; Actinobacteria; Actinobacteria (class); Coriobacteridae; Coriobacteriales; Coriobacteriaceae; Atopobium	33	0.00105949	1	0.322581	0	0	0	0	0	0	0	0	0	0	0	0	0	0	0	0	0	0	0	0	0	0	33	0	0	0	0	0	0	0	0	0	0	0	0	0	0	0
OTU1047	95.8	471	b17796	b17796 NZ_AEEH01000018 Peptoniphilus duerdenii ATCC BAA-1640	OTU 1047: Peptoniphilus duerdenii	OTU 1047: Peptoniphilus duerdenii (95.8% identity)	root; cellular organisms; Bacteria; Firmicutes; Clostridia; Clostridiales; Clostridiales incertae sedis; Clostridiales Family XI. Incertae Sedis; Peptoniphilus	32	0.00102738	10	3.22581	0	0	0	0	0	0	0	0	0	0	0	0	0	0	0	0	0	0	0	0	0	0	0	0	0	0	0	0	0	0	0	0	0	0	0	4	0	0
OTU0173	73.4	571	b10142	b10142 NC_009338 Mycobacterium gilvum PYR-GCK	OTU 0173: Mycobacterium gilvum	OTU 0173: Mycobacterium gilvum (73.4% identity)	root; cellular organisms; Bacteria; Actinobacteria; Actinobacteria (class); Actinobacteridae; Actinomycetales; Corynebacterineae; Mycobacteriaceae; Mycobacterium	32	0.00102738	7	2.25806	0	0	0	0	0	0	0	0	0	0	0	0	0	0	0	0	0	0	0	0	0	0	0	0	0	0	0	0	0	0	0	0	0	0	0	5	0	0
OTU1075	84.2	455	b6796	b6796 AY691235 Flavonifractor plautii ATCC 49531	OTU 1075: Flavonifractor plautii	OTU 1075: Flavonifractor plautii (84.2% identity)	root; cellular organisms; Bacteria; Firmicutes; Clostridia; Clostridiales; unclassified Clostridiales; Flavonifractor	32	0.00102738	3	0.967742	0	0	0	0	0	0	0	0	0	0	0	0	0	0	0	0	0	0	0	0	0	0	10	0	0	0	0	0	0	0	0	0	0	0	0	0	0	0
OTU1548	82.6	552	b6811	b6811 AY691250 Eubacterium coprostanoligenes ATCC 51222	OTU 1548: Eubacterium coprostanoligenes	OTU 1548: Eubacterium coprostanoligenes (82.6% identity)	root; cellular organisms; Bacteria; Firmicutes; Clostridia; Clostridiales; Eubacteriaceae; Eubacterium	32	0.00102738	2	0.645161	0	0	0	0	0	0	0	0	0	0	0	0	0	0	0	0	0	0	0	0	0	0	31	0	0	0	0	0	0	0	0	0	0	0	0	0	0	0
OTU1587	99.2	258	b854	b854 AY004285 Bifidobacterium boum JCM1211	OTU 1587: Bifidobacterium boum	OTU 1587: Bifidobacterium boum (99.2% identity)	root; cellular organisms; Bacteria; Actinobacteria; Actinobacteria (class); Actinobacteridae; Bifidobacteriales; Bifidobacteriaceae; Bifidobacterium	32	0.00102738	2	0.645161	0	0	0	0	0	0	0	0	0	0	0	0	0	0	0	0	0	0	0	0	2	0	30	0	0	0	0	0	0	0	0	0	0	0	0	0	0	0
OTU0818	80.5	405	b10849	b10849 NZ_ABGD02000012 Anaerotruncus colihominis DSM17241	OTU 0818: Anaerotruncus colihominis	OTU 0818: Anaerotruncus colihominis (80.5% identity)	root; cellular organisms; Bacteria; Firmicutes; Clostridia; Clostridiales; Clostridiaceae; Anaerotruncus	32	0.00102738	1	0.322581	0	0	0	0	0	0	0	0	0	0	0	0	0	0	0	0	0	0	0	0	0	0	32	0	0	0	0	0	0	0	0	0	0	0	0	0	0	0
OTU0934	82.4	263	b6785	b6785 AY691224 Clostridium aminophilum ATCC 49906	OTU 0934: Clostridium aminophilum	OTU 0934: Clostridium aminophilum (82.4% identity)	root; cellular organisms; Bacteria; Firmicutes; Clostridia; Clostridiales; Clostridiaceae; Clostridium	32	0.00102738	1	0.322581	0	0	0	0	0	0	0	0	0	0	0	0	0	0	0	0	0	0	0	0	0	0	32	0	0	0	0	0	0	0	0	0	0	0	0	0	0	0
OTU1378	95	261	b18713	b18713 AEJD00000000 Gardnerella vaginalis 101 NULL	OTU 1378: Gardnerella vaginalis subgroup D	OTU 1378: Gardnerella vaginalis subgroup D (95% identity)	root; cellular organisms; Bacteria; Actinobacteria; Actinobacteria (class); Actinobacteridae; Bifidobacteriales; Bifidobacteriaceae; Gardnerella	31	0.000995276	6	1.93548	0	0	0	0	0	0	0	0	0	0	0	0	0	0	0	0	0	0	0	0	0	0	0	0	0	0	0	0	0	0	0	0	0	0	0	0	0	0
OTU0757	85.6	365	b17623	b17623 AB547600 Prevotella dentalis JCM 13448	OTU 0757: Prevotella dentalis	OTU 0757: Prevotella dentalis (85.6% identity)	root; cellular organisms; Bacteria; Bacteroidetes/Chlorobi group; Bacteroidetes; Bacteroidia; Bacteroidales; Prevotellaceae; Prevotella	31	0.000995276	5	1.6129	0	0	0	0	0	0	0	0	0	0	0	0	0	0	0	0	0	0	0	0	21	0	5	0	2	0	0	0	0	0	0	0	0	0	0	0	0	0
OTU1257	98.9	552	b7242	b7242 AF429659 Lactobacillus rhamnosus CCC B1039 ATCC 7469	OTU 1257: Lactobacillus rhamnosus	OTU 1257: Lactobacillus rhamnosus (98.9% identity)	root; cellular organisms; Bacteria; Firmicutes; Bacilli; Lactobacillales; Lactobacillaceae; Lactobacillus	31	0.000995276	5	1.6129	0	0	0	0	0	0	0	0	0	0	0	0	0	0	0	0	0	0	0	0	0	0	0	0	0	0	0	0	0	0	0	0	0	0	0	0	0	0
OTU1368	97.9	234	b18713	b18713 AEJD00000000 Gardnerella vaginalis 101 NULL	OTU 1368: Gardnerella vaginalis subgroup D	OTU 1368: Gardnerella vaginalis subgroup D (97.9% identity)	root; cellular organisms; Bacteria; Actinobacteria; Actinobacteria (class); Actinobacteridae; Bifidobacteriales; Bifidobacteriaceae; Gardnerella	31	0.000995276	5	1.6129	0	0	0	0	0	0	0	0	0	0	0	0	0	0	0	0	0	0	0	0	0	0	0	0	0	0	0	0	0	0	0	0	0	0	0	0	0	0
OTU1562	86.6	560	b6855	b6855 AY691294 Ruminococcus bromii ATCC 27255	OTU 1562: Ruminococcus bromii	OTU 1562: Ruminococcus bromii (86.6% identity)	root; cellular organisms; Bacteria; Firmicutes; Clostridia; Clostridiales; Ruminococcaceae; Ruminococcus	31	0.000995276	4	1.29032	0	0	0	0	0	0	0	0	0	0	0	0	0	0	0	0	0	0	0	0	0	0	4	0	0	0	0	0	0	0	0	0	0	0	0	0	0	0
OTU0509	77.9	348	b6796	b6796 AY691235 Flavonifractor plautii ATCC 49531	OTU 0509: Flavonifractor plautii	OTU 0509: Flavonifractor plautii (77.9% identity)	root; cellular organisms; Bacteria; Firmicutes; Clostridia; Clostridiales; unclassified Clostridiales; Flavonifractor	31	0.000995276	3	0.967742	0	0	0	0	0	0	0	0	0	0	0	0	0	0	0	0	0	0	0	0	0	0	29	0	0	0	0	0	0	0	0	0	0	0	0	0	0	0
OTU0075	83.4	558	b23918	b23918 AP012057 Ilumatobacter coccineum YM16-304	OTU 0075: Ilumatobacter coccineum	OTU 0075: Ilumatobacter coccineum (83.4% identity)	root; cellular organisms; Bacteria; Actinobacteria; Actinobacteria; Acidimicrobidae; Acidimicrobiales; Acidimicrobineae; Acidimicrobiaceae; Ilumatobacter	30	0.00096317	7	2.25806	0	0	0	0	0	0	0	0	0	0	0	0	0	0	0	0	0	0	0	0	0	0	2	0	0	0	0	0	0	0	0	0	0	0	0	0	0	0
OTU0094	72.5	554	b13538	b13538 CP001114 Deinococcus deserti VCD115	OTU 0094: Deinococcus deserti	OTU 0094: Deinococcus deserti (72.5% identity)	root; cellular organisms; Bacteria; Deinococcus-Thermus; Deinococci; Deinococcales; Deinococcaceae; Deinococcus	30	0.00096317	5	1.6129	0	0	0	0	0	0	0	0	0	0	0	0	0	0	0	0	0	0	0	0	0	0	2	0	0	0	0	0	0	0	0	0	0	0	0	0	0	0
OTU0307	90.7	303	b12423	b12423 EU790571 Porphyrobacter sanguineus ATCC 25659	OTU 0307: Porphyrobacter sanguineus	OTU 0307: Porphyrobacter sanguineus (90.7% identity)	root; cellular organisms; Bacteria; Proteobacteria; Alphaproteobacteria; Sphingomonadales; Erythrobacteraceae	30	0.00096317	2	0.645161	0	0	0	0	29	0	0	0	0	0	0	0	0	0	0	0	0	0	0	0	1	0	0	0	0	0	0	0	0	0	0	0	0	0	0	0	0	0
OTU0091	72.6	354	b14440	b14440 CP001678 Hirschia baltica ATCC 49814	OTU 0091: Hirschia baltica	OTU 0091: Hirschia baltica (72.6% identity)	root; cellular organisms; Bacteria; Proteobacteria; Alphaproteobacteria; Rhodobacterales; Hyphomonadaceae; Hirschia	30	0.00096317	1	0.322581	0	0	0	0	0	0	0	0	0	0	0	0	0	0	0	30	0	0	0	0	0	0	0	0	0	0	0	0	0	0	0	0	0	0	0	0	0	0
OTU0059	71.9	387	b6796	b6796 AY691235 Flavonifractor plautii ATCC 49531	OTU 0059: Flavonifractor plautii	OTU 0059: Flavonifractor plautii (71.9% identity)	root; cellular organisms; Bacteria; Firmicutes; Clostridia; Clostridiales; unclassified Clostridiales; Flavonifractor	29	0.000931065	7	2.25806	0	0	0	0	0	0	0	0	0	0	11	0	0	0	0	0	0	0	0	0	0	0	4	0	0	0	0	0	0	0	0	0	0	0	0	0	0	0
OTU0624	86.3	255	b14045	b14045 CP001503 Burkholderia glumae BGR1	OTU 0624: Burkholderia glumae	OTU 0624: Burkholderia glumae (86.3% identity)	root; cellular organisms; Bacteria; Proteobacteria; Betaproteobacteria; Burkholderiales; Burkholderiaceae; Burkholderia	29	0.000931065	5	1.6129	0	0	0	0	0	0	0	0	0	0	0	0	0	0	0	0	0	0	0	0	0	0	1	0	0	0	0	0	0	2	0	0	0	24	0	0	0	0
OTU0713	91.3	552	b26369	b26369 NZ_AFAM01000017 Propionibacterium humerusii P08	OTU 0713: Propionibacterium humerusii	OTU 0713: Propionibacterium humerusii (91.3% identity)	root; cellular organisms; Bacteria; Actinobacteria; Actinobacteria; Actinobacteridae; Actinomycetales; Propionibacterineae; Propionibacteriaceae; Propionibacterium	29	0.000931065	5	1.6129	0	0	3	0	0	0	0	0	0	0	0	0	0	0	1	0	0	0	0	0	0	0	0	0	0	0	0	0	0	0	0	0	0	0	0	0	0	0
OTU0229	86.3	321	b7584	b7584 CP000356 Sphingopyxis alaskensis RB2256	OTU 0229: Sphingopyxis alaskensis	OTU 0229: Sphingopyxis alaskensis (86.3% identity)	root; cellular organisms; Bacteria; Proteobacteria; Alphaproteobacteria; Sphingomonadales; Sphingomonadaceae; Sphingopyxis	29	0.000931065	2	0.645161	0	0	0	28	1	0	0	0	0	0	0	0	0	0	0	0	0	0	0	0	0	0	0	0	0	0	0	0	0	0	0	0	0	0	0	0	0	0
OTU0714	78.9	381	b17663	b17663 AB547561 Barnesiella viscericola JCM 13660	OTU 0714: Barnesiella viscericola	OTU 0714: Barnesiella viscericola (78.9% identity)	root; cellular organisms; Bacteria; Bacteroidetes/Chlorobi group; Bacteroidetes; Bacteroidia; Bacteroidales; Porphyromonadaceae; Barnesiella	29	0.000931065	2	0.645161	0	0	0	0	0	0	0	0	0	0	0	0	0	0	0	0	0	0	0	0	0	0	28	0	0	0	0	0	0	0	0	0	0	0	0	0	0	0
OTU0271	85.5	228	b17591	b17591 AB547632 Prevotella stercorea JCM 13469	OTU 0271: Prevotella stercorea	OTU 0271: Prevotella stercorea (85.5% identity)	root; cellular organisms; Bacteria; Bacteroidetes/Chlorobi group; Bacteroidetes; Bacteroidia; Bacteroidales; Prevotellaceae; Prevotella	29	0.000931065	1	0.322581	0	0	0	0	0	0	0	0	0	0	0	0	0	0	0	0	0	0	0	0	0	0	29	0	0	0	0	0	0	0	0	0	0	0	0	0	0	0
OTU0849	72.2	552	v4189	v4189 3889 Streptococcus ratti ATCC 19645	OTU 0849: Streptococcus ratti	OTU 0849: Streptococcus ratti (72.2% identity)	root; cellular organisms; Bacteria; Firmicutes; Bacilli; Lactobacillales; Streptococcaceae; Streptococcus	29	0.000931065	1	0.322581	0	0	0	0	0	29	0	0	0	0	0	0	0	0	0	0	0	0	0	0	0	0	0	0	0	0	0	0	0	0	0	0	0	0	0	0	0	0
OTU1533	76.1	439	b17663	b17663 AB547561 Barnesiella viscericola JCM 13660	OTU 1533: Barnesiella viscericola	OTU 1533: Barnesiella viscericola (76.1% identity)	root; cellular organisms; Bacteria; Bacteroidetes/Chlorobi group; Bacteroidetes; Bacteroidia; Bacteroidales; Porphyromonadaceae; Barnesiella	29	0.000931065	1	0.322581	0	0	0	0	0	0	0	0	0	0	0	0	0	0	0	0	0	0	0	0	0	0	29	0	0	0	0	0	0	0	0	0	0	0	0	0	0	0
OTU1406	95.9	267	b15282	b15282 NZ_ACLN01000008 Lactobacillus iners DSM 13335	OTU 1406: Lactobacillus iners	OTU 1406: Lactobacillus iners (95.9% identity)	root; cellular organisms; Bacteria; Firmicutes; Bacilli; Lactobacillales; Lactobacillaceae; Lactobacillus	28	0.000898959	18	5.80645	0	0	0	4	0	0	0	0	0	0	1	0	0	0	0	0	0	0	0	0	0	0	4	0	0	2	0	0	0	0	0	0	0	0	0	1	0	0
OTU0188	66.6	552	b10203	b10203 EF571586 Acidaminococcus fermentans ATCC 25085	OTU 0188: Acidaminococcus fermentans	OTU 0188: Acidaminococcus fermentans (66.6% identity)	root; cellular organisms; Bacteria; Firmicutes; Clostridia; Clostridiales; Veillonellaceae; Acidaminococcus	28	0.000898959	11	3.54839	0	0	0	0	0	0	0	0	0	0	0	0	0	0	0	0	0	0	0	0	0	0	0	0	0	0	0	0	0	0	0	0	0	0	0	5	0	0
OTU1531	100	552	b5845	b5845 AY691315 Peptostreptococcus anaerobius ATCC 27337	OTU 1531: Peptostreptococcus anaerobius	OTU 1531: Peptostreptococcus anaerobius (100% identity)	root; cellular organisms; Bacteria; Firmicutes; Clostridia; Clostridiales; Peptostreptococcaceae; Peptostreptococcus	28	0.000898959	10	3.22581	0	0	0	0	0	0	0	0	0	0	0	0	0	0	0	0	0	0	0	0	0	0	0	0	0	0	0	0	0	0	0	0	0	0	0	0	0	0
OTU1705	85.4	547	b16322	b16322 FJ588372 Atopobium vaginae NC119 7233_D09_126_059, 059_cl0_sn50	OTU 1705: Atopobium vaginae	OTU 1705: Atopobium vaginae (85.4% identity)	root; cellular organisms; Bacteria; Actinobacteria; Actinobacteria (class); Coriobacteridae; Coriobacteriales; Coriobacterineae; Coriobacteriaceae; Atopobium	28	0.000898959	5	1.6129	0	0	0	0	0	0	0	0	0	0	0	0	0	0	0	0	0	0	0	0	0	0	0	0	0	0	0	0	0	0	0	0	0	0	0	0	0	0
OTU0564	81.2	555	b14601	b14601 ACOP02000042 Faecalibacterium prausnitzii A2-165	OTU 0564: Faecalibacterium prausnitzii	OTU 0564: Faecalibacterium prausnitzii (81.2% identity)	root; cellular organisms; Bacteria; Firmicutes; Clostridia; Clostridiales; Ruminococcaceae; Faecalibacterium	28	0.000898959	4	1.29032	0	0	0	0	0	0	0	0	0	0	0	0	0	0	0	0	0	0	0	0	0	0	7	0	0	0	0	0	0	0	0	0	0	0	0	0	0	0
OTU0650	80	550	b10849	b10849 NZ_ABGD02000012 Anaerotruncus colihominis DSM17241	OTU 0650: Anaerotruncus colihominis	OTU 0650: Anaerotruncus colihominis (80% identity)	root; cellular organisms; Bacteria; Firmicutes; Clostridia; Clostridiales; Clostridiaceae; Anaerotruncus	28	0.000898959	4	1.29032	0	0	0	0	0	3	0	0	0	0	0	0	0	0	0	0	0	0	0	0	0	0	0	0	0	0	0	0	0	0	0	0	0	0	0	0	0	0
OTU0053	76.1	322	b6387	b6387 NC_006177 Symbiobacterium thermophilum IAM14863	OTU 0053: Symbiobacterium thermophilum	OTU 0053: Symbiobacterium thermophilum (76.1% identity)	root; cellular organisms; Bacteria; Actinobacteria; Symbiobacterium	28	0.000898959	3	0.967742	0	0	0	0	0	0	0	0	0	0	0	0	0	0	0	0	0	0	0	0	2	0	25	0	0	0	0	0	0	0	0	0	0	0	0	0	0	0
OTU0325	82.6	311	v12449	v12449 Mesorhizobium amorphae DSM 21831	OTU 0325: Mesorhizobium amorphae	OTU 0325: Mesorhizobium amorphae (82.6% identity)	root; cellular organisms; Bacteria; Proteobacteria; Alphaproteobacteria; Rhizobiales; Phyllobacteriaceae; Mesorhizobium	28	0.000898959	1	0.322581	0	0	0	0	0	0	0	0	0	0	0	0	0	0	0	0	0	0	0	0	0	28	0	0	0	0	0	0	0	0	0	0	0	0	0	0	0	0
OTU0989	79.7	266	b15924	b15924 ADFR01000007 Bulleidia extructa W 1219	OTU 0989: Bulleidia extructa	OTU 0989: Bulleidia extructa (79.7% identity)	root; cellular organisms; Bacteria; Firmicutes; Erysipelotrichi; Erysipelotrichales; Erysipelotrichaceae; Bulleidia	28	0.000898959	1	0.322581	0	0	0	0	0	0	0	0	0	0	0	0	0	0	0	0	0	0	0	0	0	0	0	0	0	0	0	0	0	0	0	0	0	0	0	0	0	0
OTU0065	85.7	487	b22218	b22218 ANIU01000370 Rhodococcus wratislaviensis IFP 2016	OTU 0065: Rhodococcus wratislaviensis	OTU 0065: Rhodococcus wratislaviensis (85.7% identity)	root; cellular organisms; Bacteria; Actinobacteria; Actinobacteria; Actinobacteridae; Actinomycetales; Corynebacterineae; Nocardiaceae; Rhodococcus	27	0.000866853	11	3.54839	0	0	0	0	0	0	0	0	0	0	0	0	0	0	0	0	0	0	0	0	0	0	0	0	0	0	0	0	0	0	0	0	0	0	0	0	0	0
OTU0820	77.1	456	b19666	b19666 NC_016048 Oscillibacter valericigenes Sjm18-20 DSM 18026	OTU 0820: Oscillibacter valericigenes	OTU 0820: Oscillibacter valericigenes (77.1% identity)	root; cellular organisms; Bacteria; Firmicutes; Clostridia; Clostridiales; Oscillospiraceae; Oscillibacter	27	0.000866853	6	1.93548	0	0	0	0	0	0	0	0	0	0	0	0	0	0	0	0	0	0	0	0	0	0	13	0	0	0	0	0	0	0	0	0	0	0	0	0	0	0
OTU1516	96.4	555	b18648	b18648 NZ_AEWU01000021 Haemophilus parainfluenzae ATCC 33392	OTU 1516: Haemophilus parainfluenzae	OTU 1516: Haemophilus parainfluenzae (96.4% identity)	root; cellular organisms; Bacteria; Proteobacteria; Gammaproteobacteria; Pasteurellales; Pasteurellaceae; Haemophilus	27	0.000866853	4	1.29032	0	0	0	0	0	0	0	0	0	0	0	0	0	0	0	0	0	0	0	0	0	0	0	0	0	0	0	0	0	0	0	0	0	1	0	0	0	0
OTU0344	84.8	427	b26343	b26343 NZ_AMXE01000003 Thauera linaloolentis 47Lol DSM 12138	OTU 0344: Thauera linaloolentis	OTU 0344: Thauera linaloolentis (84.8% identity)	root; cellular organisms; Bacteria; Proteobacteria; Betaproteobacteria; Rhodocyclales; Rhodocyclaceae; Thauera	27	0.000866853	3	0.967742	0	0	0	0	0	0	0	0	0	0	0	0	0	0	0	0	0	0	0	0	0	0	0	0	0	0	0	0	0	0	0	0	0	0	0	0	0	0
OTU1620	91.8	471	b9373	b9373 NC_014623 Stigmatella aurantiaca DW4/3-1	OTU 1620: Stigmatella aurantiaca	OTU 1620: Stigmatella aurantiaca (91.8% identity)	root; cellular organisms; Bacteria; Proteobacteria; delta/epsilon subdivisions; Deltaproteobacteria; Myxococcales; Cystobacterineae; Cystobacteraceae; Stigmatella	27	0.000866853	1	0.322581	0	0	0	0	0	0	0	0	0	0	0	0	0	0	0	0	0	0	0	0	0	0	0	0	0	0	0	0	0	0	0	0	0	0	0	0	0	0
OTU1690	85	280	v2674	v2674 3307 Moraxella canis z122	OTU 1690: Moraxella canis	OTU 1690: Moraxella canis (85% identity)	root; cellular organisms; Bacteria; Proteobacteria; Gammaproteobacteria; Pseudomonadales; Moraxellaceae	27	0.000866853	1	0.322581	0	0	0	0	0	0	0	0	0	0	0	0	0	0	0	0	0	0	0	0	0	0	27	0	0	0	0	0	0	0	0	0	0	0	0	0	0	0
OTU0573	75	372	b16325	b16325 FJ588375 Actinobacteria sp. NC122 7233_G01_126_059, 059_cl0_sn30	OTU 0573: Actinobacteria sp. NC122	OTU 0573: Actinobacteria sp. NC122 (75% identity)	root; cellular organisms; Bacteria; Actinobacteria; Actinobacteria (class); Coriobacteridae; Coriobacteriales; Coriobacteriaceae; Atopobium	26	0.000834748	7	2.25806	0	13	0	0	0	0	0	0	0	0	0	0	0	0	0	0	0	0	0	0	0	0	0	0	0	0	0	0	0	0	0	0	0	0	1	0	0	0
OTU0850	61	553	b18993	b18993 CP002825 Lacinutrix algicola 5H-3-7-4	OTU 0850: Lacinutrix algicola	OTU 0850: Lacinutrix algicola (61% identity)	root; cellular organisms; Bacteria; Bacteroidetes/Chlorobi group; Bacteroidetes; Flavobacteria; Flavobacteriales; Flavobacteriaceae; Lacinutrix	26	0.000834748	7	2.25806	0	0	0	0	0	0	0	0	0	0	0	0	0	0	0	0	0	0	0	0	0	0	7	0	0	0	0	0	0	0	0	0	0	0	0	0	0	0
OTU1256	99.3	560	b7240	b7240 AF429694 Lactobacillus paracasei subsp. paracasei ATCC 25598	OTU 1256: Lactobacillus paracasei	OTU 1256: Lactobacillus paracasei (99.3% identity)	root; cellular organisms; Bacteria; Firmicutes; Bacilli; Lactobacillales; Lactobacillaceae; Lactobacillus	26	0.000834748	6	1.93548	0	0	0	0	0	0	0	0	0	0	0	0	0	0	0	0	0	0	0	0	0	0	1	0	0	0	0	0	0	0	0	0	0	16	0	0	0	0
OTU0233	87.5	479	b9562	b9562 CP000699 Sphingomonas wittichii RW1	OTU 0233: Sphingomonas wittichii	OTU 0233: Sphingomonas wittichii (87.5% identity)	root; cellular organisms; Bacteria; Proteobacteria; Alphaproteobacteria; Sphingomonadales; Sphingomonadaceae; Sphingomonas	26	0.000834748	5	1.6129	0	0	0	0	0	0	0	0	0	0	0	0	0	0	0	0	0	0	0	0	0	0	0	0	0	0	0	0	0	0	0	0	0	0	0	0	0	0
OTU1074	81.6	457	b19666	b19666 NC_016048 Oscillibacter valericigenes Sjm18-20 DSM 18026	OTU 1074: Oscillibacter valericigenes	OTU 1074: Oscillibacter valericigenes (81.6% identity)	root; cellular organisms; Bacteria; Firmicutes; Clostridia; Clostridiales; Oscillospiraceae; Oscillibacter	26	0.000834748	5	1.6129	0	0	0	0	0	0	0	0	0	0	0	0	0	0	0	0	0	0	0	0	12	0	8	0	0	0	0	0	0	0	0	0	0	0	0	0	0	0
OTU0558	94.7	190	b3148	b3148 AF389517 Streptococcus salivarius subsp. salivarius ATCC 7073	OTU 0558: Streptococcus salivarius	OTU 0558: Streptococcus salivarius (94.7% identity)	root; cellular organisms; Bacteria; Firmicutes; Bacilli; Lactobacillales; Streptococcaceae; Streptococcus	26	0.000834748	4	1.29032	0	0	7	0	0	0	0	0	0	0	0	0	0	0	0	0	0	0	0	17	0	0	0	0	0	0	0	0	0	0	0	0	0	0	0	0	0	0
OTU0819	80.1	405	b10849	b10849 NZ_ABGD02000012 Anaerotruncus colihominis DSM17241	OTU 0819: Anaerotruncus colihominis	OTU 0819: Anaerotruncus colihominis (80.1% identity)	root; cellular organisms; Bacteria; Firmicutes; Clostridia; Clostridiales; Clostridiaceae; Anaerotruncus	26	0.000834748	3	0.967742	0	0	0	0	0	0	0	0	0	0	0	0	0	0	0	0	0	0	0	0	0	0	21	0	0	0	0	0	0	0	0	0	0	0	0	0	0	0
OTU0260	77.1	229	b10849	b10849 NZ_ABGD02000012 Anaerotruncus colihominis DSM17241	OTU 0260: Anaerotruncus colihominis	OTU 0260: Anaerotruncus colihominis (77.1% identity)	root; cellular organisms; Bacteria; Firmicutes; Clostridia; Clostridiales; Clostridiaceae; Anaerotruncus	26	0.000834748	2	0.645161	0	0	0	0	0	0	0	0	0	0	0	0	0	0	0	0	0	0	0	0	1	0	25	0	0	0	0	0	0	0	0	0	0	0	0	0	0	0
OTU0869	78.7	550	b19539	b19539 CP003040 Roseburia hominis A2-183	OTU 0869: Roseburia hominis	OTU 0869: Roseburia hominis (78.7% identity)	root; cellular organisms; Bacteria; Firmicutes; Clostridia; Clostridiales; Lachnospiraceae; Roseburia	26	0.000834748	2	0.645161	0	0	0	0	0	0	0	0	0	0	0	0	0	0	0	0	0	0	0	0	0	0	25	0	0	0	0	0	0	0	0	0	0	0	0	0	0	0
OTU1518	85.4	263	b14505	b14505 NZ_ACCL02000002 Marvinbryantia formatexigens DSM 14469	OTU 1518: Marvinbryantia formatexigens	OTU 1518: Marvinbryantia formatexigens (85.4% identity)	root; cellular organisms; Bacteria; Firmicutes; Clostridia; Clostridiales; Lachnospiraceae; Marvinbryantia	26	0.000834748	2	0.645161	0	0	0	0	0	0	0	0	3	0	0	0	0	0	0	0	0	0	0	0	0	0	23	0	0	0	0	0	0	0	0	0	0	0	0	0	0	0
OTU1616	81.2	205	b14601	b14601 ACOP02000042 Faecalibacterium prausnitzii A2-165	OTU 1616: Faecalibacterium prausnitzii	OTU 1616: Faecalibacterium prausnitzii (81.2% identity)	root; cellular organisms; Bacteria; Firmicutes; Clostridia; Clostridiales; Ruminococcaceae; Faecalibacterium	26	0.000834748	2	0.645161	0	0	0	0	0	0	0	0	0	0	0	0	0	0	0	0	0	0	0	0	1	0	25	0	0	0	0	0	0	0	0	0	0	0	0	0	0	0
OTU1480	86	273	b6855	b6855 AY691294 Ruminococcus bromii ATCC 27255	OTU 1480: Ruminococcus bromii	OTU 1480: Ruminococcus bromii (86% identity)	root; cellular organisms; Bacteria; Firmicutes; Clostridia; Clostridiales; Ruminococcaceae; Ruminococcus	26	0.000834748	1	0.322581	0	0	0	0	0	0	0	0	0	0	0	0	0	0	0	0	0	0	0	0	0	0	26	0	0	0	0	0	0	0	0	0	0	0	0	0	0	0
OTU0293	94	217	b3373	b3373 AY123660 Brevundimonas vesicularis ATCC 11426	OTU 0293: Brevundimonas vesicularis	OTU 0293: Brevundimonas vesicularis (94% identity)	root; cellular organisms; Bacteria; Proteobacteria; Alphaproteobacteria; Caulobacterales; Caulobacteraceae; Brevundimonas	25	0.000802642	11	3.54839	0	0	0	0	0	0	0	0	0	0	3	0	0	0	0	0	3	0	0	0	0	1	0	0	0	0	0	0	1	0	0	0	0	3	0	0	0	0
OTU0023	81	559	b8814	b8814 AAPM01000007 Flavobacterium johnsoniae UW101 ATCC 17061	OTU 0023: Flavobacterium johnsoniae	OTU 0023: Flavobacterium johnsoniae (81% identity)	root; cellular organisms; Bacteria; Bacteroidetes/Chlorobi group; Bacteroidetes; Flavobacteria; Flavobacteriales; Flavobacteriaceae; Flavobacterium	25	0.000802642	8	2.58065	0	0	0	0	0	0	0	0	0	0	0	0	0	0	0	0	0	0	0	0	0	0	0	0	0	0	0	0	0	0	0	0	0	0	0	0	0	0
OTU1644	94.4	561	b8455	b8455 CP000705 Lactobacillus reuteri JCM1112	OTU 1644: Lactobacillus reuteri	OTU 1644: Lactobacillus reuteri (94.4% identity)	root; cellular organisms; Bacteria; Firmicutes; Bacilli; Lactobacillales; Lactobacillaceae; Lactobacillus	25	0.000802642	7	2.25806	1	0	6	0	0	0	0	0	0	0	0	0	0	0	0	0	0	0	0	0	1	0	0	0	0	0	0	0	0	0	0	0	0	0	0	0	0	0
OTU0297	87.1	465	b12523	b12523 NC_011144 Phenylobacterium zucineum HLK1	OTU 0297: Phenylobacterium zucineum	OTU 0297: Phenylobacterium zucineum (87.1% identity)	root; cellular organisms; Bacteria; Proteobacteria; Alphaproteobacteria; Caulobacterales; Caulobacteraceae; Phenylobacterium	25	0.000802642	3	0.967742	0	0	0	0	0	0	0	0	0	0	0	0	0	0	0	0	0	0	0	0	0	0	0	0	0	0	0	0	0	0	0	0	0	0	0	0	0	0
OTU1136	99.6	552	b217	b217 U92809 Staphylococcus haemolyticus ATCC 29970	OTU 1136: Staphylococcus haemolyticus	OTU 1136: Staphylococcus haemolyticus (99.6% identity)	root; cellular organisms; Bacteria; Firmicutes; Bacilli; Bacillales; Staphylococcaceae; Staphylococcus	25	0.000802642	2	0.645161	0	0	0	0	0	0	0	0	0	0	0	0	0	0	0	0	0	0	0	0	0	0	0	0	0	0	0	0	0	0	0	0	0	0	0	0	0	0
OTU0190	66.6	561	b7637	b7637 NC_009337 Prosthecochloris vibrioformis DSM 265	OTU 0190: Prosthecochloris vibrioformis	OTU 0190: Prosthecochloris vibrioformis (66.6% identity)	root; cellular organisms; Bacteria; Chlorobi; Chlorobia; Chlorobiales; Chlorobiaceae; Prosthecochloris	24	0.000770536	13	4.19355	0	0	0	0	0	0	0	0	0	0	0	0	0	0	0	0	0	0	0	0	0	0	0	0	0	0	0	0	0	0	0	0	0	0	0	2	0	0
OTU1274	99.6	555	b21893	b21893 AGZU01000014 Sphingobium yanoikuyae ATCC 51230	OTU 1274: Sphingobium yanoikuyae	OTU 1274: Sphingobium yanoikuyae (99.6% identity)	root; cellular organisms; Bacteria; Proteobacteria; Alphaproteobacteria; Sphingomonadales; Sphingomonadaceae; Sphingobium	24	0.000770536	6	1.93548	0	0	19	0	0	1	0	0	0	0	0	0	0	0	0	0	0	0	0	0	1	0	0	0	0	0	0	0	0	0	0	0	0	0	0	0	0	0
OTU0921	62	560	b837	b837 NC_001675 Cyanophora paradoxa Pringsheim LB555 GroEL-A	OTU 0921: Cyanophora paradoxa	OTU 0921: Cyanophora paradoxa (62% identity)	root; cellular organisms; Eukaryota; Glaucocystophyceae; Cyanophoraceae	24	0.000770536	5	1.6129	0	0	0	0	0	0	0	0	0	0	0	0	0	0	0	0	0	0	0	0	1	0	0	0	0	0	0	0	0	0	0	0	0	0	0	0	0	0
OTU1126	85.3	360	b3411	b3411 AY123677 Oligella ureolytica ATCC 43534	OTU 1126: Oligella ureolytica	OTU 1126: Oligella ureolytica (85.3% identity)	root; cellular organisms; Bacteria; Proteobacteria; Betaproteobacteria; Burkholderiales; Alcaligenaceae	24	0.000770536	4	1.29032	0	0	0	0	0	0	0	0	0	0	0	0	0	0	0	0	0	0	0	0	0	0	0	0	0	0	0	0	0	0	0	0	0	0	0	9	0	0
OTU0555	71.9	551	b6782	b6782 AY691221 Clostridium sphenoides ATCC 19403	OTU 0555: Clostridium sphenoides	OTU 0555: Clostridium sphenoides (71.9% identity)	root; cellular organisms; Bacteria; Firmicutes; Clostridia; Clostridiales; Clostridiaceae; Clostridium	24	0.000770536	3	0.967742	0	0	0	0	0	0	0	0	0	0	0	0	0	0	0	0	0	0	0	0	18	0	0	0	0	0	0	0	0	0	0	0	0	0	0	0	0	0
OTU1416	92.9	268	b19567	b19567 CP003153 Dechlorosoma suillum PS DSM 13638	OTU 1416: Dechlorosoma suillum	OTU 1416: Dechlorosoma suillum (92.9% identity)	root; cellular organisms; Bacteria; Proteobacteria; Betaproteobacteria; Rhodocyclales; Rhodocyclaceae; Azospira	24	0.000770536	3	0.967742	0	0	0	0	0	0	0	0	0	0	0	0	0	0	0	0	0	0	0	0	0	0	0	0	0	0	0	0	1	0	0	0	0	1	0	0	0	0
OTU0626	84.7	475	b10711	b10711 AM902716 Bordetella petrii DSM12804	OTU 0626: Bordetella petrii	OTU 0626: Bordetella petrii (84.7% identity)	root; cellular organisms; Bacteria; Proteobacteria; Betaproteobacteria; Burkholderiales; Alcaligenaceae; Bordetella	24	0.000770536	1	0.322581	0	0	0	0	0	0	0	0	0	0	0	0	0	0	0	0	0	0	0	0	0	0	0	0	0	0	0	0	0	0	0	0	0	0	0	0	0	0
OTU1721	95.8	218	b810	b810 AB039274 Propionibacterium granulosum	OTU 1721: Propionibacterium granulosum	OTU 1721: Propionibacterium granulosum (95.8% identity)	root; cellular organisms; Bacteria; Actinobacteria; Actinobacteria (class); Actinobacteridae; Actinomycetales; Propionibacterineae; Propionibacteriaceae; Propionibacterium	24	0.000770536	1	0.322581	0	0	0	24	0	0	0	0	0	0	0	0	0	0	0	0	0	0	0	0	0	0	0	0	0	0	0	0	0	0	0	0	0	0	0	0	0	0
OTU0210	79.8	181	b16323	b16323 FJ588373 Clostridia sp. NC120 7233_F02_126_059, 059_cl1_cn20_5	OTU 0210: Clostridia sp. NC120	OTU 0210: Clostridia sp. NC120 (79.8% identity)	root; cellular organisms; Bacteria; Firmicutes; Clostridia	23	0.000738431	10	3.22581	0	0	0	0	0	0	0	0	0	0	0	0	0	0	0	0	0	0	0	0	0	0	0	0	0	0	0	0	0	0	0	0	0	0	0	0	0	0
OTU0189	66.5	549	b6829	b6829 AY691268 Moorella thermoacetica ATCC 35608	OTU 0189: Moorella thermoacetica	OTU 0189: Moorella thermoacetica (66.5% identity)	root; cellular organisms; Bacteria; Firmicutes; Clostridia; Thermoanaerobacteriales; Thermoanaerobacteriaceae; Moorella group; Moorella	23	0.000738431	7	2.25806	0	0	0	0	0	0	0	0	0	0	0	0	0	0	0	0	0	0	0	0	0	0	0	0	0	0	0	0	0	0	0	0	0	0	0	2	0	0
OTU0549	77.4	247	b18449	b18449 ADMF01000024 Sutterella wadsworthensis 3_1_45B	OTU 0549: Sutterella wadsworthensis	OTU 0549: Sutterella wadsworthensis (77.4% identity)	root; cellular organisms; Bacteria; Proteobacteria; Betaproteobacteria; Burkholderiales; Alcaligenaceae; Sutterella	23	0.000738431	6	1.93548	0	0	0	0	0	0	0	0	0	0	0	0	0	0	0	0	0	0	0	0	0	0	0	0	0	0	0	0	0	0	0	0	0	0	0	0	0	0
OTU0614	94.1	219	b9167	b9167 CT573326 Pseudomonas entomophila L48	OTU 0614: Pseudomonas entomophila	OTU 0614: Pseudomonas entomophila (94.1% identity)	root; cellular organisms; Bacteria; Proteobacteria; Gammaproteobacteria; Pseudomonadales; Pseudomonadaceae; Pseudomonas	23	0.000738431	5	1.6129	0	0	0	0	0	0	0	0	0	0	0	0	1	0	0	0	0	0	0	0	19	0	0	0	0	0	0	0	0	0	0	0	0	0	0	0	0	0
OTU1383	95.1	277	b17632	b17632 AB547591 Prevotella amnii JCM 14753	OTU 1383: Prevotella amnii	OTU 1383: Prevotella amnii (95.1% identity)	root; cellular organisms; Bacteria; Bacteroidetes/Chlorobi group; Bacteroidetes; Bacteroidia; Bacteroidales; Prevotellaceae; Prevotella	23	0.000738431	5	1.6129	0	3	0	0	0	0	0	0	0	0	0	0	0	0	0	0	0	0	0	0	0	0	0	0	0	0	0	0	0	0	0	0	0	0	0	0	0	0
OTU0660	79.9	557	b20134	b20134 BAEG01000085 Arthrobacter globiformis NBRC 12137	OTU 0660: Arthrobacter globiformis	OTU 0660: Arthrobacter globiformis (79.9% identity)	root; cellular organisms; Bacteria; Actinobacteria; Actinobacteria (class); Actinobacteridae; Actinomycetales; Micrococcineae; Micrococcaceae; Arthrobacter	23	0.000738431	4	1.29032	0	0	0	0	0	0	0	0	0	0	0	0	0	0	0	0	0	0	0	0	0	0	2	0	0	0	0	0	0	0	0	0	0	0	0	0	0	0
OTU1513	92.3	461	b21702	b21702 AGWY01000011 Afipia clevelandensis ATCC 49720	OTU 1513: Afipia clevelandensis	OTU 1513: Afipia clevelandensis (92.3% identity)	root; cellular organisms; Bacteria; Proteobacteria; Alphaproteobacteria; Rhizobiales; Bradyrhizobiaceae; Afipia	23	0.000738431	4	1.29032	0	0	0	0	0	0	0	0	0	0	0	0	0	0	0	0	0	0	0	0	0	0	0	0	0	0	0	0	0	0	0	0	0	0	0	1	0	0
OTU0174	86.6	260	b3428	b3428 AY123718 Rothia mucilaginosa ATCC 25296	OTU 0174: Rothia mucilaginosa	OTU 0174: Rothia mucilaginosa (86.6% identity)	root; cellular organisms; Bacteria; Actinobacteria; Actinobacteria (class); Actinobacteridae; Actinomycetales; Micrococcineae; Micrococcaceae	23	0.000738431	3	0.967742	0	0	0	9	0	0	0	0	0	0	0	0	0	0	0	0	0	0	0	0	1	0	13	0	0	0	0	0	0	0	0	0	0	0	0	0	0	0
OTU0335	89.8	555	b16923	b16923 ADVL01000100 Roseomonas cervicalis ATCC 49957	OTU 0335: Roseomonas cervicalis	OTU 0335: Roseomonas cervicalis (89.8% identity)	root; cellular organisms; Bacteria; Proteobacteria; Alphaproteobacteria; Rhodospirillales; Acetobacteraceae; Roseomonas	23	0.000738431	3	0.967742	0	0	0	0	0	0	0	0	0	0	0	0	0	0	0	0	0	0	0	0	0	0	0	0	0	0	0	0	0	0	0	0	0	0	0	2	0	0
OTU0897	97.2	286	b18057	b18057 HM103909 Granulicatella adiacens ATCC 49175	OTU 0897: Granulicatella adiacens	OTU 0897: Granulicatella adiacens (97.2% identity)	root; cellular organisms; Bacteria; Firmicutes; Bacilli; Lactobacillales; Carnobacteriaceae; Granulicatella	23	0.000738431	3	0.967742	0	0	0	0	0	0	0	0	0	0	0	0	0	0	0	0	0	0	0	0	0	0	0	0	0	0	0	0	0	0	0	0	0	0	0	0	0	0
OTU0253	85.1	303	b17591	b17591 AB547632 Prevotella stercorea JCM 13469	OTU 0253: Prevotella stercorea	OTU 0253: Prevotella stercorea (85.1% identity)	root; cellular organisms; Bacteria; Bacteroidetes/Chlorobi group; Bacteroidetes; Bacteroidia; Bacteroidales; Prevotellaceae; Prevotella	23	0.000738431	2	0.645161	0	0	0	0	0	0	0	0	0	0	0	0	0	0	0	0	0	0	0	0	16	0	7	0	0	0	0	0	0	0	0	0	0	0	0	0	0	0
OTU0594	80.1	448	b26421	b26421 CANL01000005 Candidatus Microthrix parvicella RN1	OTU 0594: Candidatus Microthrix parvicella	OTU 0594: Candidatus Microthrix parvicella (80.1% identity)	root; cellular organisms; Bacteria; Actinobacteria; Actinobacteria; unclassified Actinobacteria; Candidatus Microthrix	23	0.000738431	2	0.645161	0	0	0	0	0	0	0	0	0	0	0	0	0	0	0	0	0	0	0	0	12	0	0	0	0	0	0	0	0	0	0	0	0	0	0	0	0	0
OTU0935	71.7	261	b7207	b7207 AP008226 Thermus thermophilus HB-8	OTU 0935: Thermus thermophilus	OTU 0935: Thermus thermophilus (71.7% identity)	root; cellular organisms; Bacteria; Deinococcus-Thermus; Deinococci; Thermales; Thermaceae; Thermus	23	0.000738431	2	0.645161	0	0	0	0	0	0	0	0	0	0	0	0	0	0	0	0	0	0	0	0	0	0	22	0	0	0	0	0	0	0	0	0	0	0	0	0	0	0
OTU0038	84.9	476	b18823	b18823 AP012157 Solibacillus silvestris StLB046	OTU 0038: Solibacillus silvestris	OTU 0038: Solibacillus silvestris (84.9% identity)	root; cellular organisms; Bacteria; Firmicutes; Bacilli; Bacillales; Planococcaceae; Solibacillus	23	0.000738431	1	0.322581	0	0	0	0	0	0	0	0	0	0	0	0	0	0	0	0	0	0	0	0	0	0	0	0	0	0	0	0	0	0	0	0	0	0	0	0	0	0
OTU0158	79.1	489	b6849	b6849 AY691288 Prevotella tannerae ATCC 51259	OTU 0158: Prevotella tannerae	OTU 0158: Prevotella tannerae (79.1% identity)	root; cellular organisms; Bacteria; Bacteroidetes/Chlorobi group; Bacteroidetes; Bacteroidia; Bacteroidales; Prevotellaceae; Prevotella	23	0.000738431	1	0.322581	0	0	0	0	0	0	0	0	0	0	0	0	0	0	0	0	0	0	0	0	0	0	0	0	0	0	0	0	0	0	0	0	0	0	0	0	0	0
OTU0980	80.3	561	b21415	b21415 NC_018704 Amphibacillus xylanus NBRC 15112	OTU 0980: Amphibacillus xylanus	OTU 0980: Amphibacillus xylanus (80.3% identity)	root; cellular organisms; Bacteria; Firmicutes; Bacilli; Bacillales; Bacillaceae; Amphibacillus	23	0.000738431	1	0.322581	0	0	0	0	0	0	0	0	0	0	0	0	0	0	0	0	0	0	0	0	0	0	0	0	0	0	0	0	0	0	0	0	0	0	0	0	0	0
OTU0534	95.6	476	b3376	b3376 AY123735 Comamonas terrigena ATCC 8461	OTU 0534: Comamonas terrigena	OTU 0534: Comamonas terrigena (95.6% identity)	root; cellular organisms; Bacteria; Proteobacteria; Betaproteobacteria; Burkholderiales; Comamonadaceae; Comamonas	22	0.000706325	9	2.90323	0	0	0	1	0	0	0	0	0	0	0	0	0	0	0	0	0	0	0	0	10	0	0	0	0	0	0	0	0	0	0	0	0	0	0	0	0	0
OTU1089	93	274	b6812	b6812 AY691251 Eubacterium eligens ATCC 27750	OTU 1089: Eubacterium eligens	OTU 1089: Eubacterium eligens (93% identity)	root; cellular organisms; Bacteria; Firmicutes; Clostridia; Clostridiales; Eubacteriaceae; Eubacterium	22	0.000706325	7	2.25806	0	0	0	0	0	0	0	0	0	0	0	0	0	0	0	0	0	0	0	0	10	0	0	0	0	0	0	0	0	0	0	0	0	0	0	0	0	0
OTU0905	72.9	487	b17635	b17635 AB547588 Porphyromonas somerae JCM 13867	OTU 0905: Porphyromonas somerae	OTU 0905: Porphyromonas somerae (72.9% identity)	root; cellular organisms; Bacteria; Bacteroidetes/Chlorobi group; Bacteroidetes; Bacteroidia; Bacteroidales; Porphyromonadaceae; Porphyromonas	22	0.000706325	6	1.93548	0	0	0	0	0	0	0	0	0	0	0	0	0	0	0	0	0	0	0	0	0	0	0	0	0	0	0	0	0	0	0	0	0	0	0	2	0	0
OTU0061	81.5	466	b6796	b6796 AY691235 Flavonifractor plautii ATCC 49531	OTU 0061: Flavonifractor plautii	OTU 0061: Flavonifractor plautii (81.5% identity)	root; cellular organisms; Bacteria; Firmicutes; Clostridia; Clostridiales; unclassified Clostridiales; Flavonifractor	22	0.000706325	4	1.29032	0	0	0	0	0	0	0	0	0	0	0	0	0	0	0	0	0	0	0	0	1	0	2	0	0	0	0	0	0	0	0	0	0	0	0	0	0	0
OTU0477	89.5	267	b16299	b16299 FJ588349 Staphylococcus sp. NC096 7202_A01_080_031, 031_cl0_sn6	OTU 0477: Staphylococcus sp. NC096	OTU 0477: Staphylococcus sp. NC096 (89.5% identity)	root; cellular organisms; Bacteria; Firmicutes; Bacilli; Bacillales; Staphylococcaceae; Staphylococcus	22	0.000706325	4	1.29032	0	0	0	0	0	0	0	0	0	0	0	0	0	0	0	0	0	0	0	0	0	0	0	0	0	0	0	1	0	0	0	0	0	0	0	18	0	0
OTU0018	61.3	335	b14198	b14198 NC_012785 Kosmotoga olearia TBF 19.5.1	OTU 0018: Kosmotoga olearia	OTU 0018: Kosmotoga olearia (61.3% identity)	root; cellular organisms; Bacteria; Thermotogae; Thermotogae (class); Thermotogales; Thermotogaceae; Kosmotoga	22	0.000706325	3	0.967742	0	0	0	0	0	0	0	0	0	0	0	0	0	0	4	0	0	0	0	0	9	0	9	0	0	0	0	0	0	0	0	0	0	0	0	0	0	0
OTU0780	77.1	441	b10849	b10849 NZ_ABGD02000012 Anaerotruncus colihominis DSM17241	OTU 0780: Anaerotruncus colihominis	OTU 0780: Anaerotruncus colihominis (77.1% identity)	root; cellular organisms; Bacteria; Firmicutes; Clostridia; Clostridiales; Clostridiaceae; Anaerotruncus	22	0.000706325	3	0.967742	0	0	0	0	0	0	0	0	0	0	0	0	0	0	0	0	0	0	0	0	0	0	14	0	0	0	0	0	0	0	0	0	0	0	0	0	0	0
OTU1584	84.2	347	b14601	b14601 ACOP02000042 Faecalibacterium prausnitzii A2-165	OTU 1584: Faecalibacterium prausnitzii	OTU 1584: Faecalibacterium prausnitzii (84.2% identity)	root; cellular organisms; Bacteria; Firmicutes; Clostridia; Clostridiales; Ruminococcaceae; Faecalibacterium	22	0.000706325	3	0.967742	0	0	0	0	20	0	1	0	0	0	0	0	0	0	0	0	0	0	0	0	0	0	1	0	0	0	0	0	0	0	0	0	0	0	0	0	0	0
OTU0611	86	564	b12429	b12429 EU790577 Telluria mixta ATCC 49108	OTU 0611: Telluria mixta	OTU 0611: Telluria mixta (86% identity)	root; cellular organisms; Bacteria; Proteobacteria; Betaproteobacteria; Burkholderiales; Oxalobacteraceae	22	0.000706325	2	0.645161	0	0	0	0	0	0	0	0	0	0	0	0	0	0	0	0	0	0	0	0	0	0	0	0	0	0	0	0	0	0	0	0	0	0	0	0	0	0
OTU0822	76.5	235	b10849	b10849 NZ_ABGD02000012 Anaerotruncus colihominis DSM17241	OTU 0822: Anaerotruncus colihominis	OTU 0822: Anaerotruncus colihominis (76.5% identity)	root; cellular organisms; Bacteria; Firmicutes; Clostridia; Clostridiales; Clostridiaceae; Anaerotruncus	22	0.000706325	1	0.322581	0	0	0	0	0	0	0	0	0	0	0	0	0	0	0	0	0	0	0	0	0	0	22	0	0	0	0	0	0	0	0	0	0	0	0	0	0	0
OTU0830	85.7	456	b26285	b26285 AGYT01000012 Clostridium colicanis 209318	OTU 0830: Clostridium colicanis	OTU 0830: Clostridium colicanis (85.7% identity)	root; cellular organisms; Bacteria; Firmicutes; Clostridia; Clostridiales; Clostridiaceae; Clostridium	21	0.000674219	9	2.90323	0	0	0	0	0	0	0	0	0	0	0	0	0	0	0	0	0	0	0	0	0	0	0	0	0	0	0	0	0	0	0	0	0	0	0	0	0	0
OTU0241	89.7	496	b19766	b19766 AGIX01000001 Mesorhizobium australicum WSM2073	OTU 0241: Mesorhizobium australicum	OTU 0241: Mesorhizobium australicum (89.7% identity)	root; cellular organisms; Bacteria; Proteobacteria; Alphaproteobacteria; Rhizobiales; Phyllobacteriaceae; Mesorhizobium	21	0.000674219	7	2.25806	0	0	0	0	0	0	0	0	0	0	0	0	0	0	0	0	0	0	0	0	0	0	0	0	0	0	0	0	0	0	0	0	0	0	0	0	0	0
OTU1140	94.2	560	b22783	b22783 JX139857 Staphylococcus petrasii subsp. petrasii strain CCM 8418	OTU 1140: Staphylococcus petrasii	OTU 1140: Staphylococcus petrasii (94.2% identity)	root; cellular organisms; Bacteria; Firmicutes; Bacilli; Bacillales; Staphylococcaceae; Staphylococcus	21	0.000674219	7	2.25806	0	0	0	0	0	0	0	0	0	0	0	0	0	0	0	0	0	0	0	0	0	0	0	0	0	0	0	0	0	0	0	0	0	0	0	0	0	0
OTU0769	77.8	463	b19623	b19623 NC_016026 Micavibrio aeruginosavorus ARL-13	OTU 0769: Micavibrio aeruginosavorus	OTU 0769: Micavibrio aeruginosavorus (77.8% identity)	root; cellular organisms; Bacteria; Proteobacteria; Alphaproteobacteria; unclassified Alphaproteobacteria; Micavibrio	21	0.000674219	6	1.93548	0	0	0	7	6	0	0	0	0	0	0	0	0	0	0	0	0	0	0	0	0	0	2	1	0	0	0	0	0	0	0	0	0	0	0	0	0	0
OTU1392	81.2	220	b16543	b16543 ADGP01000033 Megasphaera sp. genomosp. type_1 str. 28L	OTU 1392: Megasphaera sp. genomsp. type 1	OTU 1392: Megasphaera sp. genomsp. type 1 (81.2% identity)	root; cellular organisms; Bacteria; Firmicutes; Clostridia; Clostridiales; Veillonellaceae; Megasphaera	21	0.000674219	6	1.93548	0	13	0	0	0	0	0	0	0	0	0	0	0	0	0	0	0	0	0	0	0	0	0	0	0	0	0	0	0	0	0	1	0	0	1	0	0	0
OTU0326	90.6	400	b7584	b7584 CP000356 Sphingopyxis alaskensis RB2256	OTU 0326: Sphingopyxis alaskensis	OTU 0326: Sphingopyxis alaskensis (90.6% identity)	root; cellular organisms; Bacteria; Proteobacteria; Alphaproteobacteria; Sphingomonadales; Sphingomonadaceae; Sphingopyxis	21	0.000674219	4	1.29032	0	0	0	17	1	0	0	0	0	0	1	0	0	0	0	0	0	0	0	0	0	0	0	0	0	0	0	0	0	0	0	0	0	2	0	0	0	0
OTU0841	73.4	553	b19385	b19385 AFUG01000010 Megasphaera sp. UPII 135-E	OTU 0841: Megasphaera sp. UPII	OTU 0841: Megasphaera sp. UPII (73.4% identity)	root; cellular organisms; Bacteria; Firmicutes; Negativicutes; Selenomonadales; Veillonellaceae; Megasphaera	21	0.000674219	4	1.29032	0	0	0	0	0	0	0	0	0	0	0	0	0	0	0	0	0	0	0	0	0	0	0	0	0	0	0	0	0	0	0	0	0	0	0	8	0	0
OTU0103	84.1	300	b16218	b16218 FJ588268 Clostridia sp. NC015 6130_E08_034_012, 012_cl0_sn25	OTU 0103: Clostridia sp. NC015	OTU 0103: Clostridia sp. NC015 (84.1% identity)	root; cellular organisms; Bacteria; Firmicutes; Clostridia	21	0.000674219	3	0.967742	0	0	0	0	0	0	0	0	0	0	0	0	0	0	1	0	1	0	0	0	19	0	0	0	0	0	0	0	0	0	0	0	0	0	0	0	0	0
OTU1050	95.9	438	b8011	b8011 NZ_AAKY01000195 Burkholderia dolosa AUO158	OTU 1050: Burkholderia dolosa	OTU 1050: Burkholderia dolosa (95.9% identity)	root; cellular organisms; Bacteria; Proteobacteria; Betaproteobacteria; Burkholderiales; Burkholderiaceae; Burkholderia	21	0.000674219	3	0.967742	0	0	0	0	0	0	0	0	0	0	0	0	0	0	0	0	0	0	0	0	0	0	0	0	0	0	0	0	0	0	0	0	0	0	0	0	0	0
OTU0167	82.5	552	b19385	b19385 AFUG01000010 Megasphaera sp. UPII 135-E	OTU 0167: Megasphaera sp. UPII	OTU 0167: Megasphaera sp. UPII (82.5% identity)	root; cellular organisms; Bacteria; Firmicutes; Negativicutes; Selenomonadales; Veillonellaceae; Megasphaera	21	0.000674219	2	0.645161	0	0	0	0	0	0	0	0	0	0	0	0	0	0	0	0	0	0	0	0	0	0	0	0	0	0	0	0	0	0	0	0	0	0	0	0	0	0
OTU0318	81.4	291	v12449	v12449 Mesorhizobium amorphae DSM 21831	OTU 0318: Mesorhizobium amorphae	OTU 0318: Mesorhizobium amorphae (81.4% identity)	root; cellular organisms; Bacteria; Proteobacteria; Alphaproteobacteria; Rhizobiales; Phyllobacteriaceae; Mesorhizobium	21	0.000674219	1	0.322581	0	0	0	0	0	0	0	0	0	0	0	0	0	0	0	0	0	0	0	0	0	21	0	0	0	0	0	0	0	0	0	0	0	0	0	0	0	0
OTU1056	85.5	275	b19666	b19666 NC_016048 Oscillibacter valericigenes Sjm18-20 DSM 18026	OTU 1056: Oscillibacter valericigenes	OTU 1056: Oscillibacter valericigenes (85.5% identity)	root; cellular organisms; Bacteria; Firmicutes; Clostridia; Clostridiales; Oscillospiraceae; Oscillibacter	21	0.000674219	1	0.322581	0	0	0	0	0	0	0	0	0	0	0	0	0	0	0	0	0	0	0	0	0	0	21	0	0	0	0	0	0	0	0	0	0	0	0	0	0	0
OTU1542	82.9	555	b18449	b18449 ADMF01000024 Sutterella wadsworthensis 3_1_45B	OTU 1542: Sutterella wadsworthensis	OTU 1542: Sutterella wadsworthensis (82.9% identity)	root; cellular organisms; Bacteria; Proteobacteria; Betaproteobacteria; Burkholderiales; Alcaligenaceae; Sutterella	20	0.000642114	10	3.22581	0	0	0	0	0	0	0	0	0	0	0	0	1	0	0	0	0	0	0	0	0	0	2	0	0	0	0	0	0	0	0	0	0	1	0	0	0	0
OTU0963	72.7	343	b9964	b9964 AAWL01000019 Thermosinus carboxydivorans Nor1	OTU 0963: Thermosinus carboxydivorans	OTU 0963: Thermosinus carboxydivorans (72.7% identity)	root; cellular organisms; Bacteria; Firmicutes; Clostridia; Clostridiales; Acidaminococcaceae; Thermosinus	20	0.000642114	6	1.93548	0	0	0	0	0	0	0	0	0	0	0	0	0	0	0	0	0	0	0	0	6	0	7	0	0	0	0	0	0	0	0	0	0	0	0	0	0	0
OTU0565	80.8	257	b14601	b14601 ACOP02000042 Faecalibacterium prausnitzii A2-165	OTU 0565: Faecalibacterium prausnitzii	OTU 0565: Faecalibacterium prausnitzii (80.8% identity)	root; cellular organisms; Bacteria; Firmicutes; Clostridia; Clostridiales; Ruminococcaceae; Faecalibacterium	20	0.000642114	5	1.6129	0	0	0	0	0	0	0	0	0	0	0	0	0	0	0	0	0	0	0	0	0	1	12	0	0	0	0	0	0	0	0	0	0	0	0	0	0	0
OTU0712	80.1	553	b21884	b21884 NZ_AMSP01000002 Brevibacterium casei S18	OTU 0712: Brevibacterium casei	OTU 0712: Brevibacterium casei (80.1% identity)	root; cellular organisms; Bacteria; Actinobacteria; Actinobacteria; Actinobacteridae; Actinomycetales; Micrococcineae; Brevibacteriaceae; Brevibacterium	20	0.000642114	5	1.6129	0	0	0	0	0	0	0	0	0	0	0	0	0	0	0	0	0	0	0	0	0	0	0	0	0	0	0	0	0	0	0	0	0	0	0	4	0	0
OTU1259	98.9	558	b19279	b19279 AFPX01000018 Prevotella nigrescens ATCC 33563	OTU 1259: Prevotella nigrescens	OTU 1259: Prevotella nigrescens (98.9% identity)	root; cellular organisms; Bacteria; Bacteroidetes/Chlorobi group; Bacteroidetes; Bacteroidia; Bacteroidales; Prevotellaceae; Prevotella	20	0.000642114	3	0.967742	0	0	0	0	0	0	0	0	0	0	0	0	0	0	0	0	0	0	0	0	0	0	0	0	0	0	0	0	0	0	0	0	0	0	0	0	0	0
OTU1555	87.1	425	b13610	b13610 NC_013204 Eggerthella lenta DSM 2243	OTU 1555: Eggerthella lenta	OTU 1555: Eggerthella lenta (87.1% identity)	root; cellular organisms; Bacteria; Actinobacteria; Actinobacteria (class); Coriobacteridae; Coriobacteriales; Coriobacterineae; Coriobacteriaceae; Eggerthella	20	0.000642114	3	0.967742	0	10	0	0	0	0	0	0	0	0	0	0	0	0	0	0	0	0	0	0	0	0	0	0	0	0	0	0	0	0	0	0	0	0	0	0	0	0
OTU0723	80.8	555	b3411	b3411 AY123677 Oligella ureolytica ATCC 43534	OTU 0723: Oligella ureolytica	OTU 0723: Oligella ureolytica (80.8% identity)	root; cellular organisms; Bacteria; Proteobacteria; Betaproteobacteria; Burkholderiales; Alcaligenaceae	20	0.000642114	2	0.645161	0	0	0	0	0	0	0	0	0	0	0	0	0	0	0	0	0	0	0	0	0	0	0	0	0	0	0	0	0	0	0	0	0	0	0	3	0	0
OTU0833	72.2	378	b11988	b11988 AP009152 Kocuria rhizophila DC2201	OTU 0833: Kocuria rhizophila	OTU 0833: Kocuria rhizophila (72.2% identity)	root; cellular organisms; Bacteria; Actinobacteria; Actinobacteria (class); Actinobacteridae; Actinomycetales; Micrococcineae; Micrococcaceae; Kocuria	20	0.000642114	2	0.645161	0	0	0	0	0	0	0	0	0	0	0	0	0	0	0	0	0	0	0	0	0	0	19	0	0	0	0	0	0	0	0	0	0	0	0	0	0	0
OTU0005	77.3	369	b6811	b6811 AY691250 Eubacterium coprostanoligenes ATCC 51222	OTU 0005: Eubacterium coprostanoligenes	OTU 0005: Eubacterium coprostanoligenes (77.3% identity)	root; cellular organisms; Bacteria; Firmicutes; Clostridia; Clostridiales; Eubacteriaceae; Eubacterium	20	0.000642114	1	0.322581	0	0	0	0	0	0	0	0	0	0	0	0	0	0	0	0	0	0	0	0	20	0	0	0	0	0	0	0	0	0	0	0	0	0	0	0	0	0
OTU0156	84.8	387	b17623	b17623 AB547600 Prevotella dentalis JCM 13448	OTU 0156: Prevotella dentalis	OTU 0156: Prevotella dentalis (84.8% identity)	root; cellular organisms; Bacteria; Bacteroidetes/Chlorobi group; Bacteroidetes; Bacteroidia; Bacteroidales; Prevotellaceae; Prevotella	20	0.000642114	1	0.322581	0	0	0	0	0	0	0	0	0	0	0	0	0	0	0	0	0	0	0	0	0	0	20	0	0	0	0	0	0	0	0	0	0	0	0	0	0	0
OTU0296	77.8	339	b9317	b9317 NC_008347 Maricaulis maris MCS10	OTU 0296: Maricaulis maris	OTU 0296: Maricaulis maris (77.8% identity)	root; cellular organisms; Bacteria; Proteobacteria; Alphaproteobacteria; Rhodobacterales; Hyphomonadaceae; Maricaulis; Maricaulis maris	20	0.000642114	1	0.322581	0	0	0	0	0	0	0	0	0	0	0	0	0	0	0	0	0	0	0	0	0	0	0	0	0	0	0	0	0	0	0	0	0	0	0	0	0	0
OTU0338	83.5	450	b18411	b18411 CP002446 Pseudoxanthomonas suwonensis 11-1	OTU 0338: Pseudoxanthomonas suwonensis	OTU 0338: Pseudoxanthomonas suwonensis (83.5% identity)	root; cellular organisms; Bacteria; Proteobacteria; Gammaproteobacteria; Xanthomonadales; Xanthomonadaceae; Pseudoxanthomonas	20	0.000642114	1	0.322581	0	0	0	0	0	0	0	0	0	0	0	0	0	0	0	0	0	0	0	0	0	0	0	0	0	0	0	0	0	0	0	0	0	0	0	0	0	0
OTU1273	92.4	281	b14479	b14479 CP002083 Hyphomicrobium denitrificans ATCC 51888	OTU 1273: Hyphomicrobium denitrificans	OTU 1273: Hyphomicrobium denitrificans (92.4% identity)	root; cellular organisms; Bacteria; Proteobacteria; Alphaproteobacteria; Rhizobiales; Hyphomicrobiaceae; Hyphomicrobium	20	0.000642114	1	0.322581	0	0	0	0	0	0	0	0	0	0	0	0	0	0	0	0	0	0	0	0	0	0	0	0	0	0	0	0	0	0	0	0	0	0	0	0	0	0
OTU1564	94.9	433	b18908	b18908 NZ_AFBP01000090 Parasutterella excrementihominis YIT 11859 DSM 21040	OTU 1564: Parasutterella excrementihominis	OTU 1564: Parasutterella excrementihominis (94.9% identity)	root; cellular organisms; Bacteria; Proteobacteria; Betaproteobacteria; Burkholderiales; Sutterellaceae; Parasutterella	20	0.000642114	1	0.322581	0	0	0	0	0	0	0	0	0	0	0	0	0	0	0	0	0	0	0	0	0	0	20	0	0	0	0	0	0	0	0	0	0	0	0	0	0	0
OTU1700	84	263	b5832	b5832 AY691302 Selenomonas ruminantium subsp. ruminantium ATCC 12561	OTU 1700: Selenomonas ruminantium	OTU 1700: Selenomonas ruminantium (84% identity)	root; cellular organisms; Bacteria; Firmicutes; Clostridia; Clostridiales; Veillonellaceae; Selenomonas	20	0.000642114	1	0.322581	0	0	0	0	0	0	0	0	0	0	0	0	0	0	0	0	0	0	0	0	0	0	20	0	0	0	0	0	0	0	0	0	0	0	0	0	0	0
OTU0284	84.2	467	b21185	b21185 AMGO01000036 Oceaniovalibus guishaninsula JLT2003	OTU 0284: Oceaniovalibus guishaninsula	OTU 0284: Oceaniovalibus guishaninsula (84.2% identity)	root; cellular organisms; Bacteria; Proteobacteria; Alphaproteobacteria; Rhodobacterales; Rhodobacteraceae; Oceaniovalibus	19	0.000610008	8	2.58065	0	1	0	0	0	0	0	0	0	0	0	0	0	0	0	0	0	0	0	0	0	0	0	0	0	0	0	0	0	0	0	0	0	0	0	0	0	0
OTU1503	99.6	552	b3430	b3430 AY123647 Staphylococcus hominis novobiosepticus ATCC 700236	OTU 1503: Staphylococcus hominis	OTU 1503: Staphylococcus hominis (99.6% identity)	root; cellular organisms; Bacteria; Firmicutes; Bacilli; Bacillales; Staphylococcaceae; Staphylococcus	19	0.000610008	8	2.58065	0	0	0	0	0	0	0	0	0	0	0	0	0	0	0	0	0	0	0	0	0	0	7	0	0	0	0	0	0	0	0	0	0	0	0	0	0	0
OTU1681	81	554	b9477	b9477 CP000655 Polynucleobacter necessarius subsp. asymbioticus QLW-P1DMWA-1	OTU 1681: Polynucleobacter necessarius	OTU 1681: Polynucleobacter necessarius (81% identity)	root; cellular organisms; Bacteria; Proteobacteria; Betaproteobacteria; Burkholderiales; Burkholderiaceae; Polynucleobacter	19	0.000610008	8	2.58065	0	0	0	0	0	0	0	0	0	0	0	0	0	0	0	0	0	1	0	0	0	0	2	0	0	0	0	0	0	0	0	0	0	0	0	1	0	0
OTU0804	79	510	b17643	b17643 AB547580 Porphyromonas endodontalis JCM 8526	OTU 0804: Porphyromonas endodontalis	OTU 0804: Porphyromonas endodontalis (79% identity)	root; cellular organisms; Bacteria; Bacteroidetes/Chlorobi group; Bacteroidetes; Bacteroidia; Bacteroidales; Porphyromonadaceae; Porphyromonas	19	0.000610008	5	1.6129	0	0	0	0	0	0	0	0	0	0	0	0	0	0	0	0	0	0	0	0	0	0	0	0	0	0	0	0	0	0	0	0	0	0	0	0	0	0
OTU0884	62	559	b10959	b10959 CP000860 Candidatus Desulforudis audaxviator MP104C	OTU 0884: Candidatus Desulforudis audaxviator	OTU 0884: Candidatus Desulforudis audaxviator (62% identity)	root; cellular organisms; Bacteria; Firmicutes; Clostridia; Clostridiales; Peptococcaceae	19	0.000610008	4	1.29032	0	0	0	0	0	1	0	0	0	0	0	0	0	0	0	0	0	0	0	0	0	0	2	0	0	0	0	0	0	0	0	0	0	0	0	0	0	0
OTU0834	75.9	520	b11953	b11953 NC_012803 Micrococcus luteus NCTC 2665	OTU 0834: Micrococcus luteus	OTU 0834: Micrococcus luteus (75.9% identity)	root; cellular organisms; Bacteria; Actinobacteria; Actinobacteria (class); Actinobacteridae; Actinomycetales; Micrococcineae; Micrococcaceae; Micrococcus	19	0.000610008	3	0.967742	0	0	0	0	0	0	0	0	0	0	0	0	0	0	0	0	0	0	0	0	0	0	0	0	0	0	0	0	0	0	0	0	0	0	0	12	0	0
OTU1585	79.4	449	b6796	b6796 AY691235 Flavonifractor plautii ATCC 49531	OTU 1585: Flavonifractor plautii	OTU 1585: Flavonifractor plautii (79.4% identity)	root; cellular organisms; Bacteria; Firmicutes; Clostridia; Clostridiales; unclassified Clostridiales; Flavonifractor	19	0.000610008	3	0.967742	0	0	0	0	0	0	0	0	0	0	0	0	0	0	0	0	0	0	0	0	0	0	13	0	0	0	0	0	0	0	0	0	0	0	0	0	0	0
OTU0030	78.4	269	b6796	b6796 AY691235 Flavonifractor plautii ATCC 49531	OTU 0030: Flavonifractor plautii	OTU 0030: Flavonifractor plautii (78.4% identity)	root; cellular organisms; Bacteria; Firmicutes; Clostridia; Clostridiales; unclassified Clostridiales; Flavonifractor	19	0.000610008	2	0.645161	0	0	0	0	0	0	0	0	0	0	0	0	0	0	0	0	0	0	0	0	2	0	17	0	0	0	0	0	0	0	0	0	0	0	0	0	0	0
OTU0265	82.8	558	b17623	b17623 AB547600 Prevotella dentalis JCM 13448	OTU 0265: Prevotella dentalis	OTU 0265: Prevotella dentalis (82.8% identity)	root; cellular organisms; Bacteria; Bacteroidetes/Chlorobi group; Bacteroidetes; Bacteroidia; Bacteroidales; Prevotellaceae; Prevotella	19	0.000610008	2	0.645161	0	0	0	0	0	0	0	0	0	0	0	0	0	0	0	0	0	0	0	0	0	0	0	0	0	0	0	0	0	0	0	0	0	0	0	0	0	0
OTU0627	82.9	437	b18089	b18089 CP002287 Achromobacter xylosoxidans A8	OTU 0627: Achromobacter xylosoxidans	OTU 0627: Achromobacter xylosoxidans (82.9% identity)	root; cellular organisms; Bacteria; Proteobacteria; Betaproteobacteria; Burkholderiales; Alcaligenaceae; Achromobacter	19	0.000610008	2	0.645161	0	0	0	0	0	0	0	0	0	0	0	0	0	0	0	0	0	0	0	0	0	0	0	0	0	0	0	0	0	0	0	0	0	0	0	0	0	0
OTU0124	83.7	267	b5839	b5839 AY691309 Blautia producta ATCC 27340	OTU 0124: Blautia producta	OTU 0124: Blautia producta (83.7% identity)	root; cellular organisms; Bacteria; Firmicutes; Clostridia; Clostridiales; unclassified Clostridiales; Blautia	19	0.000610008	1	0.322581	0	0	0	0	0	0	0	0	0	0	0	0	0	0	0	0	0	0	0	0	0	0	0	0	0	0	0	0	0	0	0	0	0	0	0	0	0	0
OTU0705	77.3	465	b19539	b19539 CP003040 Roseburia hominis A2-183	OTU 0705: Roseburia hominis	OTU 0705: Roseburia hominis (77.3% identity)	root; cellular organisms; Bacteria; Firmicutes; Clostridia; Clostridiales; Lachnospiraceae; Roseburia	19	0.000610008	1	0.322581	0	0	0	0	0	0	0	0	0	0	0	0	0	0	0	0	0	0	0	0	0	0	0	0	0	0	0	0	0	0	0	0	0	0	0	0	0	0
OTU0988	82.3	556	b9614	b9614 AJ716060 Botrytis calthae CBS175.63	OTU 0988: Botrytis calthae	OTU 0988: Botrytis calthae (82.3% identity)	root; cellular organisms; Eukaryota; Fungi/Metazoa group; Fungi; Dikarya; Ascomycota; Pezizomycotina; Leotiomycetes; Helotiales; Sclerotiniaceae; mitosporic Sclerotiniaceae; Botrytis	19	0.000610008	1	0.322581	0	0	0	0	0	0	0	0	0	0	0	0	0	0	0	0	0	0	0	0	0	0	0	0	0	0	0	0	0	0	0	0	0	0	0	0	0	0
OTU0185	100	366	b13779	b13779 NZ_ACGU01000113 Lactobacillus ultunensis DSM 16047	OTU 0185: Lactobacillus ultunensis	OTU 0185: Lactobacillus ultunensis (100% identity)	root; cellular organisms; Bacteria; Firmicutes; Bacilli; Lactobacillales; Lactobacillaceae; Lactobacillus	18	0.000577902	12	3.87097	0	0	1	0	0	0	0	0	0	0	0	0	0	0	0	0	0	0	0	0	0	0	0	1	0	0	0	0	0	0	0	0	0	1	0	0	0	0
OTU1306	100	269	b3148	b3148 AF389517 Streptococcus salivarius subsp. salivarius ATCC 7073	OTU 1306: Streptococcus salivarius	OTU 1306: Streptococcus salivarius (100% identity)	root; cellular organisms; Bacteria; Firmicutes; Bacilli; Lactobacillales; Streptococcaceae; Streptococcus	18	0.000577902	7	2.25806	0	0	2	0	0	0	0	0	0	0	0	0	0	0	0	0	0	0	0	9	0	0	0	0	0	0	0	0	0	0	0	0	0	0	0	0	0	0
OTU1514	98.4	552	b16472	b16472 CP001850 Clostridium genomosp. BVAB3 UPII9-5	OTU 1514: Clostridium genomosp. BVAB3	OTU 1514: Clostridium genomosp. BVAB3 (98.4% identity)	root; cellular organisms; Bacteria; Firmicutes; Clostridia; Clostridiales	18	0.000577902	7	2.25806	0	0	0	0	0	0	0	0	0	0	0	0	0	0	0	0	0	0	0	0	0	0	0	0	0	0	0	0	0	0	0	0	0	0	0	1	0	0
OTU0752	79.5	364	b6796	b6796 AY691235 Flavonifractor plautii ATCC 49531	OTU 0752: Flavonifractor plautii	OTU 0752: Flavonifractor plautii (79.5% identity)	root; cellular organisms; Bacteria; Firmicutes; Clostridia; Clostridiales; unclassified Clostridiales; Flavonifractor	18	0.000577902	6	1.93548	0	0	0	0	0	0	0	0	0	0	0	0	0	0	0	0	0	0	0	0	7	0	1	0	0	0	0	0	0	0	0	0	0	0	0	0	0	0
OTU0831	76.1	517	b11953	b11953 NC_012803 Micrococcus luteus NCTC 2665	OTU 0831: Micrococcus luteus	OTU 0831: Micrococcus luteus (76.1% identity)	root; cellular organisms; Bacteria; Actinobacteria; Actinobacteria (class); Actinobacteridae; Actinomycetales; Micrococcineae; Micrococcaceae; Micrococcus	18	0.000577902	6	1.93548	0	0	0	0	0	0	0	0	0	0	0	0	0	0	0	0	0	0	0	0	0	0	0	0	0	0	0	0	0	0	0	0	0	0	0	0	0	0
OTU0447	77.2	460	b18651	b18651 AEQW01000079 Xanthomonas perforans 91-118	OTU 0447: Xanthomonas perforans	OTU 0447: Xanthomonas perforans (77.2% identity)	root; cellular organisms; Bacteria; Proteobacteria; Gammaproteobacteria; Xanthomonadales; Xanthomonadaceae; Xanthomonas	18	0.000577902	5	1.6129	0	0	0	0	0	0	0	0	0	0	0	0	0	0	0	0	0	0	0	0	0	0	0	0	0	0	0	0	0	0	0	0	0	0	0	0	0	0
OTU0839	74.1	440	b17552	b17552 CP002116 Spirochaeta smaragdinae DSM 11293	OTU 0839: Spirochaeta smaragdinae	OTU 0839: Spirochaeta smaragdinae (74.1% identity)	root; cellular organisms; Bacteria; Spirochaetes; Spirochaetes (class); Spirochaetales; Spirochaetaceae; Spirochaeta	18	0.000577902	4	1.29032	0	0	0	0	0	0	0	0	0	0	0	0	0	0	0	0	0	0	0	0	0	0	0	0	0	0	0	0	0	0	0	0	0	0	0	0	0	0
OTU1054	99.4	349	b5833	b5833 AY691303 Streptococcus hyointestinalis ATCC 49169	OTU 1054: Streptococcus hyointestinalis	OTU 1054: Streptococcus hyointestinalis (99.4% identity)	root; cellular organisms; Bacteria; Firmicutes; Bacilli; Lactobacillales; Streptococcaceae; Streptococcus	18	0.000577902	4	1.29032	0	0	1	0	0	0	0	0	0	0	0	0	0	0	0	0	0	0	0	0	0	0	15	0	0	0	0	0	0	0	0	0	0	0	0	0	0	0
OTU0784	67	244	b26020	b26020 APON01000018 Acinetobacter johnsonii CIP 64.6	OTU 0784: Acinetobacter johnsonii	OTU 0784: Acinetobacter johnsonii (67% identity)	root; cellular organisms; Bacteria; Proteobacteria; Gammaproteobacteria; Pseudomonadales; Moraxellaceae; Acinetobacter	18	0.000577902	3	0.967742	0	0	0	0	0	0	0	0	0	0	0	0	0	0	0	7	0	0	0	0	0	0	0	0	0	0	0	0	0	0	0	0	0	0	0	0	0	0
OTU1015	80.7	553	b17623	b17623 AB547600 Prevotella dentalis JCM 13448	OTU 1015: Prevotella dentalis	OTU 1015: Prevotella dentalis (80.7% identity)	root; cellular organisms; Bacteria; Bacteroidetes/Chlorobi group; Bacteroidetes; Bacteroidia; Bacteroidales; Prevotellaceae; Prevotella	18	0.000577902	3	0.967742	0	0	0	0	0	0	0	0	0	0	0	0	0	0	0	0	0	0	0	0	0	0	0	0	0	0	0	0	0	0	0	0	0	0	0	13	0	0
OTU1483	91.9	553	b9370	b9370 NC_008358 Hyphomonas neptunium ATCC 15444	OTU 1483: Hyphomonas neptunium	OTU 1483: Hyphomonas neptunium (91.9% identity)	root; cellular organisms; Bacteria; Proteobacteria; Alphaproteobacteria; Rhodobacterales; Hyphomonadaceae; Hyphomonas; Hyphomonas neptunium	18	0.000577902	3	0.967742	0	0	0	0	0	0	0	0	0	0	0	0	0	0	0	0	0	0	0	0	0	0	0	0	0	0	0	0	0	0	0	0	0	2	0	0	0	0
OTU0550	91.6	333	b18285	b18285 CP002417 Variovorax paradoxus EPS	OTU 0550: Variovorax paradoxus	OTU 0550: Variovorax paradoxus (91.6% identity)	root; cellular organisms; Bacteria; Proteobacteria; Betaproteobacteria; Burkholderiales; Comamonadaceae; Variovorax	18	0.000577902	2	0.645161	0	0	0	14	0	0	0	0	0	0	0	0	0	0	0	0	0	0	0	0	0	0	0	0	0	0	0	0	0	0	0	0	0	0	0	0	0	0
OTU1261	86.4	418	b17605	b17605 AB547618 Prevotella multisaccharivorax JCM 12954	OTU 1261: Prevotella multisaccharivorax	OTU 1261: Prevotella multisaccharivorax (86.4% identity)	root; cellular organisms; Bacteria; Bacteroidetes/Chlorobi group; Bacteroidetes; Bacteroidia; Bacteroidales; Prevotellaceae; Prevotella	18	0.000577902	2	0.645161	0	0	0	0	0	0	0	0	0	0	0	0	0	0	0	0	0	0	0	0	12	0	6	0	0	0	0	0	0	0	0	0	0	0	0	0	0	0
OTU0239	88.6	315	b17557	b17557 CP002106 Olsenella uli DSM 7084	OTU 0239: Olsenella uli	OTU 0239: Olsenella uli (88.6% identity)	root; cellular organisms; Bacteria; Actinobacteria; Actinobacteria (class); Coriobacteridae; Coriobacteriales; Coriobacterineae; Coriobacteriaceae; Olsenella	18	0.000577902	1	0.322581	0	0	0	0	0	0	0	0	0	0	0	0	0	0	0	0	0	0	0	0	0	0	18	0	0	0	0	0	0	0	0	0	0	0	0	0	0	0
OTU0394	74.7	462	b10849	b10849 NZ_ABGD02000012 Anaerotruncus colihominis DSM17241	OTU 0394: Anaerotruncus colihominis	OTU 0394: Anaerotruncus colihominis (74.7% identity)	root; cellular organisms; Bacteria; Firmicutes; Clostridia; Clostridiales; Clostridiaceae; Anaerotruncus	18	0.000577902	1	0.322581	0	0	0	0	0	0	0	0	0	0	0	0	0	0	0	0	0	0	0	0	0	0	0	0	0	0	0	0	0	0	0	0	0	0	0	0	0	0
OTU0638	88.1	310	v2674	v2674 3307 Moraxella canis z122	OTU 0638: Moraxella canis	OTU 0638: Moraxella canis (88.1% identity)	root; cellular organisms; Bacteria; Proteobacteria; Gammaproteobacteria; Pseudomonadales; Moraxellaceae	18	0.000577902	1	0.322581	0	0	0	0	0	0	0	0	0	0	0	0	0	0	0	0	0	0	0	0	0	0	18	0	0	0	0	0	0	0	0	0	0	0	0	0	0	0
OTU0981	79.4	525	b3454	b3454 NC_004193 Oceanobacillus iheyensis strain HTE831	OTU 0981: Oceanobacillus iheyensis	OTU 0981: Oceanobacillus iheyensis (79.4% identity)	root; cellular organisms; Bacteria; Firmicutes; Bacilli; Bacillales; Bacillaceae	18	0.000577902	1	0.322581	0	0	0	0	0	0	0	0	0	0	0	0	0	0	0	0	0	0	0	0	0	0	0	0	0	0	0	0	0	0	0	0	0	0	0	0	0	0
OTU1018	87	254	b17557	b17557 CP002106 Olsenella uli DSM 7084	OTU 1018: Olsenella uli	OTU 1018: Olsenella uli (87% identity)	root; cellular organisms; Bacteria; Actinobacteria; Actinobacteria (class); Coriobacteridae; Coriobacteriales; Coriobacterineae; Coriobacteriaceae; Olsenella	18	0.000577902	1	0.322581	0	0	0	0	0	0	0	0	0	0	0	0	0	0	0	0	0	0	0	0	0	0	18	0	0	0	0	0	0	0	0	0	0	0	0	0	0	0
OTU1023	61.4	552	b16846	b16846 NC_014041 Zunongwangia profunda SM-A87	OTU 1023: Zunongwangia profunda	OTU 1023: Zunongwangia profunda (61.4% identity)	root; cellular organisms; Bacteria; Bacteroidetes/Chlorobi group; Bacteroidetes; Flavobacteria; Flavobacteriales; Flavobacteriaceae; Zunongwangia	18	0.000577902	1	0.322581	0	0	0	0	0	0	0	0	0	0	0	0	0	0	0	0	0	0	0	0	0	0	18	0	0	0	0	0	0	0	0	0	0	0	0	0	0	0
OTU1270	97.5	202	b19353	b19353 HE576794 Megasphaera elsdenii DSM 20460	OTU 1270: Megasphaera elsdenii	OTU 1270: Megasphaera elsdenii (97.5% identity)	root; cellular organisms; Bacteria; Firmicutes; Negativicutes; Selenomonadales; Veillonellaceae; Megasphaera	18	0.000577902	1	0.322581	0	0	0	0	0	0	0	0	0	0	0	0	0	0	0	0	0	0	0	0	0	0	18	0	0	0	0	0	0	0	0	0	0	0	0	0	0	0
OTU1637	96.2	560	b16843	b16843 NZ_ADNU01000049 Brevibacterium mcbrellneri ATCC 49030	OTU 1637: Brevibacterium mcbrellneri	OTU 1637: Brevibacterium mcbrellneri (96.2% identity)	root; cellular organisms; Bacteria; Actinobacteria; Actinobacteria (class); Actinobacteridae; Actinomycetales; Micrococcineae; Brevibacteriaceae; Brevibacterium	18	0.000577902	1	0.322581	0	0	0	0	0	0	0	0	0	0	0	0	0	0	0	0	0	0	0	0	0	0	0	0	0	0	0	0	0	0	0	0	0	0	0	0	0	0
OTU1667	98.8	250	b7850	b7850 AF429687 Lactobacillus jensenii ATCC 25258	OTU 1667: Lactobacillus jensenii	OTU 1667: Lactobacillus jensenii (98.8% identity)	root; cellular organisms; Bacteria; Firmicutes; Bacilli; Lactobacillales; Lactobacillaceae; Lactobacillus	17	0.000545797	12	3.87097	1	0	0	0	0	0	0	0	0	0	0	0	0	0	0	0	0	0	0	0	2	0	0	0	0	1	0	0	0	0	0	0	0	1	0	2	0	0
OTU0024	79.9	552	b17420	b17420 NC_014218 Arcanobacterium haemolyticum DSM 20595	OTU 0024: Arcanobacterium haemolyticum	OTU 0024: Arcanobacterium haemolyticum (79.9% identity)	root; cellular organisms; Bacteria; Actinobacteria; Actinobacteria (class); Actinobacteridae; Actinomycetales; Actinomycineae; Actinomycetaceae; Arcanobacterium	17	0.000545797	7	2.25806	0	0	0	0	0	0	0	0	0	0	0	0	0	0	0	0	0	0	0	0	0	0	0	0	0	0	0	0	0	0	0	0	0	0	0	0	0	0
OTU1529	95.4	496	b13668	b13668 ABYO01000244 Anaerococcus lactolyticus ATCC 51172	OTU 1529: Anaerococcus lactolyticus	OTU 1529: Anaerococcus lactolyticus (95.4% identity)	root; cellular organisms; Bacteria; Firmicutes; Clostridia; Clostridiales; Clostridiales incertae sedis; Clostridiales Family XI. Incertae Sedis; Anaerococcus	17	0.000545797	7	2.25806	0	0	0	0	0	0	0	0	0	0	0	0	0	0	0	0	0	0	0	0	0	0	0	0	0	0	0	0	0	0	0	0	0	0	0	1	0	0
OTU0734	67.1	480	b10813	b10813 CP000930 Heliobacterium modesticaldum Ice1	OTU 0734: Heliobacterium modesticaldum	OTU 0734: Heliobacterium modesticaldum (67.1% identity)	root; cellular organisms; Bacteria; Firmicutes; Clostridia; Clostridiales; Heliobacteriaceae; Heliobacterium	17	0.000545797	6	1.93548	0	0	0	0	0	0	0	0	0	0	0	0	0	0	0	0	0	0	0	0	0	0	0	6	0	0	0	0	0	0	0	0	0	0	0	0	0	0
OTU1552	99.8	567	b10204	b10204 DQ914835 Sphingobacterium multivorum LMG8342	OTU 1552: Sphingobacterium multivorum	OTU 1552: Sphingobacterium multivorum (99.8% identity)	root; cellular organisms; Bacteria; Bacteroidetes/Chlorobi group; Bacteroidetes; Sphingobacteria; Sphingobacteriales; Sphingobacteriaceae; Sphingobacterium	17	0.000545797	4	1.29032	0	0	0	0	0	0	0	0	0	0	0	0	1	0	0	0	0	0	0	0	1	0	0	0	0	0	0	0	0	0	0	0	0	0	0	0	0	0
OTU0384	88.7	467	b7336	b7336 NC_003911 Silicibacter pomeroyi DSS-3	OTU 0384: Silicibacter pomeroyi	OTU 0384: Silicibacter pomeroyi (88.7% identity)	root; cellular organisms; Bacteria; Proteobacteria; Alphaproteobacteria; Rhodobacterales; Rhodobacteraceae; Silicibacter	17	0.000545797	3	0.967742	0	0	0	0	0	0	0	0	0	0	0	0	1	0	0	0	0	0	0	0	0	0	0	0	0	0	0	0	0	0	0	0	0	1	0	0	0	0
OTU0470	81.4	424	b17631	b17631 AB547592 Prevotella baroniae JCM 13447	OTU 0470: Prevotella baroniae	OTU 0470: Prevotella baroniae (81.4% identity)	root; cellular organisms; Bacteria; Bacteroidetes/Chlorobi group; Bacteroidetes; Bacteroidia; Bacteroidales; Prevotellaceae; Prevotella	17	0.000545797	3	0.967742	0	0	0	0	0	0	0	0	0	0	0	0	0	0	0	0	0	0	0	0	0	0	0	0	0	0	0	0	0	0	0	0	0	0	0	0	0	0
OTU0608	77.6	208	b19107	b19107 AFCE01000130 Caldalkalibacillus thermarum TA2.A1	OTU 0608: Caldalkalibacillus thermarum	OTU 0608: Caldalkalibacillus thermarum (77.6% identity)	root; cellular organisms; Bacteria; Firmicutes; Bacilli; Bacillales; Bacillaceae; Caldalkalibacillus	17	0.000545797	2	0.645161	0	0	0	0	0	0	0	0	0	0	0	0	0	0	0	0	0	0	0	0	8	0	9	0	0	0	0	0	0	0	0	0	0	0	0	0	0	0
OTU0112	79.9	544	b21415	b21415 NC_018704 Amphibacillus xylanus NBRC 15112	OTU 0112: Amphibacillus xylanus	OTU 0112: Amphibacillus xylanus (79.9% identity)	root; cellular organisms; Bacteria; Firmicutes; Bacilli; Bacillales; Bacillaceae; Amphibacillus	17	0.000545797	1	0.322581	0	0	0	0	0	0	0	0	0	0	0	0	0	0	0	0	0	0	0	0	0	0	0	0	0	0	0	0	0	0	0	0	0	0	0	0	0	0
OTU0319	56.8	456	b20852	b20852 NZ_AHMP01000034 Leptospira kmetyi serovar Malaysia str. Bejo-Iso9	OTU 0319: Leptospira kmetyi	OTU 0319: Leptospira kmetyi (56.8% identity)	root; cellular organisms; Bacteria; Spirochaetes; Spirochaetia; Spirochaetales; Leptospiraceae; Leptospira	17	0.000545797	1	0.322581	0	0	0	0	0	0	0	0	0	0	0	0	0	0	0	0	0	0	0	0	0	0	0	0	0	0	0	0	0	0	0	0	0	0	0	0	0	0
OTU0899	73	226	b18164	b18164 CP003001 Caldicellulosiruptor lactoaceticus 6A DSM 9545	OTU 0899: Caldicellulosiruptor lactoaceticus	OTU 0899: Caldicellulosiruptor lactoaceticus (73% identity)	root; cellular organisms; Bacteria; Firmicutes; Clostridia; Thermoanaerobacterales; Thermoanaerobacterales Family III. Incertae Sedis; Caldicellulosiruptor	17	0.000545797	1	0.322581	0	0	0	0	0	0	0	0	0	0	0	0	0	0	0	0	0	0	0	0	0	0	17	0	0	0	0	0	0	0	0	0	0	0	0	0	0	0
OTU0986	71.5	375	b24288	b24288 NZ_AORV01000044 Clostridium termitidis CT1112 DSM 5398	OTU 0986: Clostridium termitidis	OTU 0986: Clostridium termitidis (71.5% identity)	root; cellular organisms; Bacteria; Firmicutes; Clostridia; Clostridiales; Clostridiaceae; Clostridium	17	0.000545797	1	0.322581	0	0	0	0	0	0	0	0	0	0	0	0	0	0	0	0	0	0	0	0	17	0	0	0	0	0	0	0	0	0	0	0	0	0	0	0	0	0
OTU1561	85.6	492	b6855	b6855 AY691294 Ruminococcus bromii ATCC 27255	OTU 1561: Ruminococcus bromii	OTU 1561: Ruminococcus bromii (85.6% identity)	root; cellular organisms; Bacteria; Firmicutes; Clostridia; Clostridiales; Ruminococcaceae; Ruminococcus	17	0.000545797	1	0.322581	0	0	0	0	0	0	0	0	0	0	0	0	0	0	0	0	0	0	0	0	0	0	0	0	0	0	0	0	0	0	0	0	0	0	0	0	0	0
OTU1573	97.9	235	b810	b810 AB039274 Propionibacterium granulosum	OTU 1573: Propionibacterium granulosum	OTU 1573: Propionibacterium granulosum (97.9% identity)	root; cellular organisms; Bacteria; Actinobacteria; Actinobacteria (class); Actinobacteridae; Actinomycetales; Propionibacterineae; Propionibacteriaceae; Propionibacterium	17	0.000545797	1	0.322581	0	0	0	17	0	0	0	0	0	0	0	0	0	0	0	0	0	0	0	0	0	0	0	0	0	0	0	0	0	0	0	0	0	0	0	0	0	0
OTU1222	97.7	218	b7450	b7450 AY562570 Lactobacillus crispatus CECT4840	OTU 1222: Lactobacillus crispatus	OTU 1222: Lactobacillus crispatus (97.7% identity)	root; cellular organisms; Bacteria; Firmicutes; Bacilli; Lactobacillales; Lactobacillaceae; Lactobacillus	16	0.000513691	11	3.54839	0	0	0	0	0	0	0	0	0	0	0	0	0	0	0	0	0	0	0	0	1	0	2	2	0	0	0	2	0	0	0	0	0	3	0	0	0	0
OTU0180	89.5	287	b17491	b17491 ACLJ02000001 Corynebacterium genitalium ATCC 33030	OTU 0180: Corynebacterium genitalium	OTU 0180: Corynebacterium genitalium (89.5% identity)	root; cellular organisms; Bacteria; Actinobacteria; Actinobacteria (class); Actinobacteridae; Actinomycetales; Corynebacterineae; Corynebacteriaceae; Corynebacterium	16	0.000513691	9	2.90323	0	0	0	0	0	0	0	0	0	0	0	0	0	0	0	0	0	0	0	0	0	0	0	0	0	0	0	0	0	0	0	0	0	3	0	0	0	0
OTU0601	80.8	557	b21884	b21884 NZ_AMSP01000002 Brevibacterium casei S18	OTU 0601: Brevibacterium casei	OTU 0601: Brevibacterium casei (80.8% identity)	root; cellular organisms; Bacteria; Actinobacteria; Actinobacteria; Actinobacteridae; Actinomycetales; Micrococcineae; Brevibacteriaceae; Brevibacterium	16	0.000513691	7	2.25806	0	0	0	0	0	0	0	0	0	0	0	0	0	0	0	0	0	0	0	0	0	0	0	0	0	0	0	0	0	0	0	0	0	0	0	0	0	0
OTU0610	56.4	440	b7878	b7878 AM162558 Vibrio chagasii LMG 21353	OTU 0610: Vibrio chagasii	OTU 0610: Vibrio chagasii (56.4% identity)	root; cellular organisms; Bacteria; Proteobacteria; Gammaproteobacteria; Vibrionales; Vibrionaceae; Vibrio	16	0.000513691	6	1.93548	0	0	0	0	0	0	0	0	0	0	0	0	0	0	0	0	0	0	0	0	0	0	0	0	0	0	0	0	0	0	0	0	0	0	0	1	0	0
OTU0922	71	467	b13625	b13625 CP001706 Jonesia denitrificans DSM 20603	OTU 0922: Jonesia denitrificans	OTU 0922: Jonesia denitrificans (71% identity)	root; cellular organisms; Bacteria; Actinobacteria; Actinobacteria (class); Actinobacteridae; Actinomycetales; Micrococcineae; Jonesiaceae; Jonesia	16	0.000513691	5	1.6129	0	0	0	0	0	0	0	0	0	0	0	0	0	0	0	0	0	0	0	0	0	0	7	0	0	0	0	0	0	0	0	0	0	4	0	0	0	0
OTU1169	99	303	b7402	b7402 AY835628 Lactobacillus salivarius subsp. salicinius ATCC 11742	OTU 1169: Lactobacillus salivarius	OTU 1169: Lactobacillus salivarius (99% identity)	root; cellular organisms; Bacteria; Firmicutes; Bacilli; Lactobacillales; Lactobacillaceae; Lactobacillus	16	0.000513691	5	1.6129	0	0	0	0	0	0	0	0	0	0	0	0	0	0	0	0	0	0	0	0	0	0	0	0	0	0	0	0	0	0	0	0	0	0	0	0	0	0
OTU1357	99.8	413	b15899	b15899 ADDO01000069 Peptoniphilus lacrimalis 315-B	OTU 1357: Peptoniphilus lacrimalis	OTU 1357: Peptoniphilus lacrimalis (99.8% identity)	root; cellular organisms; Bacteria; Firmicutes; Clostridia; Clostridiales; Peptostreptococcaceae; Peptoniphilus	16	0.000513691	5	1.6129	0	0	0	0	0	0	0	0	0	0	0	0	0	0	0	0	0	0	0	0	0	0	1	0	0	0	0	0	0	0	0	0	0	0	0	1	0	0
OTU0150	75.7	563	b17623	b17623 AB547600 Prevotella dentalis JCM 13448	OTU 0150: Prevotella dentalis	OTU 0150: Prevotella dentalis (75.7% identity)	root; cellular organisms; Bacteria; Bacteroidetes/Chlorobi group; Bacteroidetes; Bacteroidia; Bacteroidales; Prevotellaceae; Prevotella	16	0.000513691	4	1.29032	0	0	0	0	0	0	0	0	0	0	0	0	0	0	0	0	0	0	0	0	0	0	0	0	0	0	0	0	0	0	0	0	0	0	0	0	0	0
OTU0445	94.4	181	b3422	b3422 AY123685 Pseudomonas oryzihabitans ATCC 43272	OTU 0445: Pseudomonas oryzihabitans	OTU 0445: Pseudomonas oryzihabitans (94.4% identity)	root; cellular organisms; Bacteria; Proteobacteria; Gammaproteobacteria; Pseudomonadales; Pseudomonadaceae; Pseudomonas	16	0.000513691	4	1.29032	0	0	1	0	0	0	0	0	0	0	1	0	0	0	0	0	0	0	0	0	1	13	0	0	0	0	0	0	0	0	0	0	0	0	0	0	0	0
OTU0854	79.6	557	b6796	b6796 AY691235 Flavonifractor plautii ATCC 49531	OTU 0854: Flavonifractor plautii	OTU 0854: Flavonifractor plautii (79.6% identity)	root; cellular organisms; Bacteria; Firmicutes; Clostridia; Clostridiales; unclassified Clostridiales; Flavonifractor	16	0.000513691	4	1.29032	0	0	0	0	0	0	0	0	0	0	0	0	0	0	0	0	0	0	0	0	7	0	0	0	0	0	0	0	0	0	0	0	0	0	0	0	0	0
OTU0067	77.2	459	b26421	b26421 CANL01000005 Candidatus Microthrix parvicella RN1	OTU 0067: Candidatus Microthrix parvicella	OTU 0067: Candidatus Microthrix parvicella (77.2% identity)	root; cellular organisms; Bacteria; Actinobacteria; Actinobacteria; unclassified Actinobacteria; Candidatus Microthrix	16	0.000513691	3	0.967742	0	0	0	0	0	0	0	0	0	0	0	0	0	0	0	0	0	0	0	0	0	0	0	0	0	0	0	0	0	0	0	0	0	0	0	0	0	0
OTU0731	69.9	563	b6767	b6767 AY691206 Arcanobacterium pyogenes ATCC 19411	OTU 0731: Arcanobacterium pyogenes	OTU 0731: Arcanobacterium pyogenes (69.9% identity)	root; cellular organisms; Bacteria; Actinobacteria; Actinobacteria (class); Actinobacteridae; Actinomycetales; Actinomycineae; Actinomycetaceae	16	0.000513691	3	0.967742	0	0	0	0	0	0	0	0	0	0	0	0	0	0	0	0	0	0	0	0	0	0	0	0	0	0	0	0	0	0	0	0	0	0	0	0	0	0
OTU0792	72.6	552	b20499	b20499 NC_016943 Blastococcus saxobsidens DD2	OTU 0792: Blastococcus saxobsidens	OTU 0792: Blastococcus saxobsidens (72.6% identity)	root; cellular organisms; Bacteria; Actinobacteria; Actinobacteria; Actinobacteridae; Actinomycetales; Frankineae; Geodermatophilaceae; Blastococcus	16	0.000513691	3	0.967742	0	0	0	0	0	0	0	0	0	0	0	0	0	0	0	0	0	0	0	0	14	0	0	0	0	0	0	0	0	0	0	0	0	0	0	0	0	0
OTU0956	61.5	403	b16851	b16851 FP929047 Gordonibacter pamelaeae 7-10-1-b	OTU 0956: Gordonibacter pamelaeae	OTU 0956: Gordonibacter pamelaeae (61.5% identity)	root; cellular organisms; Bacteria; Actinobacteria; Actinobacteria (class); Coriobacteridae; Coriobacteriales; Coriobacterineae; Coriobacteriaceae; Gordonibacter	16	0.000513691	3	0.967742	0	0	14	0	0	0	0	0	0	0	0	0	0	0	0	0	0	0	0	0	0	0	1	0	0	0	0	0	0	0	0	0	0	0	0	0	0	0
OTU1073	88	367	b19666	b19666 NC_016048 Oscillibacter valericigenes Sjm18-20 DSM 18026	OTU 1073: Oscillibacter valericigenes	OTU 1073: Oscillibacter valericigenes (88% identity)	root; cellular organisms; Bacteria; Firmicutes; Clostridia; Clostridiales; Oscillospiraceae; Oscillibacter	16	0.000513691	3	0.967742	0	0	0	0	0	0	0	0	0	0	0	0	0	0	0	0	0	0	0	0	2	0	11	0	0	0	0	0	0	0	0	0	0	0	0	0	0	0
OTU0302	86.4	205	b10446	b10446 NC_010725 Methylobacterium populi BJ001	OTU 0302: Methylobacterium populi	OTU 0302: Methylobacterium populi (86.4% identity)	root; cellular organisms; Bacteria; Proteobacteria; Alphaproteobacteria; Rhizobiales; Methylobacteriaceae; Methylobacterium	16	0.000513691	2	0.645161	0	0	0	3	0	0	0	0	0	0	0	0	0	0	0	0	0	0	0	0	0	13	0	0	0	0	0	0	0	0	0	0	0	0	0	0	0	0
OTU0454	85	247	b12612	b12612 NC_011420 Rhodospirillum centenum SW ATCC 51521	OTU 0454: Rhodospirillum centenum	OTU 0454: Rhodospirillum centenum (85% identity)	root; cellular organisms; Bacteria; Proteobacteria; Alphaproteobacteria; Rhodospirillales; Rhodospirillaceae; Rhodospirillum	16	0.000513691	2	0.645161	0	0	0	15	0	0	0	0	0	0	0	0	0	0	0	0	0	0	0	0	0	0	0	0	0	0	0	0	0	0	0	0	0	0	0	0	0	0
OTU0701	58.9	552	b4854	b4854 AJ558214 Helicobacter cholecystus CCUG38167	OTU 0701: Helicobacter cholecystus	OTU 0701: Helicobacter cholecystus (58.9% identity)	root; cellular organisms; Bacteria; Proteobacteria; delta/epsilon subdivisions; Epsilonproteobacteria; Campylobacterales; Helicobacteraceae; Helicobacter	16	0.000513691	2	0.645161	0	0	0	0	0	0	0	0	0	0	0	0	0	0	0	0	0	0	0	0	0	0	0	0	0	0	0	0	0	0	0	0	0	0	0	0	0	0
OTU1676	95.6	340	b19539	b19539 CP003040 Roseburia hominis A2-183	OTU 1676: Roseburia hominis	OTU 1676: Roseburia hominis (95.6% identity)	root; cellular organisms; Bacteria; Firmicutes; Clostridia; Clostridiales; Lachnospiraceae; Roseburia	16	0.000513691	2	0.645161	0	0	0	0	0	0	0	0	0	0	0	0	0	0	0	0	0	0	0	0	0	0	15	0	0	0	0	0	0	0	0	0	0	0	0	0	0	0
OTU0014	71.6	358	b17655	b17655 AB547552 Bacteroides coagulans JCM 12528	OTU 0014: Bacteroides coagulans	OTU 0014: Bacteroides coagulans (71.6% identity)	root; cellular organisms; Bacteria; Bacteroidetes/Chlorobi group; Bacteroidetes; Bacteroidia; Bacteroidales; Bacteroidaceae; Bacteroides	16	0.000513691	1	0.322581	0	0	0	0	0	0	0	0	0	0	0	0	0	0	0	0	0	0	0	0	0	0	0	0	0	0	0	0	0	0	0	0	0	0	0	16	0	0
OTU0393	64.8	559	b20207	b20207 AGCJ01000042 Anaeroglobus geminatus F0357	OTU 0393: Anaeroglobus geminatus	OTU 0393: Anaeroglobus geminatus (64.8% identity)	root; cellular organisms; Bacteria; Firmicutes; Negativicutes; Selenomonadales; Veillonellaceae; Anaeroglobus	16	0.000513691	1	0.322581	0	0	0	0	0	0	0	0	0	0	0	0	0	0	0	0	0	0	0	0	0	0	16	0	0	0	0	0	0	0	0	0	0	0	0	0	0	0
OTU0613	92.3	459	b5040	b5040 AJ633545 Myxococcus xanthus	OTU 0613: Myxococcus xanthus	OTU 0613: Myxococcus xanthus (92.3% identity)	root; cellular organisms; Bacteria; Proteobacteria; delta/epsilon subdivisions; Deltaproteobacteria; Myxococcales; Cystobacterineae; Myxococcaceae; Myxococcus	16	0.000513691	1	0.322581	0	0	0	0	0	0	0	0	0	0	0	0	0	0	0	0	0	0	0	0	0	0	0	0	0	0	0	0	0	0	0	0	0	0	0	0	0	0
OTU0857	60.5	476	b7551	b7551 NC_008639 Chlorobium phaeobacteroides DSM 266	OTU 0857: Chlorobium phaeobacteroides	OTU 0857: Chlorobium phaeobacteroides (60.5% identity)	root; cellular organisms; Bacteria; Bacteroidetes/Chlorobi group; Chlorobi; Chlorobia; Chlorobiales; Chlorobiaceae; Chlorobium/Pelodictyon group; Chlorobium	16	0.000513691	1	0.322581	0	0	0	0	0	0	0	0	0	0	0	0	0	0	0	0	0	0	0	0	0	0	16	0	0	0	0	0	0	0	0	0	0	0	0	0	0	0
OTU0971	66.8	552	b5040	b5040 AJ633545 Myxococcus xanthus	OTU 0971: Myxococcus xanthus	OTU 0971: Myxococcus xanthus (66.8% identity)	root; cellular organisms; Bacteria; Proteobacteria; delta/epsilon subdivisions; Deltaproteobacteria; Myxococcales; Cystobacterineae; Myxococcaceae; Myxococcus	16	0.000513691	1	0.322581	0	0	0	0	0	0	0	0	0	0	0	0	0	0	0	0	0	0	0	0	0	0	0	0	0	0	0	0	0	0	0	0	0	0	0	0	0	0
OTU1600	90.5	239	b26399	b26399 NZ_AHIT01000029 Lactobacillus mucosae LM1	OTU 1600: Lactobacillus mucosae	OTU 1600: Lactobacillus mucosae (90.5% identity)	root; cellular organisms; Bacteria; Firmicutes; Bacilli; Lactobacillales; Lactobacillaceae; Lactobacillus	16	0.000513691	1	0.322581	0	0	0	0	0	0	0	0	0	0	0	0	0	0	0	0	0	0	0	0	0	0	16	0	0	0	0	0	0	0	0	0	0	0	0	0	0	0
OTU1614	84.7	236	b6855	b6855 AY691294 Ruminococcus bromii ATCC 27255	OTU 1614: Ruminococcus bromii	OTU 1614: Ruminococcus bromii (84.7% identity)	root; cellular organisms; Bacteria; Firmicutes; Clostridia; Clostridiales; Ruminococcaceae; Ruminococcus	16	0.000513691	1	0.322581	0	0	0	0	0	0	0	0	0	0	0	0	0	0	0	0	0	0	0	0	0	0	16	0	0	0	0	0	0	0	0	0	0	0	0	0	0	0
OTU1218	90.4	330	b18216	b18216 NZ_AENP01000025 Peptoniphilus harei ACS-146-V-Sch2b	OTU 1218: Peptoniphilus harei	OTU 1218: Peptoniphilus harei (90.4% identity)	root; cellular organisms; Bacteria; Firmicutes; Clostridia; Clostridiales; Clostridiales incertae sedis; Clostridiales Family XI. Incertae Sedis; Peptoniphilus	15	0.000481585	10	3.22581	0	0	0	0	0	0	0	0	0	0	0	0	0	0	0	0	0	0	0	0	0	0	0	0	0	0	0	0	0	0	0	0	0	0	1	4	0	0
OTU0031	79.9	452	b6796	b6796 AY691235 Flavonifractor plautii ATCC 49531	OTU 0031: Flavonifractor plautii	OTU 0031: Flavonifractor plautii (79.9% identity)	root; cellular organisms; Bacteria; Firmicutes; Clostridia; Clostridiales; unclassified Clostridiales; Flavonifractor	15	0.000481585	6	1.93548	0	0	0	0	0	0	0	0	0	0	0	0	0	0	0	0	0	0	0	0	4	0	4	0	0	0	0	0	0	0	0	0	0	0	0	0	0	0
OTU0637	82.6	555	b7658	b7658 NC_007908 Rhodoferax ferrireducens DSM 15236	OTU 0637: Rhodoferax ferrireducens	OTU 0637: Rhodoferax ferrireducens (82.6% identity)	root; cellular organisms; Bacteria; Proteobacteria; Betaproteobacteria; Burkholderiales; Comamonadaceae; Rhodoferax	15	0.000481585	6	1.93548	0	0	0	0	0	0	0	0	0	0	0	0	0	0	0	0	0	0	0	0	0	0	0	0	0	0	0	0	0	0	0	0	2	0	0	0	0	0
OTU1087	89.2	415	b12769	b12769 NZ_ABVQ01000035 [Bacteroides] pectinophilus ATCC 43243	OTU 1087: [Bacteroides] pectinophilus	OTU 1087: [Bacteroides] pectinophilus (89.2% identity)	root; cellular organisms; Bacteria; Firmicutes; Clostridia; Clostridiales; unclassified Clostridiales; [Bacteroides] pectinophilus	15	0.000481585	6	1.93548	0	0	0	0	0	0	0	0	0	0	0	0	0	0	0	0	0	0	0	0	0	0	1	0	0	0	0	0	0	0	0	0	0	0	0	0	0	0
OTU0187	61.1	435	b23352	b23352 NZ_CAQJ01000007 Nitrospina gracilis 3/211	OTU 0187: Nitrospina gracilis	OTU 0187: Nitrospina gracilis (61.1% identity)	root; cellular organisms; Bacteria; Nitrospinae; Nitrospinia; Nitrospinales; Nitrospinaceae; Nitrospina	15	0.000481585	5	1.6129	0	0	0	0	0	0	0	0	0	0	0	0	0	0	0	0	0	0	0	0	0	0	0	0	0	0	0	0	0	0	0	0	0	0	0	10	0	0
OTU0687	60.8	552	b21801	b21801 AKKL01000034 Providencia burhodogranariea B DSM 19968	OTU 0687: Providencia burhodogranariea	OTU 0687: Providencia burhodogranariea (60.8% identity)	root; cellular organisms; Bacteria; Proteobacteria; Gammaproteobacteria; Enterobacteriales; Enterobacteriaceae; Providencia	15	0.000481585	4	1.29032	0	0	0	0	0	0	0	0	0	0	0	0	0	0	0	0	0	0	0	0	0	0	1	0	0	0	0	0	0	0	0	0	0	0	0	0	0	0
OTU0964	61.7	555	b9293	b9293 CP000362 Roseobacter denitrificans OCh 114	OTU 0964: Roseobacter denitrificans	OTU 0964: Roseobacter denitrificans (61.7% identity)	root; cellular organisms; Bacteria; Proteobacteria; Alphaproteobacteria; Rhodobacterales; Rhodobacteraceae; Roseobacter	15	0.000481585	3	0.967742	0	0	0	0	0	0	0	0	0	0	0	0	0	0	0	0	0	0	0	0	12	1	0	0	0	0	0	0	0	0	0	0	0	0	0	0	0	0
OTU1272	92	319	b21700	b21700 AGWX01000004 Afipia broomeae ATCC 49717	OTU 1272: Afipia broomeae	OTU 1272: Afipia broomeae (92% identity)	root; cellular organisms; Bacteria; Proteobacteria; Alphaproteobacteria; Rhizobiales; Bradyrhizobiaceae; Afipia	15	0.000481585	3	0.967742	0	0	0	0	0	0	0	0	0	0	0	0	0	11	0	1	0	0	0	0	0	3	0	0	0	0	0	0	0	0	0	0	0	0	0	0	0	0
OTU1512	99.6	491	b18794	b18794 AFBM01000010 Bacteroides clarus YIT 12056	OTU 1512: Bacteroides clarus	OTU 1512: Bacteroides clarus (99.6% identity)	root; cellular organisms; Bacteria; Bacteroidetes/Chlorobi group; Bacteroidetes; Bacteroidia; Bacteroidales; Bacteroidaceae; Bacteroides	15	0.000481585	3	0.967742	0	0	0	0	0	0	0	0	0	0	0	0	0	0	0	0	0	0	0	0	0	0	0	0	0	0	0	0	0	0	0	0	0	0	0	0	0	0
OTU0092	84.2	321	b19623	b19623 NC_016026 Micavibrio aeruginosavorus ARL-13	OTU 0092: Micavibrio aeruginosavorus	OTU 0092: Micavibrio aeruginosavorus (84.2% identity)	root; cellular organisms; Bacteria; Proteobacteria; Alphaproteobacteria; unclassified Alphaproteobacteria; Micavibrio	15	0.000481585	2	0.645161	0	0	0	0	0	0	0	0	0	0	0	0	0	0	0	1	0	0	0	0	0	0	14	0	0	0	0	0	0	0	0	0	0	0	0	0	0	0
OTU0798	72.7	542	b7508	b7508 NZ_AAGP01000004 Brevibacterium linens BL2	OTU 0798: Brevibacterium linens	OTU 0798: Brevibacterium linens (72.7% identity)	root; cellular organisms; Bacteria; Actinobacteria; Actinobacteridae; Actinomycetales; Micrococcineae;Brevibacteriaceae; Brevibacterium	15	0.000481585	2	0.645161	0	0	0	0	0	0	0	0	0	0	0	0	0	0	0	0	0	0	0	0	0	0	0	0	0	0	0	0	0	0	0	0	0	0	0	0	0	0
OTU0898	67.4	554	b13752	b13752 CP001686 Kytococcus sedentarius DSM 20547	OTU 0898: Kytococcus sedentarius	OTU 0898: Kytococcus sedentarius (67.4% identity)	root; cellular organisms; Bacteria; Actinobacteria; Actinobacteria (class); Actinobacteridae; Actinomycetales; Micrococcineae; Dermacoccaceae; Kytococcus	15	0.000481585	2	0.645161	0	0	0	0	0	0	0	0	0	0	0	0	0	0	0	0	0	0	0	0	0	0	0	0	0	0	0	0	0	0	0	0	0	0	0	0	0	0
OTU1559	87	462	b6855	b6855 AY691294 Ruminococcus bromii ATCC 27255	OTU 1559: Ruminococcus bromii	OTU 1559: Ruminococcus bromii (87% identity)	root; cellular organisms; Bacteria; Firmicutes; Clostridia; Clostridiales; Ruminococcaceae; Ruminococcus	15	0.000481585	2	0.645161	0	0	0	0	0	0	0	0	0	0	0	0	0	0	0	0	0	0	0	0	0	0	10	0	0	0	0	0	0	0	0	0	0	0	0	0	0	0
OTU1617	98.6	221	b20207	b20207 AGCJ01000042 Anaeroglobus geminatus F0357	OTU 1617: Anaeroglobus geminatus	OTU 1617: Anaeroglobus geminatus (98.6% identity)	root; cellular organisms; Bacteria; Firmicutes; Negativicutes; Selenomonadales; Veillonellaceae; Anaeroglobus	15	0.000481585	2	0.645161	0	0	0	0	0	0	0	0	0	0	0	0	0	0	0	0	0	0	0	0	0	0	0	0	0	0	0	0	0	0	0	0	0	0	0	14	0	0
OTU1686	98.7	558	b6849	b6849 AY691288 Prevotella tannerae ATCC 51259	OTU 1686: Prevotella tannerae	OTU 1686: Prevotella tannerae (98.7% identity)	root; cellular organisms; Bacteria; Bacteroidetes/Chlorobi group; Bacteroidetes; Bacteroidia; Bacteroidales; Prevotellaceae; Prevotella	15	0.000481585	2	0.645161	0	0	0	0	0	0	0	0	0	0	0	0	0	0	0	0	0	0	0	0	0	0	0	0	0	0	0	0	0	0	0	0	0	0	0	0	0	0
OTU0668	82.8	305	b5837	b5837 AY691307 Succinivibrio dextrinosolvens ATCC 19716	OTU 0668: Succinivibrio dextrinosolvens	OTU 0668: Succinivibrio dextrinosolvens (82.8% identity)	root; cellular organisms; Bacteria; Proteobacteria; Gammaproteobacteria; Aeromonadales; Succinivibrionaceae	15	0.000481585	1	0.322581	0	0	0	0	0	0	0	0	0	0	0	0	0	0	0	0	0	0	0	0	0	0	15	0	0	0	0	0	0	0	0	0	0	0	0	0	0	0
OTU0761	82.4	267	b6785	b6785 AY691224 Clostridium aminophilum ATCC 49906	OTU 0761: Clostridium aminophilum	OTU 0761: Clostridium aminophilum (82.4% identity)	root; cellular organisms; Bacteria; Firmicutes; Clostridia; Clostridiales; Clostridiaceae; Clostridium	15	0.000481585	1	0.322581	0	0	0	0	0	0	0	0	0	0	0	0	0	0	0	0	0	0	0	0	0	0	15	0	0	0	0	0	0	0	0	0	0	0	0	0	0	0
OTU0941	66.1	459	b9477	b9477 CP000655 Polynucleobacter necessarius subsp. asymbioticus QLW-P1DMWA-1	OTU 0941: Polynucleobacter necessarius	OTU 0941: Polynucleobacter necessarius (66.1% identity)	root; cellular organisms; Bacteria; Proteobacteria; Betaproteobacteria; Burkholderiales; Burkholderiaceae; Polynucleobacter	15	0.000481585	1	0.322581	0	0	0	0	0	0	0	0	0	0	0	0	0	0	0	0	0	0	0	0	0	0	0	0	0	0	0	0	0	0	0	0	0	0	0	0	0	0
OTU1021	71.2	351	b18293	b18293 AEPW01000006 Eubacterium saburreum DSM 3986	OTU 1021: Eubacterium saburreum	OTU 1021: Eubacterium saburreum (71.2% identity)	root; cellular organisms; Bacteria; Firmicutes; Clostridia; Clostridiales; Eubacteriaceae; Eubacterium	15	0.000481585	1	0.322581	0	0	0	0	0	0	0	0	0	0	0	0	0	0	0	0	0	0	0	0	15	0	0	0	0	0	0	0	0	0	0	0	0	0	0	0	0	0
OTU1285	98.8	341	b12695	b12695 NZ_ABXU01000023 Desulfovibrio piger ATCC 29098	OTU 1285: Desulfovibrio piger	OTU 1285: Desulfovibrio piger (98.8% identity)	root; cellular organisms; Bacteria; Proteobacteria; delta/epsilon subdivisions; Deltaproteobacteria; Desulfovibrionales; Desulfovibrionaceae; Desulfovibrio	15	0.000481585	1	0.322581	0	0	0	0	0	0	0	0	0	0	0	0	0	0	0	0	0	0	0	0	0	0	15	0	0	0	0	0	0	0	0	0	0	0	0	0	0	0
OTU1607	97.4	386	b15882	b15882 NZ_ACKS01000084 Prevotella bergensis DSM 17361	OTU 1607: Prevotella bergensis	OTU 1607: Prevotella bergensis (97.4% identity)	root; cellular organisms; Bacteria; Bacteroidetes/Chlorobi group; Bacteroidetes; Bacteroidia; Bacteroidales; Prevotellaceae; Prevotella	14	0.000449479	9	2.90323	0	0	0	0	0	0	0	0	0	0	0	0	0	0	0	0	0	0	0	0	0	0	0	0	0	0	0	0	0	0	0	0	0	0	0	1	0	0
OTU1299	99.1	357	b6772	b6772 AY691211 Bacteroides fragilis ATCC 25285	OTU 1299: Bacteroides fragilis	OTU 1299: Bacteroides fragilis (99.1% identity)	root; cellular organisms; Bacteria; Bacteroidetes/Chlorobi group; Bacteroidetes; Bacteroidia; Bacteroidales; Bacteroidaceae; Bacteroides	14	0.000449479	7	2.25806	0	0	0	0	0	0	0	0	0	0	0	0	0	0	0	0	0	0	0	0	1	0	0	0	0	0	0	0	0	0	0	0	0	0	0	0	0	0
OTU0402	80.4	244	b16242	b16242 FJ588292 Clostridia sp. NC039 6295_C07_058_027, 027_cl5_cn1	OTU 0402: Clostridia sp. NC039	OTU 0402: Clostridia sp. NC039 (80.4% identity)	root; cellular organisms; Bacteria; Firmicutes; Clostridia	14	0.000449479	6	1.93548	0	6	0	0	0	0	0	0	0	0	0	0	0	0	0	0	0	0	0	0	0	0	0	0	0	0	0	0	0	0	0	0	0	0	0	0	0	0
OTU0685	80.4	451	b12769	b12769 NZ_ABVQ01000035 [Bacteroides] pectinophilus ATCC 43243	OTU 0685: [Bacteroides] pectinophilus	OTU 0685: [Bacteroides] pectinophilus (80.4% identity)	root; cellular organisms; Bacteria; Firmicutes; Clostridia; Clostridiales; unclassified Clostridiales; [Bacteroides] pectinophilus	14	0.000449479	6	1.93548	0	0	0	0	0	0	0	0	0	0	0	0	0	0	0	0	0	0	0	0	0	0	3	0	0	0	0	0	0	0	0	0	0	0	0	0	0	0
OTU0970	58.2	446	b13530	b13530 CP001229 Sulfurihydrogenibium azorense Az-Fu1	OTU 0970: Sulfurihydrogenibium azorense	OTU 0970: Sulfurihydrogenibium azorense (58.2% identity)	root; cellular organisms; Bacteria; Aquificae; Aquificae (class); Aquificales; Hydrogenothermaceae; Sulfurihydrogenibium	14	0.000449479	4	1.29032	0	0	0	0	0	0	0	0	0	0	0	0	0	0	0	0	0	0	0	0	0	0	0	0	0	0	0	0	0	0	0	0	0	0	0	3	0	0
OTU1059	80.2	561	b14123	b14123 ACBX01000045 Prevotella copri DSM 18205	OTU 1059: Prevotella copri	OTU 1059: Prevotella copri (80.2% identity)	root; cellular organisms; Bacteria; Bacteroidetes/Chlorobi group; Bacteroidetes; Bacteroidia; Bacteroidales; Prevotellaceae; Prevotella	14	0.000449479	4	1.29032	0	0	0	0	0	0	0	0	0	0	0	0	0	0	0	0	0	0	0	0	0	0	3	0	0	0	0	0	0	0	0	0	0	0	0	0	0	0
OTU1665	85.6	224	b16322	b16322 FJ588372 Atopobium vaginae NC119 7233_D09_126_059, 059_cl0_sn50	OTU 1665: Atopobium vaginae	OTU 1665: Atopobium vaginae (85.6% identity)	root; cellular organisms; Bacteria; Actinobacteria; Actinobacteria (class); Coriobacteridae; Coriobacteriales; Coriobacterineae; Coriobacteriaceae; Atopobium	14	0.000449479	4	1.29032	0	0	0	0	0	0	0	0	0	0	0	0	0	0	0	0	0	0	0	0	0	0	0	0	0	0	0	0	0	0	0	0	0	0	0	0	0	0
OTU1688	84	439	b10722	b10722 XM_001731267 Malassezia globosa CBS 7966	OTU 1688: Malassezia globosa	OTU 1688: Malassezia globosa (84% identity)	root; cellular organisms; Eukaryota; Fungi/Metazoa group; Fungi; Dikarya; Basidiomycota; Ustilaginomycotina; Ustilaginomycotina incertae sedis; Malasseziales; Malassezia	14	0.000449479	4	1.29032	0	0	0	0	0	0	0	0	0	0	0	0	0	0	0	0	0	0	0	0	0	6	6	0	0	0	0	0	0	0	0	0	0	0	0	0	0	0
OTU0466	81	561	b17631	b17631 AB547592 Prevotella baroniae JCM 13447	OTU 0466: Prevotella baroniae	OTU 0466: Prevotella baroniae (81% identity)	root; cellular organisms; Bacteria; Bacteroidetes/Chlorobi group; Bacteroidetes; Bacteroidia; Bacteroidales; Prevotellaceae; Prevotella	14	0.000449479	3	0.967742	0	1	0	0	0	0	0	0	0	0	0	0	0	0	0	0	0	0	0	0	0	0	0	0	0	0	0	0	0	0	0	0	0	0	0	0	0	0
OTU0912	73.2	546	b10849	b10849 NZ_ABGD02000012 Anaerotruncus colihominis DSM17241	OTU 0912: Anaerotruncus colihominis	OTU 0912: Anaerotruncus colihominis (73.2% identity)	root; cellular organisms; Bacteria; Firmicutes; Clostridia; Clostridiales; Clostridiaceae; Anaerotruncus	14	0.000449479	3	0.967742	0	0	0	0	0	0	0	0	0	0	0	0	0	0	0	0	0	0	0	0	0	0	10	0	0	0	0	0	0	0	0	0	0	0	0	0	0	0
OTU1026	79	225	b5839	b5839 AY691309 Blautia producta ATCC 27340	OTU 1026: Blautia producta	OTU 1026: Blautia producta (79% identity)	root; cellular organisms; Bacteria; Firmicutes; Clostridia; Clostridiales; unclassified Clostridiales; Blautia	14	0.000449479	3	0.967742	0	0	0	0	0	0	0	0	0	0	0	0	0	0	0	0	0	0	0	0	12	0	1	0	0	0	0	0	0	0	0	0	0	0	0	0	0	0
OTU1495	77.7	550	b26647	b26647 NZ_AWXA01000027 Megasphaera sp. BV3C16-1	OTU 1495: Megasphaera sp. BV3C16-1	OTU 1495: Megasphaera sp. BV3C16-1 (77.7% identity)	root; cellular organisms; Bacteria; Firmicutes; Negativicutes; Selenomonadales; Veillonellaceae; Megasphaera	14	0.000449479	3	0.967742	0	0	0	0	0	0	0	0	0	0	0	0	0	0	0	0	0	0	0	0	0	0	0	0	0	0	0	0	0	0	0	0	0	0	0	11	0	0
OTU1612	82.9	447	b14601	b14601 ACOP02000042 Faecalibacterium prausnitzii A2-165	OTU 1612: Faecalibacterium prausnitzii	OTU 1612: Faecalibacterium prausnitzii (82.9% identity)	root; cellular organisms; Bacteria; Firmicutes; Clostridia; Clostridiales; Ruminococcaceae; Faecalibacterium	14	0.000449479	3	0.967742	0	0	0	0	0	0	0	0	0	0	0	0	0	0	0	0	0	0	0	0	0	0	12	0	0	0	0	0	0	0	0	0	0	0	0	0	0	0
OTU1076	77.1	457	b6796	b6796 AY691235 Flavonifractor plautii ATCC 49531	OTU 1076: Flavonifractor plautii	OTU 1076: Flavonifractor plautii (77.1% identity)	root; cellular organisms; Bacteria; Firmicutes; Clostridia; Clostridiales; unclassified Clostridiales; Flavonifractor	14	0.000449479	2	0.645161	0	0	0	0	0	0	0	0	0	0	0	0	0	0	0	0	0	0	0	0	0	0	7	0	0	0	0	0	0	0	0	0	0	0	0	0	0	0
OTU0048	78.6	231	b19666	b19666 NC_016048 Oscillibacter valericigenes Sjm18-20 DSM 18026	OTU 0048: Oscillibacter valericigenes	OTU 0048: Oscillibacter valericigenes (78.6% identity)	root; cellular organisms; Bacteria; Firmicutes; Clostridia; Clostridiales; Oscillospiraceae; Oscillibacter	14	0.000449479	1	0.322581	0	0	0	0	0	0	0	0	0	0	0	0	0	0	0	0	0	0	0	0	0	0	14	0	0	0	0	0	0	0	0	0	0	0	0	0	0	0
OTU0465	84.9	371	b17623	b17623 AB547600 Prevotella dentalis JCM 13448	OTU 0465: Prevotella dentalis	OTU 0465: Prevotella dentalis (84.9% identity)	root; cellular organisms; Bacteria; Bacteroidetes/Chlorobi group; Bacteroidetes; Bacteroidia; Bacteroidales; Prevotellaceae; Prevotella	14	0.000449479	1	0.322581	0	0	0	0	0	0	0	0	0	0	0	0	0	0	0	0	0	0	0	0	0	0	14	0	0	0	0	0	0	0	0	0	0	0	0	0	0	0
OTU0726	76.6	343	b6796	b6796 AY691235 Flavonifractor plautii ATCC 49531	OTU 0726: Flavonifractor plautii	OTU 0726: Flavonifractor plautii (76.6% identity)	root; cellular organisms; Bacteria; Firmicutes; Clostridia; Clostridiales; unclassified Clostridiales; Flavonifractor	14	0.000449479	1	0.322581	0	0	0	0	0	0	0	0	0	0	0	0	0	0	0	0	0	0	0	0	0	0	14	0	0	0	0	0	0	0	0	0	0	0	0	0	0	0
OTU1452	99.6	476	b15351	b15351 ACOO02000037 Jonquetella anthropi E3_33	OTU 1452: Jonquetella anthropi	OTU 1452: Jonquetella anthropi (99.6% identity)	root; cellular organisms; Bacteria; Synergistetes; Synergistia; Synergistales; Synergistaceae; Jonquetella	14	0.000449479	1	0.322581	0	0	0	0	0	0	0	0	0	0	0	0	0	0	0	0	0	0	0	0	0	0	0	0	0	0	0	0	0	0	0	0	0	0	0	0	0	0
OTU1454	88.1	253	b14123	b14123 ACBX01000045 Prevotella copri DSM 18205	OTU 1454: Prevotella copri	OTU 1454: Prevotella copri (88.1% identity)	root; cellular organisms; Bacteria; Bacteroidetes/Chlorobi group; Bacteroidetes; Bacteroidia; Bacteroidales; Prevotellaceae; Prevotella	14	0.000449479	1	0.322581	0	0	0	0	0	0	0	0	0	0	0	0	0	0	0	0	0	0	0	0	0	0	14	0	0	0	0	0	0	0	0	0	0	0	0	0	0	0
OTU1713	87	333	b15920	b15920 CP001849 Gardnerella vaginalis 409-05 NULL	OTU 1713: Gardnerella vaginalis subgroup A	OTU 1713: Gardnerella vaginalis subgroup A (87% identity)	root; cellular organisms; Bacteria; Actinobacteria; Actinobacteria (class); Actinobacteridae; Bifidobacteriales; Bifidobacteriaceae; Gardnerella	13	0.000417374	8	2.58065	0	6	0	0	0	0	1	0	0	0	0	0	0	0	0	0	0	0	0	0	0	0	0	0	0	0	0	0	0	0	0	0	0	0	1	0	0	0
OTU0900	88	276	v5172	v5172 3909 Streptococcus suis ATCC 43765	OTU 0900: Streptococcus suis	OTU 0900: Streptococcus suis (88% identity)	root; cellular organisms; Bacteria; Firmicutes; Bacilli; Lactobacillales; Streptococcaceae; Streptococcus	13	0.000417374	7	2.25806	0	0	4	0	0	0	0	0	0	0	0	0	0	0	0	0	0	0	0	0	0	0	0	0	0	0	0	0	0	0	0	0	0	0	0	0	0	0
OTU1629	96.1	510	b10420	b10420 AAYH02000039 Bacteroides uniformis ATCC 8492	OTU 1629: Bacteroides uniformis	OTU 1629: Bacteroides uniformis (96.1% identity)	root; cellular organisms; Bacteria; Bacteroidetes/Chlorobi group; Bacteroidetes; Bacteroidia; Bacteroidales; Bacteroidaceae; Bacteroides	13	0.000417374	6	1.93548	0	0	0	0	0	0	0	0	0	0	0	0	0	0	0	0	0	0	0	0	0	0	0	0	0	0	0	0	0	0	0	0	0	0	0	0	0	0
OTU0138	78.5	454	b17476	b17476 ADWO01000086 Prevotella bryantii B14	OTU 0138: Prevotella bryantii	OTU 0138: Prevotella bryantii (78.5% identity)	root; cellular organisms; Bacteria; Bacteroidetes/Chlorobi group; Bacteroidetes; Bacteroidia; Bacteroidales; Prevotellaceae; Prevotella	13	0.000417374	4	1.29032	0	0	0	0	0	0	0	0	0	0	0	0	0	0	0	0	0	0	0	0	0	0	5	0	0	0	0	0	0	0	0	0	0	0	0	0	0	0
OTU0474	74.3	554	b10849	b10849 NZ_ABGD02000012 Anaerotruncus colihominis DSM17241	OTU 0474: Anaerotruncus colihominis	OTU 0474: Anaerotruncus colihominis (74.3% identity)	root; cellular organisms; Bacteria; Firmicutes; Clostridia; Clostridiales; Clostridiaceae; Anaerotruncus	13	0.000417374	4	1.29032	0	0	0	0	0	0	0	0	0	0	0	0	0	0	0	0	0	0	0	0	0	0	0	0	0	0	0	0	0	0	0	0	0	0	0	0	0	0
OTU0258	68.9	553	b16218	b16218 FJ588268 Clostridia sp. NC015 6130_E08_034_012, 012_cl0_sn25	OTU 0258: Clostridia sp. NC015	OTU 0258: Clostridia sp. NC015 (68.9% identity)	root; cellular organisms; Bacteria; Firmicutes; Clostridia	13	0.000417374	3	0.967742	0	0	0	0	0	3	0	0	0	0	0	0	0	0	0	0	0	0	0	0	0	0	0	1	0	0	0	0	0	0	0	0	0	0	0	0	0	0
OTU0438	77.9	450	b26647	b26647 NZ_AWXA01000027 Megasphaera sp. BV3C16-1	OTU 0438: Megasphaera sp. BV3C16-1	OTU 0438: Megasphaera sp. BV3C16-1 (77.9% identity)	root; cellular organisms; Bacteria; Firmicutes; Negativicutes; Selenomonadales; Veillonellaceae; Megasphaera	13	0.000417374	2	0.645161	0	0	0	0	0	0	0	0	0	0	0	0	0	0	0	0	0	0	0	0	0	0	0	0	0	0	0	0	0	0	0	0	0	0	0	12	0	0
OTU0615	76	478	b17663	b17663 AB547561 Barnesiella viscericola JCM 13660	OTU 0615: Barnesiella viscericola	OTU 0615: Barnesiella viscericola (76% identity)	root; cellular organisms; Bacteria; Bacteroidetes/Chlorobi group; Bacteroidetes; Bacteroidia; Bacteroidales; Porphyromonadaceae; Barnesiella	13	0.000417374	2	0.645161	0	0	0	0	0	0	0	0	0	0	0	0	0	0	0	0	0	0	0	0	0	0	8	0	0	0	0	0	0	0	0	0	0	0	0	0	0	0
OTU0916	99.2	512	b12698	b12698 NZ_ABWZ01000002 Bacteroides dorei DSM 17855	OTU 0916: Bacteroides dorei	OTU 0916: Bacteroides dorei (99.2% identity)	root; cellular organisms; Bacteria; Bacteroidetes/Chlorobi group; Bacteroidetes; Bacteroidia; Bacteroidales; Bacteroidaceae; Bacteroides	13	0.000417374	2	0.645161	0	0	0	0	0	0	0	0	0	0	0	0	0	0	0	0	0	0	0	0	0	0	0	0	0	0	0	0	0	0	0	0	0	0	0	0	0	0
OTU1583	89.3	271	b6796	b6796 AY691235 Flavonifractor plautii ATCC 49531	OTU 1583: Flavonifractor plautii	OTU 1583: Flavonifractor plautii (89.3% identity)	root; cellular organisms; Bacteria; Firmicutes; Clostridia; Clostridiales; unclassified Clostridiales; Flavonifractor	13	0.000417374	2	0.645161	0	0	0	0	0	0	0	0	0	0	0	0	0	0	0	0	0	0	0	0	1	0	12	0	0	0	0	0	0	0	0	0	0	0	0	0	0	0
OTU1625	99.6	499	b18794	b18794 AFBM01000010 Bacteroides clarus YIT 12056	OTU 1625: Bacteroides clarus	OTU 1625: Bacteroides clarus (99.6% identity)	root; cellular organisms; Bacteria; Bacteroidetes/Chlorobi group; Bacteroidetes; Bacteroidia; Bacteroidales; Bacteroidaceae; Bacteroides	13	0.000417374	2	0.645161	0	0	0	0	0	0	0	0	0	0	0	0	0	0	0	0	0	0	0	0	0	0	0	0	0	0	0	0	0	0	0	0	0	0	0	0	0	0
OTU1633	86.5	222	b13534	b13534 NZ_ACBY01000026 Subdoligranulum variabile DSM15176	OTU 1633: Subdoligranulum variabile	OTU 1633: Subdoligranulum variabile (86.5% identity)	root; cellular organisms; Bacteria; Firmicutes; Clostridia; Clostridiales; Ruminococcaceae; Subdoligranulum	13	0.000417374	2	0.645161	0	0	0	0	0	0	0	0	0	0	0	0	0	0	0	0	0	0	0	0	0	0	11	0	0	0	0	0	0	0	0	0	0	0	0	0	0	0
OTU1636	90.6	234	b13534	b13534 NZ_ACBY01000026 Subdoligranulum variabile DSM15176	OTU 1636: Subdoligranulum variabile	OTU 1636: Subdoligranulum variabile (90.6% identity)	root; cellular organisms; Bacteria; Firmicutes; Clostridia; Clostridiales; Ruminococcaceae; Subdoligranulum	13	0.000417374	2	0.645161	0	0	0	0	0	0	0	0	0	0	0	0	0	0	0	0	0	0	0	0	0	0	11	0	0	0	0	0	0	0	0	0	0	0	0	0	0	0
OTU0352	86.8	273	b3351	b3351 AY123681 Achromobacter piechaudii ATCC 43552	OTU 0352: Achromobacter piechaudii	OTU 0352: Achromobacter piechaudii (86.8% identity)	root; cellular organisms; Bacteria; Proteobacteria; Betaproteobacteria; Burkholderiales; Alcaligenaceae	13	0.000417374	1	0.322581	0	0	0	0	0	0	0	0	0	0	0	0	0	0	0	0	0	0	0	0	0	0	0	0	0	0	0	0	0	0	0	0	0	0	0	0	0	0
OTU0426	82.1	306	b15872	b15872 CP002431 Desulfovibrio aespoeensis Aspo-2 ATCC 700646	OTU 0426: Desulfovibrio aespoeensis	OTU 0426: Desulfovibrio aespoeensis (82.1% identity)	root; cellular organisms; Bacteria; Proteobacteria; delta/epsilon subdivisions; Deltaproteobacteria; Desulfovibrionales; Desulfovibrionaceae; Desulfovibrio	13	0.000417374	1	0.322581	0	0	0	0	0	13	0	0	0	0	0	0	0	0	0	0	0	0	0	0	0	0	0	0	0	0	0	0	0	0	0	0	0	0	0	0	0	0
OTU0571	69.6	405	b10644	b10644 ABCC02000057 Clostridium bolteae ATCC BAA-613	OTU 0571: Clostridium bolteae	OTU 0571: Clostridium bolteae (69.6% identity)	root; cellular organisms; Bacteria; Firmicutes; Clostridia; Clostridiales; Clostridiaceae; Clostridium	13	0.000417374	1	0.322581	0	0	0	0	0	0	0	0	0	0	0	0	0	0	0	0	0	0	0	0	13	0	0	0	0	0	0	0	0	0	0	0	0	0	0	0	0	0
OTU1292	96.6	267	b21700	b21700 AGWX01000004 Afipia broomeae ATCC 49717	OTU 1292: Afipia broomeae	OTU 1292: Afipia broomeae (96.6% identity)	root; cellular organisms; Bacteria; Proteobacteria; Alphaproteobacteria; Rhizobiales; Bradyrhizobiaceae; Afipia	13	0.000417374	1	0.322581	0	0	0	0	0	0	0	0	0	0	0	0	0	0	0	0	0	0	0	0	0	0	0	0	0	0	0	0	0	0	0	0	0	0	0	0	0	0
OTU1200	97.3	339	b18814	b18814 AFBB01000007 Dialister micraerophilus DSM 19965	OTU 1200: Dialister micraerophilus	OTU 1200: Dialister micraerophilus (97.3% identity)	root; cellular organisms; Bacteria; Firmicutes; Negativicutes; Selenomonadales; Veillonellaceae; Dialister	12	0.000385268	9	2.90323	0	0	0	0	0	0	0	0	0	0	0	0	0	0	0	0	0	0	0	0	0	0	0	0	0	0	0	0	0	0	0	0	0	0	0	0	0	0
OTU1448	99.8	445	b6806	b6806 AY691245 Corynebacterium amycolatum ATCC 49368	OTU 1448: Corynebacterium amycolatum	OTU 1448: Corynebacterium amycolatum (99.8% identity)	root; cellular organisms; Bacteria; Actinobacteria; Actinobacteria (class); Actinobacteridae; Actinomycetales; Corynebacterineae; Corynebacteriaceae; Corynebacterium	12	0.000385268	9	2.90323	0	0	0	0	0	0	0	0	0	0	0	0	0	0	0	0	0	0	0	0	0	0	1	0	0	0	0	0	0	0	0	0	0	0	1	0	0	0
OTU1544	96.2	530	b13659	b13659 ACGE01000074 Corynebacterium striatum ATCC 6940	OTU 1544: Corynebacterium striatum	OTU 1544: Corynebacterium striatum (96.2% identity)	root; cellular organisms; Bacteria; Actinobacteria; Actinobacteria (class); Actinobacteridae; Actinomycetales; Corynebacterineae; Corynebacteriaceae; Corynebacterium	12	0.000385268	7	2.25806	0	0	0	0	0	0	0	0	0	0	0	0	0	0	0	0	0	0	0	0	0	0	0	0	0	0	0	0	0	0	0	0	0	0	0	0	0	0
OTU0417	85.4	555	b26020	b26020 APON01000018 Acinetobacter johnsonii CIP 64.6	OTU 0417: Acinetobacter johnsonii	OTU 0417: Acinetobacter johnsonii (85.4% identity)	root; cellular organisms; Bacteria; Proteobacteria; Gammaproteobacteria; Pseudomonadales; Moraxellaceae; Acinetobacter	12	0.000385268	6	1.93548	0	0	0	0	0	0	0	0	0	0	0	0	0	0	0	0	0	0	0	0	0	0	0	0	0	0	0	0	0	0	0	0	0	0	0	0	0	0
OTU0868	77.3	272	b26399	b26399 NZ_AHIT01000029 Lactobacillus mucosae LM1	OTU 0868: Lactobacillus mucosae	OTU 0868: Lactobacillus mucosae (77.3% identity)	root; cellular organisms; Bacteria; Firmicutes; Bacilli; Lactobacillales; Lactobacillaceae; Lactobacillus	12	0.000385268	6	1.93548	0	0	0	0	0	0	0	0	1	0	0	0	0	0	0	0	0	0	0	0	0	0	1	1	0	0	0	0	0	0	0	0	0	0	0	0	7	0
OTU1434	95.8	549	v3200	v3200 3346 Corynebacterium xerosis A6-70	OTU 1434: Corynebacterium xerosis	OTU 1434: Corynebacterium xerosis (95.8% identity)	root; cellular organisms; Bacteria; Actinobacteria; Actinobacteria (class); Actinobacteridae; Actinomycetales; Corynebacterineae; Corynebacteriaceae; Corynebacterium	12	0.000385268	6	1.93548	0	0	0	0	0	0	0	0	0	0	0	0	0	0	0	0	0	0	0	0	0	0	0	0	0	1	0	0	0	0	0	0	0	0	0	0	0	0
OTU0392	92	233	b20880	b20880 CM001438 Burkholderiales bacterium JOSHI_001	OTU 0392: Burkholderiales bacterium	OTU 0392: Burkholderiales bacterium (92% identity)	root; cellular organisms; Bacteria; Proteobacteria; Betaproteobacteria; Burkholderiales; unclassified Burkholderiales; unclassified Burkholderiales (miscellaneous)	12	0.000385268	5	1.6129	0	0	2	0	0	0	0	0	0	0	0	0	0	0	0	0	0	0	0	0	2	5	0	0	0	0	0	0	0	0	0	0	1	0	0	0	0	0
OTU1666	90.1	192	b3386	b3386 AY123673 Gardnerella vaginalis ATCC 14018	OTU 1666: Gardnerella vaginalis subgroup C	OTU 1666: Gardnerella vaginalis subgroup C (90.1% identity)	root; cellular organisms; Bacteria; Actinobacteria; Actinobacteria (class); Actinobacteridae; Bifidobacteriales; Bifidobacteriaceae; Gardnerella	12	0.000385268	4	1.29032	0	0	0	0	0	0	0	0	0	0	0	0	0	0	0	0	0	0	0	0	0	0	0	0	0	0	0	0	0	0	0	0	0	0	0	0	0	0
OTU0086	76.4	553	b14160	b14160 NC_012781 Eubacterium rectale ATCC 33656	OTU 0086: Eubacterium rectale	OTU 0086: Eubacterium rectale (76.4% identity)	root; cellular organisms; Bacteria; Firmicutes; Clostridia; Clostridiales; Eubacteriaceae; Eubacterium	12	0.000385268	3	0.967742	0	0	0	0	0	0	0	0	0	0	0	0	0	0	0	0	0	0	0	0	0	0	10	0	0	0	0	0	0	0	0	0	0	0	0	0	0	0
OTU0096	79.4	401	b6811	b6811 AY691250 Eubacterium coprostanoligenes ATCC 51222	OTU 0096: Eubacterium coprostanoligenes	OTU 0096: Eubacterium coprostanoligenes (79.4% identity)	root; cellular organisms; Bacteria; Firmicutes; Clostridia; Clostridiales; Eubacteriaceae; Eubacterium	12	0.000385268	3	0.967742	0	0	0	0	0	0	0	0	0	0	0	0	0	0	0	0	0	0	0	0	0	0	10	0	0	0	0	0	0	0	0	0	0	0	0	0	0	0
OTU0961	81.4	483	b16453	b16453 AB510690 Bacteroides suis JCM 6292	OTU 0961: Bacteroides suis	OTU 0961: Bacteroides suis (81.4% identity)	root; cellular organisms; Bacteria; Bacteroidetes/Chlorobi group; Bacteroidetes; Bacteroidia; Bacteroidales; Bacteroidaceae; Bacteroides	12	0.000385268	3	0.967742	0	0	0	0	0	0	0	0	0	0	0	0	0	0	0	0	0	0	0	0	0	0	1	0	0	0	0	0	0	0	0	0	0	0	0	0	0	0
OTU1580	93.8	355	b14372	b14372 FN421438 Bacteroides ureolyticus LMG 6451	OTU 1580: Bacteroides ureolyticus	OTU 1580: Bacteroides ureolyticus (93.8% identity)	root; cellular organisms; Bacteria; Proteobacteria; delta/epsilon subdivisions; Epsilonproteobacteria; Campylobacterales; Campylobacteraceae; unclassified Campylobacteraceae	12	0.000385268	3	0.967742	0	0	0	0	0	0	0	0	0	0	0	0	0	0	0	0	0	0	0	0	0	0	0	0	0	0	0	0	0	0	0	0	0	0	0	0	0	0
OTU0681	79.7	304	b16218	b16218 FJ588268 Clostridia sp. NC015 6130_E08_034_012, 012_cl0_sn25	OTU 0681: Clostridia sp. NC015	OTU 0681: Clostridia sp. NC015 (79.7% identity)	root; cellular organisms; Bacteria; Firmicutes; Clostridia	12	0.000385268	2	0.645161	0	0	0	0	0	0	0	0	0	0	0	0	0	0	0	0	0	0	0	0	11	0	0	0	0	0	0	0	0	0	0	0	0	0	0	0	0	0
OTU0710	62.7	296	b19051	b19051 JF736508 Candidatus Ishikawaella capsulata isolate CIc-1	OTU 0710: Candidatus Ishikawaella capsulata	OTU 0710: Candidatus Ishikawaella capsulata (62.7% identity)	root; cellular organisms; Bacteria; Proteobacteria; Gammaproteobacteria; Enterobacteriales; Enterobacteriaceae; Candidatus Ishikawaella	12	0.000385268	2	0.645161	0	0	0	0	0	0	0	0	0	0	0	0	0	0	0	0	0	0	0	0	0	0	0	0	0	0	0	0	0	0	0	0	0	0	0	0	0	0
OTU0969	73.5	560	b10142	b10142 NC_009338 Mycobacterium gilvum PYR-GCK	OTU 0969: Mycobacterium gilvum	OTU 0969: Mycobacterium gilvum (73.5% identity)	root; cellular organisms; Bacteria; Actinobacteria; Actinobacteria (class); Actinobacteridae; Actinomycetales; Corynebacterineae; Mycobacteriaceae; Mycobacterium	12	0.000385268	2	0.645161	0	0	0	0	0	0	0	0	0	0	0	0	0	0	0	0	0	0	0	0	0	0	0	0	0	0	0	0	0	0	0	0	0	0	0	0	0	0
OTU0985	73.5	547	b19924	b19924 ACZL01000012 Johnsonella ignava ATCC 51276	OTU 0985: Johnsonella ignava	OTU 0985: Johnsonella ignava (73.5% identity)	root; cellular organisms; Bacteria; Firmicutes; Clostridia; Clostridiales; Lachnospiraceae; Johnsonella	12	0.000385268	2	0.645161	0	0	0	0	0	0	0	0	0	0	0	0	0	0	0	0	0	0	0	0	9	0	0	0	0	0	0	0	0	0	0	0	0	0	0	0	0	0
OTU0044	81	479	b21415	b21415 NC_018704 Amphibacillus xylanus NBRC 15112	OTU 0044: Amphibacillus xylanus	OTU 0044: Amphibacillus xylanus (81% identity)	root; cellular organisms; Bacteria; Firmicutes; Bacilli; Bacillales; Bacillaceae; Amphibacillus	12	0.000385268	1	0.322581	0	0	0	0	0	0	0	0	0	0	0	0	0	0	0	0	0	0	0	0	0	0	0	0	0	0	0	0	0	0	0	0	0	0	0	0	0	0
OTU0587	81.5	271	b17655	b17655 AB547552 Bacteroides coagulans JCM 12528	OTU 0587: Bacteroides coagulans	OTU 0587: Bacteroides coagulans (81.5% identity)	root; cellular organisms; Bacteria; Bacteroidetes/Chlorobi group; Bacteroidetes; Bacteroidia; Bacteroidales; Bacteroidaceae; Bacteroides	12	0.000385268	1	0.322581	0	0	0	0	0	0	0	0	0	0	0	0	0	0	0	0	0	0	0	0	0	0	0	0	0	0	0	0	0	0	0	0	0	0	0	12	0	0
OTU0678	83.1	276	b6847	b6847 AY691286 Prevotella oris ATCC 33573	OTU 0678: Prevotella oris	OTU 0678: Prevotella oris (83.1% identity)	root; cellular organisms; Bacteria; Bacteroidetes/Chlorobi group; Bacteroidetes; Bacteroidia; Bacteroidales; Prevotellaceae; Prevotella	12	0.000385268	1	0.322581	0	0	0	0	0	0	0	0	0	0	0	0	0	0	0	0	0	0	0	0	0	0	12	0	0	0	0	0	0	0	0	0	0	0	0	0	0	0
OTU0704	76.7	373	b17663	b17663 AB547561 Barnesiella viscericola JCM 13660	OTU 0704: Barnesiella viscericola	OTU 0704: Barnesiella viscericola (76.7% identity)	root; cellular organisms; Bacteria; Bacteroidetes/Chlorobi group; Bacteroidetes; Bacteroidia; Bacteroidales; Porphyromonadaceae; Barnesiella	12	0.000385268	1	0.322581	0	0	0	0	0	0	0	0	0	0	0	0	0	0	0	0	0	0	0	0	0	0	12	0	0	0	0	0	0	0	0	0	0	0	0	0	0	0
OTU0782	75.4	310	b6830	b6830 AY691269 Oxobacter pfennigii ATCC 43583	OTU 0782: Oxobacter pfennigii	OTU 0782: Oxobacter pfennigii (75.4% identity)	root; cellular organisms; Bacteria; Firmicutes; Clostridia; Clostridiales; Clostridiaceae	12	0.000385268	1	0.322581	0	0	0	0	0	0	0	0	0	0	0	0	0	0	0	0	0	0	0	0	0	0	12	0	0	0	0	0	0	0	0	0	0	0	0	0	0	0
OTU0786	67.4	460	b18496	b18496 NC_014963 Terriglobus saanensis SP1PR4	OTU 0786: Terriglobus saanensis	OTU 0786: Terriglobus saanensis (67.4% identity)	root; cellular organisms; Bacteria; Fibrobacteres/Acidobacteria group; Acidobacteria; Acidobacteria (class); Acidobacteriales; Acidobacteriaceae; Terriglobus	12	0.000385268	1	0.322581	0	0	0	0	0	0	0	0	0	0	0	0	0	0	0	0	0	0	0	0	0	0	0	0	0	0	0	0	0	0	0	0	0	0	0	0	0	0
OTU0826	69.2	369	b10078	b10078 EF432058 Bartonella bovis N 04-927	OTU 0826: Bartonella bovis	OTU 0826: Bartonella bovis (69.2% identity)	root; cellular organisms; Bacteria; Proteobacteria; Alphaproteobacteria; Rhizobiales; Bartonellaceae; Bartonella	12	0.000385268	1	0.322581	0	0	0	0	0	0	0	0	0	0	0	0	0	0	0	0	0	0	0	0	0	0	0	0	0	0	0	0	0	0	0	0	0	0	0	12	0	0
OTU0835	75.6	285	b20134	b20134 BAEG01000085 Arthrobacter globiformis NBRC 12137	OTU 0835: Arthrobacter globiformis	OTU 0835: Arthrobacter globiformis (75.6% identity)	root; cellular organisms; Bacteria; Actinobacteria; Actinobacteria (class); Actinobacteridae; Actinomycetales; Micrococcineae; Micrococcaceae; Arthrobacter	12	0.000385268	1	0.322581	0	0	0	0	0	0	0	0	0	0	0	0	0	0	0	0	0	0	0	0	0	0	0	0	0	0	0	0	0	0	0	0	0	0	0	12	0	0
OTU1030	76.6	220	b10849	b10849 NZ_ABGD02000012 Anaerotruncus colihominis DSM17241	OTU 1030: Anaerotruncus colihominis	OTU 1030: Anaerotruncus colihominis (76.6% identity)	root; cellular organisms; Bacteria; Firmicutes; Clostridia; Clostridiales; Clostridiaceae; Anaerotruncus	12	0.000385268	1	0.322581	0	0	0	0	0	0	0	0	0	0	0	0	0	0	0	0	0	0	0	0	0	0	12	0	0	0	0	0	0	0	0	0	0	0	0	0	0	0
OTU1582	86.8	477	b7333	b7333 AY837568 Methylophilus methylotrophus ATCC 53528D	OTU 1582: Methylophilus methylotrophus	OTU 1582: Methylophilus methylotrophus (86.8% identity)	root; cellular organisms; Bacteria; Proteobacteria; Betaproteobacteria; Methylophilales; Methylophilaceae	11	0.000353162	7	2.25806	0	0	0	0	0	0	0	0	0	0	0	0	0	0	0	0	0	0	0	0	0	0	0	0	0	0	0	0	0	0	0	0	0	0	0	0	0	0
OTU0051	81.1	395	b26416	b26416 AQOB01000002 Butyricicoccus pullicaecorum 1.2	OTU 0051: Butyricicoccus pullicaecorum	OTU 0051: Butyricicoccus pullicaecorum (81.1% identity)	root; cellular organisms; Bacteria; Firmicutes; Clostridia; Clostridiales; Clostridiaceae; Butyricicoccus	11	0.000353162	5	1.6129	0	0	0	0	0	0	0	0	0	0	0	0	0	0	0	0	0	0	0	0	0	0	6	0	0	0	0	0	0	0	0	0	0	0	0	0	0	0
OTU0693	84.4	227	b1054	b1054 AF440235 Chryseobacterium gleum ATCC 35910	OTU 0693: Chryseobacterium gleum	OTU 0693: Chryseobacterium gleum (84.4% identity)	root; cellular organisms; Bacteria; Bacteroidetes/Chlorobi group; Bacteroidetes; Flavobacteria; Flavobacteriales; Flavobacteriaceae	11	0.000353162	5	1.6129	0	0	0	0	0	0	0	0	0	0	0	0	0	0	0	0	0	0	0	0	0	0	0	0	0	0	0	0	0	0	0	0	0	0	0	0	0	0
OTU0695	98.2	552	b14483	b14483 NZ_ACVP01000003 Corynebacterium tuberculostearicum SK141	OTU 0695: Corynebacterium tuberculostearicum	OTU 0695: Corynebacterium tuberculostearicum (98.2% identity)	root; cellular organisms; Bacteria; Actinobacteria; Actinobacteria (class); Actinobacteridae; Actinomycetales; Corynebacterineae; Corynebacteriaceae; Corynebacterium	11	0.000353162	5	1.6129	0	0	0	0	0	0	0	0	0	0	0	0	0	0	0	0	0	0	0	2	0	0	0	0	0	0	0	0	0	0	0	0	0	1	0	0	0	0
OTU1536	93.7	558	b8814	b8814 AAPM01000007 Flavobacterium johnsoniae UW101 ATCC 17061	OTU 1536: Flavobacterium johnsoniae	OTU 1536: Flavobacterium johnsoniae (93.7% identity)	root; cellular organisms; Bacteria; Bacteroidetes/Chlorobi group; Bacteroidetes; Flavobacteria; Flavobacteriales; Flavobacteriaceae; Flavobacterium	11	0.000353162	5	1.6129	0	0	3	0	0	3	0	0	0	0	0	0	0	0	0	0	0	0	0	0	2	0	0	0	0	0	0	0	0	0	0	0	0	0	0	0	0	0
OTU1718	93.5	295	b19298	b19298 NZ_AEOR01000554 Leuconostoc lactis KCTC 3528	OTU 1718: Leuconostoc lactis	OTU 1718: Leuconostoc lactis (93.5% identity)	root; cellular organisms; Bacteria; Firmicutes; Bacilli; Lactobacillales; Leuconostocaceae; Leuconostoc	11	0.000353162	5	1.6129	0	6	0	0	0	0	0	0	0	0	0	0	2	0	0	0	0	0	0	0	0	0	0	0	0	0	0	0	0	0	0	0	0	0	1	0	0	0
OTU0219	83.3	552	b12833	b12833 NC_011894 Methylobacterium nodulans ORS 2060	OTU 0219: Methylobacterium nodulans	OTU 0219: Methylobacterium nodulans (83.3% identity)	root; cellular organisms; Bacteria; Proteobacteria; Alphaproteobacteria; Rhizobiales; Methylobacteriaceae; Methylobacterium	11	0.000353162	4	1.29032	0	0	0	0	0	1	0	0	0	0	0	0	0	0	0	0	0	0	0	0	0	0	0	0	0	0	0	0	0	0	0	0	0	0	0	0	0	0
OTU0480	84.7	223	b17591	b17591 AB547632 Prevotella stercorea JCM 13469	OTU 0480: Prevotella stercorea	OTU 0480: Prevotella stercorea (84.7% identity)	root; cellular organisms; Bacteria; Bacteroidetes/Chlorobi group; Bacteroidetes; Bacteroidia; Bacteroidales; Prevotellaceae; Prevotella	11	0.000353162	4	1.29032	0	0	0	0	0	0	0	0	0	0	0	0	0	0	0	0	0	0	0	0	7	0	2	0	0	0	0	0	0	0	0	0	0	0	0	0	0	0
OTU0089	84	228	b10370	b10370 CP000776 Campylobacter hominis ATCC BAA-381	OTU 0089: Campylobacter hominis	OTU 0089: Campylobacter hominis (84% identity)	root; cellular organisms; Bacteria; Proteobacteria; delta/epsilon subdivisions; Epsilonproteobacteria; Campylobacterales; Campylobacteraceae; Campylobacter	11	0.000353162	3	0.967742	0	0	0	0	0	0	0	0	0	0	0	0	0	0	0	0	0	0	0	0	0	0	0	0	0	0	0	0	0	0	0	0	0	0	0	0	0	0
OTU0129	88.7	429	b19539	b19539 CP003040 Roseburia hominis A2-183	OTU 0129: Roseburia hominis	OTU 0129: Roseburia hominis (88.7% identity)	root; cellular organisms; Bacteria; Firmicutes; Clostridia; Clostridiales; Lachnospiraceae; Roseburia	11	0.000353162	3	0.967742	0	0	0	0	0	0	0	0	0	0	1	0	0	0	0	0	0	0	0	0	2	0	8	0	0	0	0	0	0	0	0	0	0	0	0	0	0	0
OTU0192	75.6	509	b19708	b19708 NZ_AGBB01000051 Peptoniphilus indolicus ATCC 29427	OTU 0192: Peptoniphilus indolicus	OTU 0192: Peptoniphilus indolicus (75.6% identity)	root; cellular organisms; Bacteria; Firmicutes; Clostridia; Clostridiales; Clostridiales incertae sedis; Clostridiales Family XI. Incertae Sedis; Peptoniphilus	11	0.000353162	3	0.967742	0	0	0	0	0	0	0	0	0	0	0	0	0	0	0	0	0	0	0	0	0	0	0	0	0	0	0	0	0	0	0	0	0	0	0	9	0	0
OTU0395	79.3	317	b6796	b6796 AY691235 Flavonifractor plautii ATCC 49531	OTU 0395: Flavonifractor plautii	OTU 0395: Flavonifractor plautii (79.3% identity)	root; cellular organisms; Bacteria; Firmicutes; Clostridia; Clostridiales; unclassified Clostridiales; Flavonifractor	11	0.000353162	3	0.967742	0	0	0	0	0	0	0	0	0	0	0	0	0	0	0	0	0	0	0	0	0	0	9	0	0	0	0	0	0	0	0	0	0	0	0	0	0	0
OTU1231	95.9	317	b19879	b19879 AP012206 Bradyrhizobium japonicum USDA 6	OTU 1231: Bradyrhizobium japonicum	OTU 1231: Bradyrhizobium japonicum (95.9% identity)	root; cellular organisms; Bacteria; Proteobacteria; Alphaproteobacteria; Rhizobiales; Bradyrhizobiaceae; Bradyrhizobium	11	0.000353162	3	0.967742	0	0	0	0	0	0	0	0	0	0	0	0	0	0	0	0	0	0	0	0	0	8	0	0	0	0	0	0	0	0	0	0	0	0	0	0	0	0
OTU1323	99	478	b17653	b17653 AB547570 Parabacteroides merdae JCM 9497	OTU 1323: Parabacteroides merdae	OTU 1323: Parabacteroides merdae (99% identity)	root; cellular organisms; Bacteria; Bacteroidetes/Chlorobi group; Bacteroidetes; Bacteroidia; Bacteroidales; Porphyromonadaceae; Parabacteroides	11	0.000353162	3	0.967742	0	0	0	0	0	0	0	0	0	0	0	0	0	0	0	0	0	0	0	0	0	0	0	0	0	0	0	0	0	0	0	0	0	0	0	0	0	0
OTU1511	84	455	b10722	b10722 XM_001731267 Malassezia globosa CBS 7966	OTU 1511: Malassezia globosa	OTU 1511: Malassezia globosa (84% identity)	root; cellular organisms; Eukaryota; Fungi/Metazoa group; Fungi; Dikarya; Basidiomycota; Ustilaginomycotina; Ustilaginomycotina incertae sedis; Malasseziales; Malassezia	11	0.000353162	3	0.967742	0	0	0	0	0	0	0	0	0	0	0	0	0	0	0	0	0	0	0	0	0	5	0	0	0	0	0	0	0	0	0	0	0	0	0	0	0	0
OTU1680	98	550	b15350	b15350 NZ_ACIM02000001 Dialister invisus DSM 15470	OTU 1680: Dialister invisus	OTU 1680: Dialister invisus (98% identity)	root; cellular organisms; Bacteria; Firmicutes; Clostridia; Clostridiales; Veillonellaceae; Dialister	11	0.000353162	3	0.967742	0	0	0	0	0	0	0	0	0	0	0	0	0	0	0	0	0	0	0	0	0	0	0	0	0	0	0	0	0	0	0	0	0	0	0	0	0	0
OTU1724	95.2	522	b18648	b18648 NZ_AEWU01000021 Haemophilus parainfluenzae ATCC 33392	OTU 1724: Haemophilus parainfluenzae	OTU 1724: Haemophilus parainfluenzae (95.2% identity)	root; cellular organisms; Bacteria; Proteobacteria; Gammaproteobacteria; Pasteurellales; Pasteurellaceae; Haemophilus	11	0.000353162	3	0.967742	0	0	0	0	0	0	0	0	0	0	0	0	0	0	0	1	0	0	0	0	0	0	0	0	0	0	0	0	0	0	0	0	0	0	0	0	0	0
OTU0303	68.4	328	b7594	b7594 NC_011059 Prosthecochloris aestuarii DSM 271	OTU 0303: Prosthecochloris aestuarii	OTU 0303: Prosthecochloris aestuarii (68.4% identity)	root; cellular organisms; Bacteria; Chlorobi; Chlorobia; Chlorobiales; Chlorobiaceae; Prosthecochloris	11	0.000353162	2	0.645161	0	0	0	0	0	0	0	0	0	0	0	0	0	0	0	0	0	0	0	0	0	0	9	0	0	0	0	0	0	0	0	0	0	0	0	0	0	0
OTU0416	78.9	308	b1088	b1088 AF335328 Terrimonas ferruginea ATCC 13524	OTU 0416: Terrimonas ferruginea	OTU 0416: Terrimonas ferruginea (78.9% identity)	root; cellular organisms; Bacteria; Bacteroidetes/Chlorobi group; Bacteroidetes; Flavobacteria; Flavobacteriales; Flavobacteriaceae; Flavobacterium	11	0.000353162	2	0.645161	0	0	0	0	0	0	0	0	0	0	0	0	0	0	0	0	0	0	0	0	0	0	0	0	0	0	0	0	0	0	0	0	0	0	0	0	0	0
OTU0851	87.6	464	b18859	b18859 FR845719 Streptomyces venezuelae ATCC 10712	OTU 0851: Streptomyces venezuelae	OTU 0851: Streptomyces venezuelae (87.6% identity)	root; cellular organisms; Bacteria; Actinobacteria; Actinobacteria (class); Actinobacteridae; Actinomycetales; Streptomycineae; Streptomycetaceae; Streptomyces	11	0.000353162	2	0.645161	0	0	0	0	0	0	0	0	0	0	0	0	0	0	0	0	0	0	0	0	0	0	0	0	0	0	0	0	0	0	0	0	0	0	0	0	0	0
OTU0268	73.8	555	b7713	b7713 CP000909 Chloroflexus aurantiacus J-10-fl	OTU 0268: Chloroflexus aurantiacus	OTU 0268: Chloroflexus aurantiacus (73.8% identity)	root; cellular organisms; Bacteria; Chloroflexi; Chloroflexi (class); Chloroflexales; Chloroflexaceae; Chloroflexus	11	0.000353162	1	0.322581	0	0	0	0	0	0	0	0	0	0	0	0	0	0	0	0	0	0	0	0	0	0	0	0	0	0	0	0	0	0	0	0	0	0	0	0	0	0
OTU0673	88.5	253	b20145	b20145 AHAM01000238 Mesorhizobium alhagi CCNWXJ12-2	OTU 0673: Mesorhizobium alhagi	OTU 0673: Mesorhizobium alhagi (88.5% identity)	root; cellular organisms; Bacteria; Proteobacteria; Alphaproteobacteria; Rhizobiales; Phyllobacteriaceae; Mesorhizobium	11	0.000353162	1	0.322581	0	0	0	0	0	0	0	0	0	0	0	0	0	0	0	0	0	0	0	0	0	0	0	0	0	0	0	0	0	0	0	0	0	11	0	0	0	0
OTU0789	69.5	218	b17722	b17722 NC_014376 Clostridium saccharolyticum WM1 DSM 2544	OTU 0789: Clostridium saccharolyticum	OTU 0789: Clostridium saccharolyticum (69.5% identity)	root; cellular organisms; Bacteria; Firmicutes; Clostridia; Clostridiales; Clostridiaceae; Clostridium	11	0.000353162	1	0.322581	0	0	0	0	0	0	0	0	0	0	0	0	0	0	0	0	0	0	0	0	11	0	0	0	0	0	0	0	0	0	0	0	0	0	0	0	0	0
OTU0855	67.6	366	b10260	b10260 EF685233 Sphingomonas paucimobilis S137	OTU 0855: Sphingomonas paucimobilis	OTU 0855: Sphingomonas paucimobilis (67.6% identity)	root; cellular organisms; Bacteria; Proteobacteria; Alphaproteobacteria; Sphingomonadales; Sphingomonadaceae; Sphingomonas	11	0.000353162	1	0.322581	0	0	0	0	0	0	0	0	0	0	0	0	0	0	0	0	0	0	0	0	0	0	11	0	0	0	0	0	0	0	0	0	0	0	0	0	0	0
OTU0957	79.7	558	b13324	b13324 AB039644 Phormidium mucicola IAM M-221	OTU 0957: Phormidium mucicola	OTU 0957: Phormidium mucicola (79.7% identity)	root; cellular organisms; Bacteria; Cyanobacteria; Oscillatoriales; Phormidium	11	0.000353162	1	0.322581	0	0	0	0	0	0	0	0	0	0	0	0	0	0	0	0	0	0	0	0	0	0	0	0	0	0	0	0	0	0	0	0	0	0	0	0	0	0
OTU1279	91.1	474	b5040	b5040 AJ633545 Myxococcus xanthus	OTU 1279: Myxococcus xanthus	OTU 1279: Myxococcus xanthus (91.1% identity)	root; cellular organisms; Bacteria; Proteobacteria; delta/epsilon subdivisions; Deltaproteobacteria; Myxococcales; Cystobacterineae; Myxococcaceae; Myxococcus	11	0.000353162	1	0.322581	0	0	0	0	0	0	0	0	0	0	0	0	0	0	0	0	0	0	0	0	0	0	0	0	0	0	0	0	0	0	0	0	0	0	0	0	0	0
OTU1709	98.9	285	b20207	b20207 AGCJ01000042 Anaeroglobus geminatus F0357	OTU 1709: Anaeroglobus geminatus	OTU 1709: Anaeroglobus geminatus (98.9% identity)	root; cellular organisms; Bacteria; Firmicutes; Negativicutes; Selenomonadales; Veillonellaceae; Anaeroglobus	11	0.000353162	1	0.322581	0	0	0	0	0	0	0	0	0	0	0	0	0	0	0	0	0	0	0	0	0	0	0	0	0	0	0	0	0	0	0	0	0	0	0	11	0	0
OTU0641	93	474	b431	b431 X68263 Agrobacterium tumefaciens C58	OTU 0641: Agrobacterium tumefaciens	OTU 0641: Agrobacterium tumefaciens (93% identity)	root; cellular organisms; Bacteria; Proteobacteria; Alphaproteobacteria; Rhizobiales; Rhizobiaceae; Rhizobium/Agrobacterium group; Agrobacterium	10	0.000321057	8	2.58065	0	0	0	0	0	0	0	0	0	0	0	0	0	0	0	0	0	0	0	0	0	0	0	0	0	0	0	0	0	0	0	0	0	0	0	0	0	0
OTU1567	88.6	467	b7333	b7333 AY837568 Methylophilus methylotrophus ATCC 53528D	OTU 1567: Methylophilus methylotrophus	OTU 1567: Methylophilus methylotrophus (88.6% identity)	root; cellular organisms; Bacteria; Proteobacteria; Betaproteobacteria; Methylophilales; Methylophilaceae	10	0.000321057	8	2.58065	0	0	2	0	0	0	0	0	0	0	0	0	0	0	0	0	0	0	0	0	0	0	0	0	0	0	0	0	0	0	0	0	0	0	0	0	0	0
OTU0828	65.4	552	b10199	b10199 EF571590 Lactobacillus gasseri ATCC 33323	OTU 0828: Lactobacillus gasseri	OTU 0828: Lactobacillus gasseri (65.4% identity)	root; cellular organisms; Bacteria; Firmicutes; Bacilli; Lactobacillales; Lactobacillaceae; Lactobacillus	10	0.000321057	6	1.93548	0	0	0	0	0	0	0	0	0	0	0	0	0	0	0	0	0	0	0	0	0	0	0	0	0	0	0	0	0	0	0	0	0	0	0	0	0	0
OTU1528	95.5	552	b13748	b13748 CP001708 Anaerococcus prevotii DSM 20548	OTU 1528: Anaerococcus prevotii	OTU 1528: Anaerococcus prevotii (95.5% identity)	root; cellular organisms; Bacteria; Firmicutes; Clostridia; Clostridiales; Clostridiales incertae sedis; Clostridiales Family XI. Incertae Sedis; Anaerococcus	10	0.000321057	6	1.93548	0	0	0	0	0	0	0	0	0	0	0	0	0	0	0	0	0	0	0	0	0	0	0	0	0	0	0	0	0	0	0	0	0	0	0	4	0	0
OTU1566	98.9	553	b13663	b13663 ACGC01000118 Anaerococcus tetradius ATCC 35098	OTU 1566: Anaerococcus tetradius	OTU 1566: Anaerococcus tetradius (98.9% identity)	root; cellular organisms; Bacteria; Firmicutes; Clostridia; Clostridiales; Clostridiales incertae sedis; Clostridiales Family XI. Incertae Sedis; Anaerococcus	10	0.000321057	6	1.93548	0	0	0	0	0	0	0	0	0	0	0	0	0	0	0	0	0	0	0	0	0	0	0	0	0	0	0	0	0	0	0	0	0	0	0	1	0	0
OTU1046	96.4	333	b17796	b17796 NZ_AEEH01000018 Peptoniphilus duerdenii ATCC BAA-1640	OTU 1046: Peptoniphilus duerdenii	OTU 1046: Peptoniphilus duerdenii (96.4% identity)	root; cellular organisms; Bacteria; Firmicutes; Clostridia; Clostridiales; Clostridiales incertae sedis; Clostridiales Family XI. Incertae Sedis; Peptoniphilus	10	0.000321057	5	1.6129	0	0	0	0	0	0	0	0	0	0	0	0	0	0	0	0	0	0	0	0	0	0	0	0	0	0	0	0	0	0	0	0	0	0	0	1	0	0
OTU1317	85.1	481	b3359	b3359 AY123674 Acinetobacter lwoffii ATCC 15309	OTU 1317: Acinetobacter lwoffii	OTU 1317: Acinetobacter lwoffii (85.1% identity)	root; cellular organisms; Bacteria; Proteobacteria; Gammaproteobacteria; Pseudomonadales; Moraxellaceae; Acinetobacter	10	0.000321057	5	1.6129	0	0	0	0	0	0	0	0	0	0	0	0	0	0	0	0	0	0	0	0	0	0	0	0	0	0	0	0	0	0	0	0	0	0	0	0	0	0
OTU1543	97.4	462	b18449	b18449 ADMF01000024 Sutterella wadsworthensis 3_1_45B	OTU 1543: Sutterella wadsworthensis	OTU 1543: Sutterella wadsworthensis (97.4% identity)	root; cellular organisms; Bacteria; Proteobacteria; Betaproteobacteria; Burkholderiales; Alcaligenaceae; Sutterella	10	0.000321057	5	1.6129	0	0	0	0	0	0	0	0	0	0	0	0	0	0	0	0	0	0	0	0	0	0	0	0	0	0	0	0	0	0	0	0	0	0	0	1	0	0
OTU0598	87.1	459	b19158	b19158 NC_015671 Cellvibrio gilvus ATCC 13127	OTU 0598: Cellvibrio gilvus	OTU 0598: Cellvibrio gilvus (87.1% identity)	root; cellular organisms; Bacteria; Proteobacteria; Gammaproteobacteria; Pseudomonadales; Pseudomonadaceae; Cellvibrio	10	0.000321057	4	1.29032	0	0	0	0	0	0	0	0	0	0	0	0	0	0	0	0	0	0	0	0	0	0	0	0	0	0	0	0	0	0	0	0	0	0	0	1	0	0
OTU0332	89.1	238	b9562	b9562 CP000699 Sphingomonas wittichii RW1	OTU 0332: Sphingomonas wittichii	OTU 0332: Sphingomonas wittichii (89.1% identity)	root; cellular organisms; Bacteria; Proteobacteria; Alphaproteobacteria; Sphingomonadales; Sphingomonadaceae; Sphingomonas	10	0.000321057	3	0.967742	0	0	0	0	0	0	0	0	0	0	0	0	0	0	0	0	0	0	0	0	2	0	0	0	0	0	0	0	7	0	0	0	0	1	0	0	0	0
OTU0586	77.3	383	b17655	b17655 AB547552 Bacteroides coagulans JCM 12528	OTU 0586: Bacteroides coagulans	OTU 0586: Bacteroides coagulans (77.3% identity)	root; cellular organisms; Bacteria; Bacteroidetes/Chlorobi group; Bacteroidetes; Bacteroidia; Bacteroidales; Bacteroidaceae; Bacteroides	10	0.000321057	3	0.967742	0	0	0	0	0	0	0	0	0	0	0	0	0	0	0	0	0	0	0	0	0	0	0	0	0	0	0	0	0	0	0	0	0	0	0	7	0	0
OTU0606	79.2	260	b10849	b10849 NZ_ABGD02000012 Anaerotruncus colihominis DSM17241	OTU 0606: Anaerotruncus colihominis	OTU 0606: Anaerotruncus colihominis (79.2% identity)	root; cellular organisms; Bacteria; Firmicutes; Clostridia; Clostridiales; Clostridiaceae; Anaerotruncus	10	0.000321057	3	0.967742	0	0	0	0	0	0	0	0	0	0	0	0	0	0	0	0	0	0	0	0	0	1	8	0	0	0	0	0	0	0	0	0	0	0	0	0	0	0
OTU0821	69.3	372	b18093	b18093 AECU01000014 Faecalibacterium cf. prausnitzii KLE1255	OTU 0821: Faecalibacterium cf. prausnitzii	OTU 0821: Faecalibacterium cf. prausnitzii (69.3% identity)	root; cellular organisms; Bacteria; Firmicutes; Clostridia; Clostridiales; Ruminococcaceae; Faecalibacterium	10	0.000321057	3	0.967742	0	0	0	0	0	0	0	0	0	0	0	0	0	0	0	0	0	0	0	0	0	0	5	0	0	0	0	0	0	0	0	0	0	0	0	0	0	0
OTU0863	87.1	371	b16609	b16609 NZ_ACLF02000010 Aeromicrobium marinum DSM 15272	OTU 0863: Aeromicrobium marinum	OTU 0863: Aeromicrobium marinum (87.1% identity)	root; cellular organisms; Bacteria; Actinobacteria; Actinobacteria (class); Actinobacteridae; Actinomycetales; Propionibacterineae; Nocardioidaceae; Aeromicrobium	10	0.000321057	3	0.967742	0	0	0	0	0	0	0	0	0	0	0	0	8	0	0	0	0	0	0	0	0	0	0	0	0	0	0	0	0	0	0	0	0	0	0	0	0	0
OTU1079	78.2	292	b6796	b6796 AY691235 Flavonifractor plautii ATCC 49531	OTU 1079: Flavonifractor plautii	OTU 1079: Flavonifractor plautii (78.2% identity)	root; cellular organisms; Bacteria; Firmicutes; Clostridia; Clostridiales; unclassified Clostridiales; Flavonifractor	10	0.000321057	3	0.967742	0	0	0	0	0	0	0	0	0	0	0	0	0	0	0	0	0	0	0	0	0	0	1	0	0	0	0	0	0	0	0	0	0	0	0	0	0	0
OTU1517	97.1	557	b19438	b19438 AFQO01000016 Haemophilus haemolyticus M19501	OTU 1517: Haemophilus haemolyticus	OTU 1517: Haemophilus haemolyticus (97.1% identity)	root; cellular organisms; Bacteria; Proteobacteria; Gammaproteobacteria; Pasteurellales; Pasteurellaceae; Haemophilus	10	0.000321057	3	0.967742	0	0	0	0	0	0	0	0	0	0	0	0	0	0	0	0	0	0	0	0	0	0	0	0	0	0	0	0	0	0	0	0	0	0	0	0	0	0
OTU0054	71.8	456	b10849	b10849 NZ_ABGD02000012 Anaerotruncus colihominis DSM17241	OTU 0054: Anaerotruncus colihominis	OTU 0054: Anaerotruncus colihominis (71.8% identity)	root; cellular organisms; Bacteria; Firmicutes; Clostridia; Clostridiales; Clostridiaceae; Anaerotruncus	10	0.000321057	2	0.645161	0	0	0	0	0	0	0	0	0	0	0	0	0	0	0	0	0	0	0	0	0	0	9	0	0	0	0	0	0	0	0	0	0	0	0	0	0	0
OTU0537	82.1	291	b19067	b19067 AFHG01000059 Methyloversatilis universalis FAM5 ATCC BAA-1314	OTU 0537: Methyloversatilis universalis	OTU 0537: Methyloversatilis universalis (82.1% identity)	root; cellular organisms; Bacteria; Proteobacteria; Betaproteobacteria; Rhodocyclales; Rhodocyclaceae; Methyloversatilis	10	0.000321057	2	0.645161	0	0	0	0	0	0	0	0	0	0	0	0	0	0	0	0	0	0	0	0	0	0	1	0	0	0	0	0	0	0	0	0	0	9	0	0	0	0
OTU0777	97.6	505	b19438	b19438 AFQO01000016 Haemophilus haemolyticus M19501	OTU 0777: Haemophilus haemolyticus	OTU 0777: Haemophilus haemolyticus (97.6% identity)	root; cellular organisms; Bacteria; Proteobacteria; Gammaproteobacteria; Pasteurellales; Pasteurellaceae; Haemophilus	10	0.000321057	2	0.645161	0	0	0	0	0	0	0	0	0	0	0	0	0	0	0	0	0	0	0	0	0	0	0	0	0	0	0	0	0	0	0	0	0	0	0	0	0	0
OTU0867	84.2	326	b26399	b26399 NZ_AHIT01000029 Lactobacillus mucosae LM1	OTU 0867: Lactobacillus mucosae	OTU 0867: Lactobacillus mucosae (84.2% identity)	root; cellular organisms; Bacteria; Firmicutes; Bacilli; Lactobacillales; Lactobacillaceae; Lactobacillus	10	0.000321057	2	0.645161	0	0	0	0	0	0	0	0	0	0	0	0	0	0	0	0	0	0	0	0	0	0	8	0	0	0	0	0	0	0	0	0	0	0	0	0	0	0
OTU1226	87	324	b3372	b3372 AY123659 Brevundimonas diminuta ATCC 11568	OTU 1226: Brevundimonas diminuta	OTU 1226: Brevundimonas diminuta (87% identity)	root; cellular organisms; Bacteria; Proteobacteria; Alphaproteobacteria; Caulobacterales; Caulobacteraceae; Brevundimonas	10	0.000321057	2	0.645161	0	0	0	0	0	0	0	0	0	0	0	0	0	0	0	0	0	0	0	0	0	0	0	0	0	0	0	0	0	0	0	0	0	0	0	0	0	0
OTU1549	84.8	394	b6811	b6811 AY691250 Eubacterium coprostanoligenes ATCC 51222	OTU 1549: Eubacterium coprostanoligenes	OTU 1549: Eubacterium coprostanoligenes (84.8% identity)	root; cellular organisms; Bacteria; Firmicutes; Clostridia; Clostridiales; Eubacteriaceae; Eubacterium	10	0.000321057	2	0.645161	0	0	0	0	0	0	0	0	0	0	0	0	0	0	0	0	0	0	0	0	0	0	9	0	0	0	0	0	0	0	0	0	0	0	0	0	0	0
OTU1596	85	552	b7552	b7552 NC_008536 Solibacter usitatus Ellin6076	OTU 1596: Solibacter usitatus	OTU 1596: Solibacter usitatus (85% identity)	root; cellular organisms; Bacteria; Acidobacteria; Solibacteres; Solibacterales; Solibacteraceae; Solibacter	10	0.000321057	2	0.645161	0	0	0	0	0	0	0	0	0	0	0	0	0	0	0	0	0	0	0	0	0	0	0	0	0	0	0	0	0	0	0	0	0	0	0	0	0	0
OTU1604	86.6	269	b3372	b3372 AY123659 Brevundimonas diminuta ATCC 11568	OTU 1604: Brevundimonas diminuta	OTU 1604: Brevundimonas diminuta (86.6% identity)	root; cellular organisms; Bacteria; Proteobacteria; Alphaproteobacteria; Caulobacterales; Caulobacteraceae; Brevundimonas	10	0.000321057	2	0.645161	0	0	0	0	0	0	0	0	0	0	0	0	0	0	0	0	0	0	0	0	0	0	0	0	0	0	0	0	0	0	0	0	0	0	0	0	0	0
OTU0154	77.5	382	b6849	b6849 AY691288 Prevotella tannerae ATCC 51259	OTU 0154: Prevotella tannerae	OTU 0154: Prevotella tannerae (77.5% identity)	root; cellular organisms; Bacteria; Bacteroidetes/Chlorobi group; Bacteroidetes; Bacteroidia; Bacteroidales; Prevotellaceae; Prevotella	10	0.000321057	1	0.322581	0	0	0	0	0	0	0	0	0	0	0	0	0	0	0	0	0	0	0	0	10	0	0	0	0	0	0	0	0	0	0	0	0	0	0	0	0	0
OTU0346	84.2	319	b5497	b5497 NZ_AAEM01000002 Rubrivivax gelatinosus PM1	OTU 0346: Rubrivivax gelatinosus	OTU 0346: Rubrivivax gelatinosus (84.2% identity)	root; cellular organisms; Bacteria; Proteobacteria; Betaproteobacteria; Burkholderiales; unclassified Burkholderiales; Burkholderiales Genera incertae sedis; Rubrivivax; Rubrivivax gelatinosus	10	0.000321057	1	0.322581	0	0	0	0	0	0	0	0	0	0	0	0	0	0	0	0	0	0	0	0	0	0	10	0	0	0	0	0	0	0	0	0	0	0	0	0	0	0
OTU0510	75.1	275	b17623	b17623 AB547600 Prevotella dentalis JCM 13448	OTU 0510: Prevotella dentalis	OTU 0510: Prevotella dentalis (75.1% identity)	root; cellular organisms; Bacteria; Bacteroidetes/Chlorobi group; Bacteroidetes; Bacteroidia; Bacteroidales; Prevotellaceae; Prevotella	10	0.000321057	1	0.322581	0	0	0	0	0	0	0	0	0	0	0	0	0	0	0	0	0	0	0	0	0	0	10	0	0	0	0	0	0	0	0	0	0	0	0	0	0	0
OTU0662	70.5	557	b10205	b10205 DQ914834 Sphingobacterium canadense CR11	OTU 0662: Sphingobacterium canadense	OTU 0662: Sphingobacterium canadense (70.5% identity)	root; cellular organisms; Bacteria; Bacteroidetes/Chlorobi group; Bacteroidetes; Sphingobacteria; Sphingobacteriales; Sphingobacteriaceae; Sphingobacterium	10	0.000321057	1	0.322581	0	0	0	0	0	0	0	0	0	0	0	0	0	0	0	0	0	0	0	0	0	0	0	0	0	0	0	0	0	0	0	0	0	0	0	0	0	0
OTU1035	73.2	481	b10849	b10849 NZ_ABGD02000012 Anaerotruncus colihominis DSM17241	OTU 1035: Anaerotruncus colihominis	OTU 1035: Anaerotruncus colihominis (73.2% identity)	root; cellular organisms; Bacteria; Firmicutes; Clostridia; Clostridiales; Clostridiaceae; Anaerotruncus	10	0.000321057	1	0.322581	0	0	0	0	0	0	0	0	0	0	0	0	0	0	0	0	0	0	0	0	0	0	0	0	0	0	0	0	0	0	0	0	0	0	0	0	0	0
OTU1041	82.4	182	b6855	b6855 AY691294 Ruminococcus bromii ATCC 27255	OTU 1041: Ruminococcus bromii	OTU 1041: Ruminococcus bromii (82.4% identity)	root; cellular organisms; Bacteria; Firmicutes; Clostridia; Clostridiales; Ruminococcaceae; Ruminococcus	10	0.000321057	1	0.322581	0	0	0	0	0	0	0	0	0	0	0	0	0	0	0	0	0	0	0	0	0	0	10	0	0	0	0	0	0	0	0	0	0	0	0	0	0	0
OTU1460	86.3	476	b26467	b26467 NZ_ALAB01000005 Alishewanella aestuarii B11 DSM 19476	OTU 1460: Alishewanella aestuarii	OTU 1460: Alishewanella aestuarii (86.3% identity)	root; cellular organisms; Bacteria; Proteobacteria; Gammaproteobacteria; Alteromonadales; Alteromonadaceae; Alishewanella	10	0.000321057	1	0.322581	0	0	0	0	0	0	0	0	0	0	0	0	0	0	0	0	0	0	0	0	0	0	0	0	0	0	0	0	0	0	0	0	0	0	0	0	0	0
OTU1608	98.7	238	b4453	b4453 NC_008309 Haemophilus somnus 129PT	OTU 1608: Haemophilus somnus	OTU 1608: Haemophilus somnus (98.7% identity)	root; cellular organisms; Bacteria; Proteobacteria; Gammaproteobacteria; Pasteurellales; Pasteurellaceae; Haemophilus	10	0.000321057	1	0.322581	0	0	0	0	0	0	0	0	0	0	0	0	0	0	0	0	0	0	0	0	0	0	0	0	0	0	0	0	0	0	0	0	0	0	0	0	0	0
OTU0805	81.2	389	b9477	b9477 CP000655 Polynucleobacter necessarius subsp. asymbioticus QLW-P1DMWA-1	OTU 0805: Polynucleobacter necessarius	OTU 0805: Polynucleobacter necessarius (81.2% identity)	root; cellular organisms; Bacteria; Proteobacteria; Betaproteobacteria; Burkholderiales; Burkholderiaceae; Polynucleobacter	9	0.000288951	6	1.93548	0	0	0	0	0	0	0	0	0	0	0	0	0	0	0	0	0	0	0	0	0	0	0	0	0	0	0	0	0	0	0	0	0	0	0	1	0	0
OTU1400	80.1	278	b9179	b9179 DQ681229 Atopostipes suicloacalis PPC79	OTU 1400: Atopostipes suicloacalis	OTU 1400: Atopostipes suicloacalis (80.1% identity)	root; cellular organisms; Bacteria; Firmicutes; Bacilli; Lactobacillales; Carnobacteriaceae; Atopostipes	9	0.000288951	6	1.93548	0	0	0	0	0	0	0	0	0	0	0	0	0	0	0	0	0	0	0	0	0	0	0	0	0	0	0	0	0	0	0	0	0	0	0	0	0	0
OTU0283	89.4	469	b7336	b7336 NC_003911 Silicibacter pomeroyi DSS-3	OTU 0283: Silicibacter pomeroyi	OTU 0283: Silicibacter pomeroyi (89.4% identity)	root; cellular organisms; Bacteria; Proteobacteria; Alphaproteobacteria; Rhodobacterales; Rhodobacteraceae; Silicibacter	9	0.000288951	5	1.6129	0	0	0	0	0	0	0	0	0	0	0	0	0	0	0	0	0	0	0	0	0	0	0	0	0	0	0	0	0	0	0	0	0	0	0	0	0	0
OTU0317	73.2	346	b18651	b18651 AEQW01000079 Xanthomonas perforans 91-118	OTU 0317: Xanthomonas perforans	OTU 0317: Xanthomonas perforans (73.2% identity)	root; cellular organisms; Bacteria; Proteobacteria; Gammaproteobacteria; Xanthomonadales; Xanthomonadaceae; Xanthomonas	9	0.000288951	5	1.6129	0	0	0	0	0	0	0	0	0	0	0	0	0	0	0	0	0	0	0	0	0	0	0	0	0	0	0	0	0	0	0	0	0	0	0	0	0	0
OTU0706	80.6	303	b18171	b18171 AEOA01000015 Eubacterium cellulosolvens strain 6 ATCC 43171	OTU 0706: Eubacterium cellulosolvens	OTU 0706: Eubacterium cellulosolvens (80.6% identity)	root; cellular organisms; Bacteria; Firmicutes; Clostridia; Clostridiales; Eubacteriaceae; Eubacterium	9	0.000288951	5	1.6129	0	0	0	3	0	0	0	0	0	0	0	0	0	0	0	0	0	0	0	0	0	0	3	0	0	0	0	0	0	0	0	0	0	0	0	1	0	0
OTU1082	85.9	476	b9477	b9477 CP000655 Polynucleobacter necessarius subsp. asymbioticus QLW-P1DMWA-1	OTU 1082: Polynucleobacter necessarius	OTU 1082: Polynucleobacter necessarius (85.9% identity)	root; cellular organisms; Bacteria; Proteobacteria; Betaproteobacteria; Burkholderiales; Burkholderiaceae; Polynucleobacter	9	0.000288951	5	1.6129	0	0	0	0	0	0	0	0	0	0	0	0	0	0	0	0	0	0	0	0	0	0	0	0	0	0	0	0	0	0	0	0	0	0	0	0	0	0
OTU0421	85.5	558	b16661	b16661 FP929032 Alistipes shahii WAL 8301	OTU 0421: Alistipes shahii	OTU 0421: Alistipes shahii (85.5% identity)	root; cellular organisms; Bacteria; Bacteroidetes/Chlorobi group; Bacteroidetes; Bacteroidia; Bacteroidales; Rikenellaceae; Alistipes	9	0.000288951	4	1.29032	0	0	0	0	0	0	0	0	0	0	0	0	0	0	0	0	0	0	0	0	0	0	0	0	0	0	0	0	0	0	0	0	0	0	0	0	0	0
OTU1133	96.8	222	b18093	b18093 AECU01000014 Faecalibacterium cf. prausnitzii KLE1255	OTU 1133: Faecalibacterium cf. prausnitzii	OTU 1133: Faecalibacterium cf. prausnitzii (96.8% identity)	root; cellular organisms; Bacteria; Firmicutes; Clostridia; Clostridiales; Ruminococcaceae; Faecalibacterium	9	0.000288951	4	1.29032	0	0	0	0	0	0	0	0	0	0	0	0	0	0	0	0	0	0	0	0	0	0	4	0	0	0	0	0	0	0	0	0	0	0	0	0	0	0
OTU1312	95.8	264	b17655	b17655 AB547552 Bacteroides coagulans JCM 12528	OTU 1312: Bacteroides coagulans	OTU 1312: Bacteroides coagulans (95.8% identity)	root; cellular organisms; Bacteria; Bacteroidetes/Chlorobi group; Bacteroidetes; Bacteroidia; Bacteroidales; Bacteroidaceae; Bacteroides	9	0.000288951	4	1.29032	0	0	0	0	0	0	0	0	0	0	0	0	0	0	0	0	0	0	0	0	0	0	0	0	0	0	0	0	0	0	0	0	0	0	0	1	0	0
OTU0058	73.3	466	b10849	b10849 NZ_ABGD02000012 Anaerotruncus colihominis DSM17241	OTU 0058: Anaerotruncus colihominis	OTU 0058: Anaerotruncus colihominis (73.3% identity)	root; cellular organisms; Bacteria; Firmicutes; Clostridia; Clostridiales; Clostridiaceae; Anaerotruncus	9	0.000288951	3	0.967742	0	0	0	0	0	0	0	0	0	0	0	0	0	0	0	0	0	0	0	0	0	0	2	0	0	0	0	0	0	0	0	0	0	0	0	0	0	0
OTU0125	83.7	237	b12769	b12769 NZ_ABVQ01000035 [Bacteroides] pectinophilus ATCC 43243	OTU 0125: [Bacteroides] pectinophilus	OTU 0125: [Bacteroides] pectinophilus (83.7% identity)	root; cellular organisms; Bacteria; Firmicutes; Clostridia; Clostridiales; unclassified Clostridiales; [Bacteroides] pectinophilus	9	0.000288951	3	0.967742	0	0	0	0	0	0	0	0	0	0	0	0	0	0	0	0	0	0	0	0	0	0	0	0	0	0	0	0	0	0	0	0	0	0	0	0	0	0
OTU0658	77.6	443	b10278	b10278 EF685251 Bacillus thermoamylovorans	OTU 0658: Bacillus thermoamylovorans	OTU 0658: Bacillus thermoamylovorans (77.6% identity)	root; cellular organisms; Bacteria; Firmicutes; Bacilli; Bacillales; Bacillaceae; Bacillus	9	0.000288951	3	0.967742	0	0	1	0	0	0	0	0	0	0	0	0	0	0	0	0	0	0	0	0	0	0	0	0	0	0	0	0	0	0	0	0	0	0	0	0	0	0
OTU0679	83.3	462	b14123	b14123 ACBX01000045 Prevotella copri DSM 18205	OTU 0679: Prevotella copri	OTU 0679: Prevotella copri (83.3% identity)	root; cellular organisms; Bacteria; Bacteroidetes/Chlorobi group; Bacteroidetes; Bacteroidia; Bacteroidales; Prevotellaceae; Prevotella	9	0.000288951	3	0.967742	0	0	0	0	0	0	0	0	0	0	0	0	0	0	0	0	0	0	0	0	0	0	5	0	0	0	0	0	0	0	0	0	0	0	0	0	0	0
OTU0699	63.2	278	b7878	b7878 AM162558 Vibrio chagasii LMG 21353	OTU 0699: Vibrio chagasii	OTU 0699: Vibrio chagasii (63.2% identity)	root; cellular organisms; Bacteria; Proteobacteria; Gammaproteobacteria; Vibrionales; Vibrionaceae; Vibrio	9	0.000288951	3	0.967742	0	0	0	0	0	0	0	0	0	0	0	0	0	0	0	0	0	0	0	0	0	0	0	0	0	0	0	0	0	0	0	0	0	0	0	0	0	0
OTU0823	70.5	554	b17718	b17718 CP001810 Butyrivibrio proteoclasticus B316	OTU 0823: Butyrivibrio proteoclasticus	OTU 0823: Butyrivibrio proteoclasticus (70.5% identity)	root; cellular organisms; Bacteria; Firmicutes; Clostridia; Clostridiales; Lachnospiraceae; Butyrivibrio	9	0.000288951	3	0.967742	0	0	0	0	0	0	0	0	0	0	0	0	0	0	0	0	0	0	0	0	0	0	0	0	0	0	0	0	0	0	0	0	0	0	0	0	0	0
OTU1086	98	210	b18053	b18053 HM103913 Granulicatella para-adiacens NTUH_9631	OTU 1086: Granulicatella para-adiacens	OTU 1086: Granulicatella para-adiacens (98% identity)	root; cellular organisms; Bacteria; Firmicutes; Bacilli; Lactobacillales; Carnobacteriaceae; Granulicatella	9	0.000288951	3	0.967742	0	0	0	0	0	0	0	0	0	0	0	0	0	0	0	0	0	0	0	0	0	0	0	0	0	0	0	0	0	0	0	0	0	0	0	0	0	0
OTU1674	71.5	556	b26369	b26369 NZ_AFAM01000017 Propionibacterium humerusii P08	OTU 1674: Propionibacterium humerusii	OTU 1674: Propionibacterium humerusii (71.5% identity)	root; cellular organisms; Bacteria; Actinobacteria; Actinobacteria; Actinobacteridae; Actinomycetales; Propionibacterineae; Propionibacteriaceae; Propionibacterium	9	0.000288951	3	0.967742	0	0	0	0	0	0	0	0	0	0	0	0	0	0	0	0	0	0	0	0	0	0	0	0	0	0	0	0	0	0	0	0	0	0	0	1	0	0
OTU0122	81.7	265	b6785	b6785 AY691224 Clostridium aminophilum ATCC 49906	OTU 0122: Clostridium aminophilum	OTU 0122: Clostridium aminophilum (81.7% identity)	root; cellular organisms; Bacteria; Firmicutes; Clostridia; Clostridiales; Clostridiaceae; Clostridium	9	0.000288951	2	0.645161	0	0	0	0	0	0	0	0	0	0	0	0	0	0	0	0	0	0	0	0	0	0	8	0	0	0	0	0	0	0	0	0	0	0	0	0	0	0
OTU0389	90.8	237	b26627	b26627 ASTJ01000012 Halomonas anticariensis FP35 DSM 16096	OTU 0389: Halomonas anticariensis	OTU 0389: Halomonas anticariensis (90.8% identity)	root; cellular organisms; Bacteria; Proteobacteria; Gammaproteobacteria; Oceanospirillales; Halomonadaceae; Halomonas	9	0.000288951	2	0.645161	0	0	0	0	0	0	0	0	0	0	0	0	0	0	0	0	0	0	0	0	0	0	0	0	0	0	0	0	0	0	0	0	0	0	0	0	0	0
OTU0391	91	201	b10259	b10259 EF685232 Delftia acidovorans ATCC 15668	OTU 0391: Delftia acidovorans	OTU 0391: Delftia acidovorans (91% identity)	root; cellular organisms; Bacteria; Proteobacteria; Betaproteobacteria; Burkholderiales; Comamonadaceae	9	0.000288951	2	0.645161	0	0	0	0	0	0	0	0	0	0	0	0	0	0	0	0	0	0	0	0	8	1	0	0	0	0	0	0	0	0	0	0	0	0	0	0	0	0
OTU0425	79.5	407	b18405	b18405 AB608730 Methylobacterium jeotgali LMG 23639	OTU 0425: Methylobacterium jeotgali	OTU 0425: Methylobacterium jeotgali (79.5% identity)	root; cellular organisms; Bacteria; Proteobacteria; Alphaproteobacteria; Rhizobiales; Methylobacteriaceae; Methylobacterium	9	0.000288951	2	0.645161	0	0	0	0	0	0	0	0	0	0	0	0	0	0	0	0	0	0	0	0	0	0	0	0	0	0	0	0	0	0	0	0	0	1	0	0	0	0
OTU0806	80.9	552	b6796	b6796 AY691235 Flavonifractor plautii ATCC 49531	OTU 0806: Flavonifractor plautii	OTU 0806: Flavonifractor plautii (80.9% identity)	root; cellular organisms; Bacteria; Firmicutes; Clostridia; Clostridiales; unclassified Clostridiales; Flavonifractor	9	0.000288951	2	0.645161	0	0	0	0	0	0	0	0	0	0	0	0	0	0	0	0	0	0	0	0	0	0	1	0	0	0	0	0	0	0	0	0	0	0	0	0	0	0
OTU0915	79	489	b6849	b6849 AY691288 Prevotella tannerae ATCC 51259	OTU 0915: Prevotella tannerae	OTU 0915: Prevotella tannerae (79% identity)	root; cellular organisms; Bacteria; Bacteroidetes/Chlorobi group; Bacteroidetes; Bacteroidia; Bacteroidales; Prevotellaceae; Prevotella	9	0.000288951	2	0.645161	0	0	0	0	0	0	0	0	0	0	0	0	0	0	0	0	0	0	0	0	0	0	0	0	0	0	0	0	0	0	0	0	0	0	0	0	0	0
OTU0926	81.4	247	b10849	b10849 NZ_ABGD02000012 Anaerotruncus colihominis DSM17241	OTU 0926: Anaerotruncus colihominis	OTU 0926: Anaerotruncus colihominis (81.4% identity)	root; cellular organisms; Bacteria; Firmicutes; Clostridia; Clostridiales; Clostridiaceae; Anaerotruncus	9	0.000288951	2	0.645161	0	0	0	0	0	0	0	0	0	0	0	0	0	0	0	0	0	0	0	0	5	0	4	0	0	0	0	0	0	0	0	0	0	0	0	0	0	0
OTU1399	93.7	234	b6796	b6796 AY691235 Flavonifractor plautii ATCC 49531	OTU 1399: Flavonifractor plautii	OTU 1399: Flavonifractor plautii (93.7% identity)	root; cellular organisms; Bacteria; Firmicutes; Clostridia; Clostridiales; unclassified Clostridiales; Flavonifractor	9	0.000288951	2	0.645161	0	0	0	0	0	0	0	0	0	0	0	0	0	0	0	0	0	0	0	0	2	0	7	0	0	0	0	0	0	0	0	0	0	0	0	0	0	0
OTU1678	98.3	176	b26383	b26383 NZ_AJSW01000015 Haemophilus parahaemolyticus HK385 ATCC 10014	OTU 1678: Haemophilus parahaemolyticus	OTU 1678: Haemophilus parahaemolyticus (98.3% identity)	root; cellular organisms; Bacteria; Proteobacteria; Gammaproteobacteria; Pasteurellales; Pasteurellaceae; Haemophilus	9	0.000288951	2	0.645161	0	0	0	0	0	0	0	0	0	0	0	0	0	0	0	0	0	0	0	0	0	0	0	0	0	0	0	0	0	0	0	0	0	0	0	0	0	0
OTU0025	75.1	314	b20546	b20546 CP002191 Deinococcus gobiensis I-0	OTU 0025: Deinococcus gobiensis	OTU 0025: Deinococcus gobiensis (75.1% identity)	root; cellular organisms; Bacteria; Deinococcus-Thermus; Deinococci; Deinococcales; Deinococcaceae; Deinococcus	9	0.000288951	1	0.322581	0	0	0	0	0	0	0	0	0	0	0	0	9	0	0	0	0	0	0	0	0	0	0	0	0	0	0	0	0	0	0	0	0	0	0	0	0	0
OTU0064	80	479	b21415	b21415 NC_018704 Amphibacillus xylanus NBRC 15112	OTU 0064: Amphibacillus xylanus	OTU 0064: Amphibacillus xylanus (80% identity)	root; cellular organisms; Bacteria; Firmicutes; Bacilli; Bacillales; Bacillaceae; Amphibacillus	9	0.000288951	1	0.322581	0	0	0	0	0	0	0	0	0	0	0	0	0	0	0	0	0	0	0	0	0	0	0	0	0	0	0	0	0	0	0	0	0	0	0	0	0	0
OTU0102	80.3	362	b16218	b16218 FJ588268 Clostridia sp. NC015 6130_E08_034_012, 012_cl0_sn25	OTU 0102: Clostridia sp. NC015	OTU 0102: Clostridia sp. NC015 (80.3% identity)	root; cellular organisms; Bacteria; Firmicutes; Clostridia	9	0.000288951	1	0.322581	0	0	0	0	0	0	0	0	0	0	0	0	0	0	0	0	0	0	0	0	0	0	9	0	0	0	0	0	0	0	0	0	0	0	0	0	0	0
OTU0132	63.6	380	b16846	b16846 NC_014041 Zunongwangia profunda SM-A87	OTU 0132: Zunongwangia profunda	OTU 0132: Zunongwangia profunda (63.6% identity)	root; cellular organisms; Bacteria; Bacteroidetes/Chlorobi group; Bacteroidetes; Flavobacteria; Flavobacteriales; Flavobacteriaceae; Zunongwangia	9	0.000288951	1	0.322581	0	0	0	0	0	0	0	0	0	0	0	0	0	0	0	0	0	0	0	0	0	0	9	0	0	0	0	0	0	0	0	0	0	0	0	0	0	0
OTU0237	79.6	273	b12645	b12645 NZ_ABXJ01000018 Collinsella stercoris DSM 13279	OTU 0237: Collinsella stercoris	OTU 0237: Collinsella stercoris (79.6% identity)	root; cellular organisms; Bacteria; Actinobacteria; Actinobacteria (class); Coriobacteridae; Coriobacteriales; Coriobacterineae; Coriobacteriaceae; Collinsella	9	0.000288951	1	0.322581	0	0	0	0	0	0	0	0	0	0	0	0	0	0	0	0	0	0	0	0	0	0	9	0	0	0	0	0	0	0	0	0	0	0	0	0	0	0
OTU0324	90	288	b17913	b17913 NC_015593 Sphingobium chlorophenolicum L-1	OTU 0324: Sphingobium chlorophenolicum	OTU 0324: Sphingobium chlorophenolicum (90% identity)	root; cellular organisms; Bacteria; Proteobacteria; Alphaproteobacteria; Sphingomonadales; Sphingomonadaceae; Sphingobium	9	0.000288951	1	0.322581	0	0	0	0	0	0	0	0	0	0	0	0	0	0	0	0	0	0	0	0	0	0	0	0	0	0	0	0	0	0	0	0	0	0	0	0	0	0
OTU0331	81	244	b19766	b19766 AGIX01000001 Mesorhizobium australicum WSM2073	OTU 0331: Mesorhizobium australicum	OTU 0331: Mesorhizobium australicum (81% identity)	root; cellular organisms; Bacteria; Proteobacteria; Alphaproteobacteria; Rhizobiales; Phyllobacteriaceae; Mesorhizobium	9	0.000288951	1	0.322581	0	0	0	0	0	0	0	0	0	0	0	0	0	0	0	0	0	0	0	0	0	0	0	0	0	0	0	0	0	0	0	0	0	0	0	0	0	0
OTU0562	90.8	218	b13661	b13661 ACGD01000005 Corynebacterium accolens ATCC 49725	OTU 0562: Corynebacterium accolens	OTU 0562: Corynebacterium accolens (90.8% identity)	root; cellular organisms; Bacteria; Actinobacteria; Actinobacteria (class); Actinobacteridae; Actinomycetales; Corynebacterineae; Corynebacteriaceae; Corynebacterium	9	0.000288951	1	0.322581	0	0	0	0	0	0	0	0	0	0	0	0	0	0	0	0	0	0	0	0	0	0	0	0	0	0	0	0	0	0	0	0	0	9	0	0	0	0
OTU0603	66.8	356	b17878	b17878 FN869568 Halomonas elongata DSM 2581	OTU 0603: Halomonas elongata	OTU 0603: Halomonas elongata (66.8% identity)	root; cellular organisms; Bacteria; Proteobacteria; Gammaproteobacteria; Oceanospirillales; Halomonadaceae; Halomonas	9	0.000288951	1	0.322581	0	0	0	9	0	0	0	0	0	0	0	0	0	0	0	0	0	0	0	0	0	0	0	0	0	0	0	0	0	0	0	0	0	0	0	0	0	0
OTU0811	81.3	214	b10849	b10849 NZ_ABGD02000012 Anaerotruncus colihominis DSM17241	OTU 0811: Anaerotruncus colihominis	OTU 0811: Anaerotruncus colihominis (81.3% identity)	root; cellular organisms; Bacteria; Firmicutes; Clostridia; Clostridiales; Clostridiaceae; Anaerotruncus	9	0.000288951	1	0.322581	0	0	0	0	0	0	0	0	0	0	0	0	0	0	0	0	0	0	0	0	0	0	9	0	0	0	0	0	0	0	0	0	0	0	0	0	0	0
OTU0832	74.2	549	b11953	b11953 NC_012803 Micrococcus luteus NCTC 2665	OTU 0832: Micrococcus luteus	OTU 0832: Micrococcus luteus (74.2% identity)	root; cellular organisms; Bacteria; Actinobacteria; Actinobacteria (class); Actinobacteridae; Actinomycetales; Micrococcineae; Micrococcaceae; Micrococcus	9	0.000288951	1	0.322581	0	0	0	0	0	0	0	0	0	0	0	0	0	0	0	0	0	0	0	0	0	0	9	0	0	0	0	0	0	0	0	0	0	0	0	0	0	0
OTU0902	77.1	462	b6844	b6844 AY691283 Prevotella heparinolytica ATCC 35895	OTU 0902: Prevotella heparinolytica	OTU 0902: Prevotella heparinolytica (77.1% identity)	root; cellular organisms; Bacteria; Bacteroidetes/Chlorobi group; Bacteroidetes; Bacteroidia; Bacteroidales; Prevotellaceae; Prevotella	9	0.000288951	1	0.322581	0	0	0	0	0	0	0	0	0	0	0	0	0	0	0	0	0	0	0	0	0	0	0	0	0	0	0	0	0	0	0	0	0	0	0	0	0	0
OTU1267	98.6	496	b10774	b10774 CP001071 Akkermansia muciniphila ATCC BAA-835	OTU 1267: Akkermansia muciniphila	OTU 1267: Akkermansia muciniphila (98.6% identity)	root; cellular organisms; Bacteria; Chlamydiae/Verrucomicrobia group; Verrucomicrobia; Verrucomicrobiae; Verrucomicrobiales; Verrucomicrobiaceae; Akkermansia	9	0.000288951	1	0.322581	0	0	0	0	0	0	0	0	0	0	0	0	0	0	0	0	0	0	0	0	0	0	0	0	0	0	0	0	0	0	0	0	0	0	0	0	0	0
OTU1550	83.1	319	b6855	b6855 AY691294 Ruminococcus bromii ATCC 27255	OTU 1550: Ruminococcus bromii	OTU 1550: Ruminococcus bromii (83.1% identity)	root; cellular organisms; Bacteria; Firmicutes; Clostridia; Clostridiales; Ruminococcaceae; Ruminococcus	9	0.000288951	1	0.322581	0	0	0	0	0	0	0	0	0	0	0	0	0	0	0	0	0	0	0	0	0	0	9	0	0	0	0	0	0	0	0	0	0	0	0	0	0	0
OTU1539	85.7	474	b9477	b9477 CP000655 Polynucleobacter necessarius subsp. asymbioticus QLW-P1DMWA-1	OTU 1539: Polynucleobacter necessarius	OTU 1539: Polynucleobacter necessarius (85.7% identity)	root; cellular organisms; Bacteria; Proteobacteria; Betaproteobacteria; Burkholderiales; Burkholderiaceae; Polynucleobacter	8	0.000256845	7	2.25806	0	0	0	0	0	0	0	0	0	0	0	0	0	0	0	0	0	0	0	0	0	0	0	0	0	0	0	0	0	0	0	0	0	0	0	0	0	0
OTU1302	91	246	b3373	b3373 AY123660 Brevundimonas vesicularis ATCC 11426	OTU 1302: Brevundimonas vesicularis	OTU 1302: Brevundimonas vesicularis (91% identity)	root; cellular organisms; Bacteria; Proteobacteria; Alphaproteobacteria; Caulobacterales; Caulobacteraceae; Brevundimonas	8	0.000256845	6	1.93548	0	0	0	0	0	0	0	0	0	0	0	0	1	0	0	0	0	0	0	0	0	0	0	0	0	0	0	0	0	0	0	0	0	2	0	0	0	0
OTU0885	65.8	559	b14182	b14182 NZ_ACLA01000020 Selenomonas flueggei ATCC 43531	OTU 0885: Selenomonas flueggei	OTU 0885: Selenomonas flueggei (65.8% identity)	root; cellular organisms; Bacteria; Firmicutes; Clostridia; Clostridiales; Veillonellaceae; Selenomonas	8	0.000256845	5	1.6129	0	0	0	0	0	0	0	0	0	0	0	0	0	0	0	0	0	0	0	0	0	0	1	0	0	0	0	0	0	0	0	0	0	0	0	0	0	0
OTU0401	76.7	355	b6855	b6855 AY691294 Ruminococcus bromii ATCC 27255	OTU 0401: Ruminococcus bromii	OTU 0401: Ruminococcus bromii (76.7% identity)	root; cellular organisms; Bacteria; Firmicutes; Clostridia; Clostridiales; Ruminococcaceae; Ruminococcus	8	0.000256845	4	1.29032	0	0	0	0	0	0	0	0	0	0	0	0	0	0	0	0	0	0	0	0	5	0	1	0	0	0	0	0	0	0	0	0	0	0	0	0	0	0
OTU0517	77.1	319	b9179	b9179 DQ681229 Atopostipes suicloacalis PPC79	OTU 0517: Atopostipes suicloacalis	OTU 0517: Atopostipes suicloacalis (77.1% identity)	root; cellular organisms; Bacteria; Firmicutes; Bacilli; Lactobacillales; Carnobacteriaceae; Atopostipes	8	0.000256845	4	1.29032	0	0	0	0	0	0	0	0	0	0	0	0	0	0	0	0	0	0	0	0	0	0	0	0	0	0	0	0	0	0	0	0	0	0	0	0	0	0
OTU0542	81.4	254	b26345	b26345 NZ_AMXD01000075 Thauera aminoaromatica S2 DSM 14742	OTU 0542: Thauera aminoaromatica	OTU 0542: Thauera aminoaromatica (81.4% identity)	root; cellular organisms; Bacteria; Proteobacteria; Betaproteobacteria; Rhodocyclales; Rhodocyclaceae; Thauera	8	0.000256845	4	1.29032	0	0	0	0	0	0	0	0	0	0	0	0	0	0	0	0	0	0	0	0	0	0	0	0	0	0	0	0	0	0	0	0	0	0	0	0	0	0
OTU0582	73.2	288	b26387	b26387 NZ_AJSZ01000532 Streptomyces tsukubaensis NRRL 18488	OTU 0582: Streptomyces tsukubaensis	OTU 0582: Streptomyces tsukubaensis (73.2% identity)	root; cellular organisms; Bacteria; Actinobacteria; Actinobacteria; Actinobacteridae; Actinomycetales; Streptomycineae; Streptomycetaceae; Streptomyces	8	0.000256845	4	1.29032	0	0	0	0	0	0	0	0	0	0	0	0	0	0	0	0	0	0	0	0	0	0	0	0	0	0	0	0	0	0	0	0	0	0	0	1	0	0
OTU0659	64.5	268	b7641	b7641 NC_007969 Psychrobacter cryohalolentis K5	OTU 0659: Psychrobacter cryohalolentis	OTU 0659: Psychrobacter cryohalolentis (64.5% identity)	root; cellular organisms; Bacteria; Proteobacteria; Gammaproteobacteria; Pseudomonadales; Moraxellaceae; Psychrobacter	8	0.000256845	4	1.29032	0	0	0	0	0	0	0	0	0	0	0	0	0	0	0	0	0	0	0	0	0	0	5	0	0	0	0	0	0	0	0	0	0	0	0	0	0	0
OTU0797	71.1	552	b26359	b26359 NZ_BAGZ01000008 Austwickia chelonae NBRC 105200	OTU 0797: Austwickia chelonae	OTU 0797: Austwickia chelonae (71.1% identity)	root; cellular organisms; Bacteria; Actinobacteria; Actinobacteria; Actinobacteridae; Actinomycetales; Micrococcineae; Dermatophilaceae; Austwickia	8	0.000256845	4	1.29032	0	0	0	0	0	0	0	0	0	0	0	0	0	0	0	0	0	0	0	0	0	0	1	1	0	0	0	0	0	0	0	0	0	0	0	0	0	0
OTU1052	89.7	515	b9132	b9132 NC_007952 Burkholderia xenovorans LB400	OTU 1052: Burkholderia xenovorans	OTU 1052: Burkholderia xenovorans (89.7% identity)	root; cellular organisms; Bacteria; Proteobacteria; Betaproteobacteria; Burkholderiales; Burkholderiaceae; Burkholderia	8	0.000256845	4	1.29032	0	0	0	0	0	0	0	0	0	0	0	0	0	0	0	0	0	0	0	0	0	0	0	0	0	0	0	0	0	0	0	0	0	0	0	0	0	0
OTU1472	99.2	264	b19326	b19326 AFQE01000113 Neisseria macacae ATCC 33926	OTU 1472: Neisseria macacae	OTU 1472: Neisseria macacae (99.2% identity)	root; cellular organisms; Bacteria; Proteobacteria; Betaproteobacteria; Neisseriales; Neisseriaceae; Neisseria	8	0.000256845	4	1.29032	0	0	0	0	0	0	0	0	0	0	0	0	0	0	0	0	0	0	0	0	0	0	0	0	0	0	0	0	0	0	0	0	0	0	0	0	0	0
OTU1476	86.4	456	b7658	b7658 NC_007908 Rhodoferax ferrireducens DSM 15236	OTU 1476: Rhodoferax ferrireducens	OTU 1476: Rhodoferax ferrireducens (86.4% identity)	root; cellular organisms; Bacteria; Proteobacteria; Betaproteobacteria; Burkholderiales; Comamonadaceae; Rhodoferax	8	0.000256845	4	1.29032	0	0	0	0	0	0	0	0	0	0	0	0	0	0	0	0	0	0	0	0	0	0	0	0	0	0	0	0	0	0	0	0	0	0	0	0	0	0
OTU0306	91.4	256	b14479	b14479 CP002083 Hyphomicrobium denitrificans ATCC 51888	OTU 0306: Hyphomicrobium denitrificans	OTU 0306: Hyphomicrobium denitrificans (91.4% identity)	root; cellular organisms; Bacteria; Proteobacteria; Alphaproteobacteria; Rhizobiales; Hyphomicrobiaceae; Hyphomicrobium	8	0.000256845	3	0.967742	0	0	0	0	0	0	0	0	0	0	0	0	0	0	0	0	0	0	0	0	0	0	0	0	0	0	0	0	0	0	0	0	0	0	0	0	0	0
OTU0463	80.3	558	b17643	b17643 AB547580 Porphyromonas endodontalis JCM 8526	OTU 0463: Porphyromonas endodontalis	OTU 0463: Porphyromonas endodontalis (80.3% identity)	root; cellular organisms; Bacteria; Bacteroidetes/Chlorobi group; Bacteroidetes; Bacteroidia; Bacteroidales; Porphyromonadaceae; Porphyromonas	8	0.000256845	3	0.967742	0	0	0	0	0	0	0	0	0	0	0	0	0	0	0	0	0	0	0	0	0	0	0	0	0	0	0	0	0	0	0	0	0	0	0	0	0	0
OTU0521	78.4	356	b15348	b15348 NC_015437 Selenomonas sputigena ATCC 35185	OTU 0521: Selenomonas sputigena	OTU 0521: Selenomonas sputigena (78.4% identity)	root; cellular organisms; Bacteria; Firmicutes; Clostridia; Clostridiales; Veillonellaceae; Selenomonas	8	0.000256845	3	0.967742	0	0	0	0	0	0	0	0	0	0	0	0	0	0	0	0	0	0	0	0	4	0	0	0	0	0	0	0	0	0	0	0	0	0	0	0	0	0
OTU0766	69.8	522	b9303	b9303 DQ439966 Thermoanaerobacter mathranii DSM 11426	OTU 0766: Thermoanaerobacter mathranii	OTU 0766: Thermoanaerobacter mathranii (69.8% identity)	root; cellular organisms; Bacteria; Firmicutes; Clostridia; Thermoanaerobacterales; Thermoanaerobacteraceae; Thermoanaerobacter	8	0.000256845	3	0.967742	0	0	0	0	0	0	0	0	0	0	0	0	0	0	0	0	0	0	0	0	0	0	0	0	0	0	0	0	0	0	0	0	0	0	0	1	0	0
OTU0945	75.2	466	b10849	b10849 NZ_ABGD02000012 Anaerotruncus colihominis DSM17241	OTU 0945: Anaerotruncus colihominis	OTU 0945: Anaerotruncus colihominis (75.2% identity)	root; cellular organisms; Bacteria; Firmicutes; Clostridia; Clostridiales; Clostridiaceae; Anaerotruncus	8	0.000256845	3	0.967742	0	0	0	0	0	0	0	0	0	0	0	0	0	0	0	0	0	0	0	0	0	0	0	0	0	0	0	0	0	0	0	0	0	0	0	0	0	0
OTU1002	85.2	210	b14045	b14045 CP001503 Burkholderia glumae BGR1	OTU 1002: Burkholderia glumae	OTU 1002: Burkholderia glumae (85.2% identity)	root; cellular organisms; Bacteria; Proteobacteria; Betaproteobacteria; Burkholderiales; Burkholderiaceae; Burkholderia	8	0.000256845	3	0.967742	0	0	0	0	0	0	0	0	0	0	0	0	0	0	0	0	0	0	0	0	0	0	1	0	0	0	0	0	0	0	0	0	0	6	0	0	0	0
OTU1297	99.5	376	b10309	b10309 CP000140 Parabacteroides distasonis ATCC 8503	OTU 1297: Parabacteroides distasonis	OTU 1297: Parabacteroides distasonis (99.5% identity)	root; cellular organisms; Bacteria; Bacteroidetes/Chlorobi group; Bacteroidetes; Bacteroidia; Bacteroidales; Porphyromonadaceae; Parabacteroides	8	0.000256845	3	0.967742	0	0	0	0	0	0	0	0	0	0	0	0	0	0	0	0	0	0	0	0	0	0	0	0	0	0	0	0	0	0	0	0	0	0	0	0	0	0
OTU1389	97.7	216	b17624	b17624 AB547599 Prevotella corporis JCM 8529	OTU 1389: Prevotella corporis	OTU 1389: Prevotella corporis (97.7% identity)	root; cellular organisms; Bacteria; Bacteroidetes/Chlorobi group; Bacteroidetes; Bacteroidia; Bacteroidales; Prevotellaceae; Prevotella	8	0.000256845	3	0.967742	0	0	0	0	0	0	0	0	0	0	0	0	0	0	0	0	0	0	0	0	0	0	0	0	0	0	0	0	0	0	0	0	0	0	0	0	0	0
OTU1393	98.5	204	b17624	b17624 AB547599 Prevotella corporis JCM 8529	OTU 1393: Prevotella corporis	OTU 1393: Prevotella corporis (98.5% identity)	root; cellular organisms; Bacteria; Bacteroidetes/Chlorobi group; Bacteroidetes; Bacteroidia; Bacteroidales; Prevotellaceae; Prevotella	8	0.000256845	3	0.967742	0	0	0	0	0	0	0	0	0	0	0	0	0	0	0	0	0	0	0	0	0	0	0	0	0	0	0	0	0	0	0	0	0	0	0	0	0	0
OTU1572	84.9	378	b19666	b19666 NC_016048 Oscillibacter valericigenes Sjm18-20 DSM 18026	OTU 1572: Oscillibacter valericigenes	OTU 1572: Oscillibacter valericigenes (84.9% identity)	root; cellular organisms; Bacteria; Firmicutes; Clostridia; Clostridiales; Oscillospiraceae; Oscillibacter	8	0.000256845	3	0.967742	0	0	0	0	0	0	0	0	0	0	0	0	0	0	0	0	0	0	0	0	0	0	2	0	0	0	0	0	0	0	0	0	0	0	0	0	0	0
OTU0252	82.3	311	b14123	b14123 ACBX01000045 Prevotella copri DSM 18205	OTU 0252: Prevotella copri	OTU 0252: Prevotella copri (82.3% identity)	root; cellular organisms; Bacteria; Bacteroidetes/Chlorobi group; Bacteroidetes; Bacteroidia; Bacteroidales; Prevotellaceae; Prevotella	8	0.000256845	2	0.645161	0	0	0	0	0	0	0	0	0	0	0	0	0	0	0	0	0	0	0	0	0	0	7	0	0	0	0	0	0	0	0	0	0	0	0	0	0	0
OTU0513	65.2	265	b10849	b10849 NZ_ABGD02000012 Anaerotruncus colihominis DSM17241	OTU 0513: Anaerotruncus colihominis	OTU 0513: Anaerotruncus colihominis (65.2% identity)	root; cellular organisms; Bacteria; Firmicutes; Clostridia; Clostridiales; Clostridiaceae; Anaerotruncus	8	0.000256845	2	0.645161	0	0	0	0	0	0	0	0	0	0	0	0	0	0	0	0	0	0	0	0	0	0	0	0	0	0	0	0	0	0	0	0	0	0	0	0	0	0
OTU0676	69.5	397	b6787	b6787 AY691226 Clostridium celatum ATCC 27791	OTU 0676: Clostridium celatum	OTU 0676: Clostridium celatum (69.5% identity)	root; cellular organisms; Bacteria; Firmicutes; Clostridia; Clostridiales; Clostridiaceae; Clostridium	8	0.000256845	2	0.645161	0	0	0	0	0	0	0	0	0	0	0	0	0	0	0	0	0	0	0	0	0	0	0	0	0	0	0	0	0	0	0	0	0	0	0	0	0	0
OTU0810	77.6	499	b18218	b18218 NZ_AENN01000017 Eremococcus coleocola ACS-139-V-Col8	OTU 0810: Eremococcus coleocola	OTU 0810: Eremococcus coleocola (77.6% identity)	root; cellular organisms; Bacteria; Firmicutes; Bacilli; Lactobacillales; Aerococcaceae; Eremococcus	8	0.000256845	2	0.645161	0	0	0	0	0	0	0	0	0	0	0	0	0	0	0	0	0	0	0	0	0	0	0	0	0	0	0	0	0	0	0	0	0	0	0	0	0	0
OTU0814	73.3	330	b16490	b16490 CP002400 Ethanoligenens harbinense YUAN-3	OTU 0814: Ethanoligenens harbinense	OTU 0814: Ethanoligenens harbinense (73.3% identity)	root; cellular organisms; Bacteria; Firmicutes; Clostridia; Clostridiales; Ruminococcaceae; Ethanoligenens	8	0.000256845	2	0.645161	0	0	0	0	0	0	0	0	0	0	0	0	0	0	0	0	0	0	0	0	0	0	0	0	0	0	0	0	0	0	0	0	0	0	0	0	0	0
OTU0069	61.4	464	b14123	b14123 ACBX01000045 Prevotella copri DSM 18205	OTU 0069: Prevotella copri	OTU 0069: Prevotella copri (61.4% identity)	root; cellular organisms; Bacteria; Bacteroidetes/Chlorobi group; Bacteroidetes; Bacteroidia; Bacteroidales; Prevotellaceae; Prevotella	8	0.000256845	1	0.322581	0	0	0	0	0	0	0	0	0	0	0	0	0	0	0	0	0	0	0	0	0	0	0	0	0	0	0	0	0	0	0	0	0	0	0	0	0	0
OTU0116	84.7	412	b1444	b1444 AF441381 Sporosarcina psychrophila CECT4073	OTU 0116: Sporosarcina psychrophila	OTU 0116: Sporosarcina psychrophila (84.7% identity)	root; cellular organisms; Bacteria; Firmicutes; Bacilli; Bacillales; Planococcaceae	8	0.000256845	1	0.322581	0	0	0	0	0	0	0	0	0	0	0	0	0	0	0	0	0	0	0	0	0	0	0	0	0	0	0	0	0	0	0	0	0	0	0	0	0	0
OTU0502	74.6	464	b10849	b10849 NZ_ABGD02000012 Anaerotruncus colihominis DSM17241	OTU 0502: Anaerotruncus colihominis	OTU 0502: Anaerotruncus colihominis (74.6% identity)	root; cellular organisms; Bacteria; Firmicutes; Clostridia; Clostridiales; Clostridiaceae; Anaerotruncus	8	0.000256845	1	0.322581	0	0	0	0	0	0	0	0	0	0	0	0	0	0	0	0	0	0	0	0	0	0	0	0	0	0	0	0	0	0	0	0	0	0	0	0	0	0
OTU0567	82.4	222	b5835	b5835 AY691305 Streptomyces thermoviolaceus subsp. thermoviolaceus ATCC 19283	OTU 0567: Streptomyces thermoviolaceus	OTU 0567: Streptomyces thermoviolaceus (82.4% identity)	root; cellular organisms; Bacteria; Actinobacteria; Actinobacteria (class); Actinobacteridae; Actinomycetales; Streptomycineae; Streptomycetaceae; Streptomyces	8	0.000256845	1	0.322581	0	0	0	0	0	0	0	0	0	0	0	0	0	0	0	0	0	0	0	0	0	0	0	0	0	0	0	0	0	0	0	0	0	0	0	8	0	0
OTU0577	74.8	295	b19661	b19661 CP003058 Acidaminococcus intestini RyC-MR95	OTU 0577: Acidaminococcus intestini	OTU 0577: Acidaminococcus intestini (74.8% identity)	root; cellular organisms; Bacteria; Firmicutes; Negativicutes; Selenomonadales; Acidaminococcaceae; Acidaminococcus	8	0.000256845	1	0.322581	0	0	0	0	0	0	0	0	0	0	0	0	0	0	0	0	0	0	0	0	0	0	8	0	0	0	0	0	0	0	0	0	0	0	0	0	0	0
OTU0665	86.7	325	b17715	b17715 XM_003004049 Verticillium albo-atrum VaMs.102	OTU 0665: Verticillium albo-atrum	OTU 0665: Verticillium albo-atrum (86.7% identity)	root; cellular organisms; Eukaryota; Fungi/Metazoa group; Fungi; Dikarya; Ascomycota; Saccharomyceta; Pezizomycotina; Leotiomyceta; Sordariomyceta; Sordariomycetes; Sordariomycetes incertae sedis; Phyllachorales; mitosporic Phyllachorales; Verticillium	8	0.000256845	1	0.322581	0	0	0	0	0	0	0	0	0	0	0	0	0	0	0	0	0	0	0	0	0	0	0	0	0	0	0	0	0	0	0	0	0	0	0	0	0	0
OTU0774	82.2	557	b1444	b1444 AF441381 Sporosarcina psychrophila CECT4073	OTU 0774: Sporosarcina psychrophila	OTU 0774: Sporosarcina psychrophila (82.2% identity)	root; cellular organisms; Bacteria; Firmicutes; Bacilli; Bacillales; Planococcaceae	8	0.000256845	1	0.322581	0	0	0	0	0	0	0	0	0	0	0	0	0	0	0	0	0	0	0	0	0	0	0	0	0	0	0	0	0	0	0	0	0	0	0	0	0	0
OTU0894	84.9	291	b19666	b19666 NC_016048 Oscillibacter valericigenes Sjm18-20 DSM 18026	OTU 0894: Oscillibacter valericigenes	OTU 0894: Oscillibacter valericigenes (84.9% identity)	root; cellular organisms; Bacteria; Firmicutes; Clostridia; Clostridiales; Oscillospiraceae; Oscillibacter	8	0.000256845	1	0.322581	0	0	0	0	0	0	0	0	0	0	0	0	0	0	0	0	0	0	0	0	0	0	8	0	0	0	0	0	0	0	0	0	0	0	0	0	0	0
OTU1149	99.8	409	b18126	b18126 AEKL01000002 Lactobacillus oris PB013-T2-3	OTU 1149: Lactobacillus oris	OTU 1149: Lactobacillus oris (99.8% identity)	root; cellular organisms; Bacteria; Firmicutes; Bacilli; Lactobacillales; Lactobacillaceae; Lactobacillus	8	0.000256845	1	0.322581	0	0	0	0	0	0	0	0	0	0	0	0	0	0	0	0	0	0	0	0	0	0	0	0	0	0	0	0	0	0	0	0	0	0	0	0	0	0
OTU1491	96.9	257	b3148	b3148 AF389517 Streptococcus salivarius subsp. salivarius ATCC 7073	OTU 1491: Streptococcus salivarius	OTU 1491: Streptococcus salivarius (96.9% identity)	root; cellular organisms; Bacteria; Firmicutes; Bacilli; Lactobacillales; Streptococcaceae; Streptococcus	8	0.000256845	1	0.322581	0	0	0	0	0	0	0	0	0	0	0	0	0	0	0	0	0	0	0	8	0	0	0	0	0	0	0	0	0	0	0	0	0	0	0	0	0	0
OTU1677	87.4	253	v2674	v2674 3307 Moraxella canis z122	OTU 1677: Moraxella canis	OTU 1677: Moraxella canis (87.4% identity)	root; cellular organisms; Bacteria; Proteobacteria; Gammaproteobacteria; Pseudomonadales; Moraxellaceae	8	0.000256845	1	0.322581	0	0	0	0	0	0	0	0	0	0	0	0	0	0	0	0	0	0	0	0	0	0	8	0	0	0	0	0	0	0	0	0	0	0	0	0	0	0
OTU1716	97.8	185	b7325	b7325 AY837557 Candida albicans ATCC 14053	OTU 1716: Candida albicans	OTU 1716: Candida albicans (97.8% identity)	root; cellular organisms; Eukaryota; Fungi/Metazoa group; Fungi; Dikarya; Ascomycota; Saccharomycotina; Saccharomycetes; Saccharomycetales; mitosporic Saccharomycetales; Candida	8	0.000256845	1	0.322581	0	0	0	0	0	0	0	0	0	0	8	0	0	0	0	0	0	0	0	0	0	0	0	0	0	0	0	0	0	0	0	0	0	0	0	0	0	0
OTU1220	99.5	205	b7450	b7450 AY562570 Lactobacillus crispatus CECT4840	OTU 1220: Lactobacillus crispatus	OTU 1220: Lactobacillus crispatus (99.5% identity)	root; cellular organisms; Bacteria; Firmicutes; Bacilli; Lactobacillales; Lactobacillaceae; Lactobacillus	7	0.00022474	6	1.93548	0	0	0	0	0	0	0	0	0	0	0	0	0	0	0	0	0	0	0	0	0	0	0	0	0	0	0	0	0	0	0	0	0	0	0	0	0	0
OTU1656	94.8	231	b18713	b18713 AEJD00000000 Gardnerella vaginalis 101 NULL	OTU 1656: Gardnerella vaginalis subgroup D	OTU 1656: Gardnerella vaginalis subgroup D (94.8% identity)	root; cellular organisms; Bacteria; Actinobacteria; Actinobacteria (class); Actinobacteridae; Bifidobacteriales; Bifidobacteriaceae; Gardnerella	7	0.00022474	6	1.93548	0	0	0	0	0	0	0	0	0	0	0	0	0	0	0	0	0	0	0	0	0	0	0	0	0	0	0	0	0	0	0	0	0	0	0	0	0	0
OTU0875	81.8	463	b20631	b20631 NC_017672 Paenibacillus mucilaginosus K02	OTU 0875: Paenibacillus mucilaginosus	OTU 0875: Paenibacillus mucilaginosus (81.8% identity)	root; cellular organisms; Bacteria; Firmicutes; Bacilli; Bacillales; Paenibacillaceae; Paenibacillus	7	0.00022474	5	1.6129	0	0	0	0	0	0	0	0	0	0	0	0	0	0	0	0	0	0	0	0	1	0	0	0	0	0	0	0	0	0	0	0	0	0	0	0	0	0
OTU1714	86.7	348	b15920	b15920 CP001849 Gardnerella vaginalis 409-05 NULL	OTU 1714: Gardnerella vaginalis subgroup A	OTU 1714: Gardnerella vaginalis subgroup A (86.7% identity)	root; cellular organisms; Bacteria; Actinobacteria; Actinobacteria (class); Actinobacteridae; Bifidobacteriales; Bifidobacteriaceae; Gardnerella	7	0.00022474	5	1.6129	0	2	0	0	0	0	0	0	0	0	0	0	0	0	0	0	0	0	0	0	0	0	0	0	0	0	0	0	0	0	0	0	0	0	0	2	0	0
OTU0175	83.8	317	b505	b505 AY263152 Curtobacterium flaccumfaciens pv. flaccumfaciens NCPPB559	OTU 0175: Curtobacterium flaccumfaciens	OTU 0175: Curtobacterium flaccumfaciens (83.8% identity)	root; cellular organisms; Bacteria; Actinobacteria; Actinobacteria (class); Actinobacteridae; Actinomycetales; Micrococcineae; Microbacteriaceae	7	0.00022474	4	1.29032	0	0	0	0	0	0	0	0	0	0	0	0	0	0	0	0	0	0	0	0	0	0	0	0	0	0	0	0	0	0	0	0	0	0	0	0	0	0
OTU0415	89.6	315	b25983	b25983 APPY01000042 Acinetobacter towneri DSM 14962	OTU 0415: Acinetobacter towneri	OTU 0415: Acinetobacter towneri (89.6% identity)	root; cellular organisms; Bacteria; Proteobacteria; Gammaproteobacteria; Pseudomonadales; Moraxellaceae; Acinetobacter	7	0.00022474	4	1.29032	0	0	0	0	0	0	0	0	0	0	0	0	0	0	0	0	0	0	0	0	0	0	0	0	0	0	0	0	0	0	0	0	0	0	0	0	0	0
OTU0748	84.4	559	b13698	b13698 NC_013061 Pedobacter heparinus DSM 2366	OTU 0748: Pedobacter heparinus	OTU 0748: Pedobacter heparinus (84.4% identity)	root; cellular organisms; Bacteria; Bacteroidetes/Chlorobi group; Bacteroidetes; Sphingobacteria; Sphingobacteriales; Sphingobacteriaceae; Pedobacter	7	0.00022474	4	1.29032	0	0	0	0	0	0	0	0	0	0	0	0	1	0	0	0	0	0	0	0	0	0	0	0	0	0	0	0	0	0	0	0	0	0	0	0	0	0
OTU0802	76.6	558	b17663	b17663 AB547561 Barnesiella viscericola JCM 13660	OTU 0802: Barnesiella viscericola	OTU 0802: Barnesiella viscericola (76.6% identity)	root; cellular organisms; Bacteria; Bacteroidetes/Chlorobi group; Bacteroidetes; Bacteroidia; Bacteroidales; Porphyromonadaceae; Barnesiella	7	0.00022474	4	1.29032	0	0	0	0	0	0	0	0	0	0	0	0	0	0	0	0	0	0	0	0	1	0	0	0	0	0	0	0	0	0	0	0	0	0	0	0	0	0
OTU0880	91.5	467	b9578	b9578 NZ_AAUZ01000007 Burkholderia abmifaria MC40-6	OTU 0880: Burkholderia abmifaria	OTU 0880: Burkholderia abmifaria (91.5% identity)	root; cellular organisms; Bacteria; Proteobacteria; Betaproteobacteria; Burkholderiales; Burkholderiaceae; Burkholderia	7	0.00022474	4	1.29032	0	0	0	0	0	0	0	0	0	0	0	0	0	0	0	0	0	0	0	0	0	0	0	0	0	0	0	0	0	0	0	0	0	0	0	0	0	0
OTU1722	97.2	250	v5155	v5155 3881 Streptococcus parasanguinis ATCC 15912	OTU 1722: Streptococcus parasanguinis	OTU 1722: Streptococcus parasanguinis (97.2% identity)	root; cellular organisms; Bacteria; Firmicutes; Bacilli; Lactobacillales; Streptococcaceae; Streptococcus	7	0.00022474	4	1.29032	0	0	0	0	0	0	0	0	0	0	0	0	0	0	0	0	0	0	0	3	1	0	0	0	0	0	0	0	0	0	0	0	0	0	0	0	0	0
OTU0348	86.4	456	b9578	b9578 NZ_AAUZ01000007 Burkholderia abmifaria MC40-6	OTU 0348: Burkholderia abmifaria	OTU 0348: Burkholderia abmifaria (86.4% identity)	root; cellular organisms; Bacteria; Proteobacteria; Betaproteobacteria; Burkholderiales; Burkholderiaceae; Burkholderia	7	0.00022474	3	0.967742	0	0	0	0	0	0	0	0	0	0	0	0	0	0	0	0	0	0	0	0	0	0	0	0	0	0	0	0	0	0	0	0	0	0	0	0	0	0
OTU0436	69	550	b19539	b19539 CP003040 Roseburia hominis A2-183	OTU 0436: Roseburia hominis	OTU 0436: Roseburia hominis (69% identity)	root; cellular organisms; Bacteria; Firmicutes; Clostridia; Clostridiales; Lachnospiraceae; Roseburia	7	0.00022474	3	0.967742	0	0	0	0	0	1	0	0	0	0	0	0	0	0	0	0	0	0	0	0	0	0	3	0	0	0	0	0	0	0	0	0	0	0	0	0	0	0
OTU0516	72.5	226	b17623	b17623 AB547600 Prevotella dentalis JCM 13448	OTU 0516: Prevotella dentalis	OTU 0516: Prevotella dentalis (72.5% identity)	root; cellular organisms; Bacteria; Bacteroidetes/Chlorobi group; Bacteroidetes; Bacteroidia; Bacteroidales; Prevotellaceae; Prevotella	7	0.00022474	3	0.967742	0	0	0	0	0	0	0	0	0	0	0	0	0	0	0	0	0	0	0	0	0	0	5	0	0	0	0	0	0	0	0	0	0	0	0	0	0	0
OTU0859	78.2	372	b14182	b14182 NZ_ACLA01000020 Selenomonas flueggei ATCC 43531	OTU 0859: Selenomonas flueggei	OTU 0859: Selenomonas flueggei (78.2% identity)	root; cellular organisms; Bacteria; Firmicutes; Clostridia; Clostridiales; Veillonellaceae; Selenomonas	7	0.00022474	3	0.967742	0	0	0	0	0	0	0	0	0	0	0	0	0	0	0	0	0	0	0	0	2	0	0	0	0	0	0	0	0	0	0	0	0	0	0	0	0	0
OTU0914	73.7	482	b16218	b16218 FJ588268 Clostridia sp. NC015 6130_E08_034_012, 012_cl0_sn25	OTU 0914: Clostridia sp. NC015	OTU 0914: Clostridia sp. NC015 (73.7% identity)	root; cellular organisms; Bacteria; Firmicutes; Clostridia	7	0.00022474	3	0.967742	0	0	0	0	0	0	0	0	0	0	0	0	0	0	0	0	0	0	0	0	0	0	0	0	0	0	0	0	0	0	0	0	0	0	0	0	0	0
OTU0991	75	215	b5839	b5839 AY691309 Blautia producta ATCC 27340	OTU 0991: Blautia producta	OTU 0991: Blautia producta (75% identity)	root; cellular organisms; Bacteria; Firmicutes; Clostridia; Clostridiales; unclassified Clostridiales; Blautia	7	0.00022474	3	0.967742	0	0	0	0	0	0	0	0	0	0	0	0	0	0	0	0	0	0	0	0	4	0	2	0	0	0	0	0	0	0	0	0	0	0	0	0	0	0
OTU1017	64.5	555	b14376	b14376 CP002395 Asticcacaulis excentricus CB 48	OTU 1017: Asticcacaulis excentricus	OTU 1017: Asticcacaulis excentricus (64.5% identity)	root; cellular organisms; Bacteria; Proteobacteria; Alphaproteobacteria; Caulobacterales; Caulobacteraceae; Asticcacaulis	7	0.00022474	3	0.967742	0	0	0	0	0	0	0	0	0	0	0	0	0	0	0	0	0	0	0	0	0	0	0	0	0	0	0	0	0	0	0	0	0	0	0	0	0	0
OTU1033	72.8	278	b13779	b13779 NZ_ACGU01000113 Lactobacillus ultunensis DSM 16047	OTU 1033: Lactobacillus ultunensis	OTU 1033: Lactobacillus ultunensis (72.8% identity)	root; cellular organisms; Bacteria; Firmicutes; Bacilli; Lactobacillales; Lactobacillaceae; Lactobacillus	7	0.00022474	3	0.967742	0	0	0	0	0	0	0	0	0	0	0	0	0	0	0	0	0	0	0	0	0	0	0	0	0	0	0	0	0	0	0	0	0	0	0	0	0	0
OTU1519	89.2	195	b12769	b12769 NZ_ABVQ01000035 [Bacteroides] pectinophilus ATCC 43243	OTU 1519: [Bacteroides] pectinophilus	OTU 1519: [Bacteroides] pectinophilus (89.2% identity)	root; cellular organisms; Bacteria; Firmicutes; Clostridia; Clostridiales; unclassified Clostridiales; [Bacteroides] pectinophilus	7	0.00022474	3	0.967742	0	0	0	1	0	0	0	0	0	0	1	0	0	0	0	0	0	0	0	0	5	0	0	0	0	0	0	0	0	0	0	0	0	0	0	0	0	0
OTU0301	79.5	373	b15738	b15738 FN391697 Gluconacetobacter kombuchae LMG 23726	OTU 0301: Gluconacetobacter kombuchae	OTU 0301: Gluconacetobacter kombuchae (79.5% identity)	root; cellular organisms; Bacteria; Proteobacteria; Alphaproteobacteria; Rhodospirillales; Acetobacteraceae; Gluconacetobacter	7	0.00022474	2	0.645161	0	0	0	0	0	0	0	0	0	0	0	0	0	0	0	0	0	0	0	0	0	0	0	0	0	0	0	0	0	0	0	0	0	6	0	0	0	0
OTU0351	87.4	321	b19633	b19633 JF745939 Rhodocyclus tenuis DSM 109	OTU 0351: Rhodocyclus tenuis	OTU 0351: Rhodocyclus tenuis (87.4% identity)	root; cellular organisms; Bacteria; Proteobacteria; Betaproteobacteria; Rhodocyclales; Rhodocyclaceae; Rhodocyclus	7	0.00022474	2	0.645161	0	0	0	0	0	0	0	0	0	0	0	0	0	0	0	0	0	0	0	0	0	0	0	0	0	0	0	0	0	0	0	0	0	0	0	0	0	0
OTU0377	85.4	568	b8462	b8462 CP000697 Acidiphilium cryptum JF-5	OTU 0377: Acidiphilium cryptum	OTU 0377: Acidiphilium cryptum (85.4% identity)	root; cellular organisms; Bacteria; Proteobacteria; Alphaproteobacteria; Rhodospirillales; Acetobacteraceae; Acidiphilium	7	0.00022474	2	0.645161	0	0	0	0	0	0	0	0	0	0	0	0	0	0	0	0	0	0	0	0	0	1	0	0	0	0	0	0	0	0	0	0	0	0	0	0	0	0
OTU0686	84.5	309	b16218	b16218 FJ588268 Clostridia sp. NC015 6130_E08_034_012, 012_cl0_sn25	OTU 0686: Clostridia sp. NC015	OTU 0686: Clostridia sp. NC015 (84.5% identity)	root; cellular organisms; Bacteria; Firmicutes; Clostridia	7	0.00022474	2	0.645161	0	0	0	0	0	0	0	0	0	0	0	0	0	0	0	0	0	0	0	0	0	0	5	0	0	0	0	0	0	0	0	0	0	0	0	0	0	0
OTU0690	63.9	555	b10813	b10813 CP000930 Heliobacterium modesticaldum Ice1	OTU 0690: Heliobacterium modesticaldum	OTU 0690: Heliobacterium modesticaldum (63.9% identity)	root; cellular organisms; Bacteria; Firmicutes; Clostridia; Clostridiales; Heliobacteriaceae; Heliobacterium	7	0.00022474	2	0.645161	0	0	0	0	0	1	0	0	0	0	0	0	0	0	0	0	0	0	0	0	0	0	0	0	0	0	0	0	0	0	0	0	0	0	0	0	0	0
OTU0707	74.1	395	b6790	b6790 AY691229 Blautia coccoides ATCC 29236	OTU 0707: Blautia coccoides	OTU 0707: Blautia coccoides (74.1% identity)	root; cellular organisms; Bacteria; Firmicutes; Clostridia; Clostridiales; unclassified Clostridiales; Blautia	7	0.00022474	2	0.645161	0	0	0	0	0	0	0	0	0	0	0	0	0	0	0	0	0	0	0	0	0	0	0	0	0	0	0	0	0	0	0	0	0	0	0	0	0	0
OTU0817	78.6	439	b6796	b6796 AY691235 Flavonifractor plautii ATCC 49531	OTU 0817: Flavonifractor plautii	OTU 0817: Flavonifractor plautii (78.6% identity)	root; cellular organisms; Bacteria; Firmicutes; Clostridia; Clostridiales; unclassified Clostridiales; Flavonifractor	7	0.00022474	2	0.645161	0	0	0	0	0	0	0	0	0	0	0	0	0	0	0	0	0	0	0	0	0	0	0	0	0	0	0	0	0	0	0	0	0	0	0	0	0	0
OTU0844	71	302	b14106	b14106 NZ_ACIP02000002 Shuttleworthia satelles DSM 14600	OTU 0844: Shuttleworthia satelles	OTU 0844: Shuttleworthia satelles (71% identity)	root; cellular organisms; Bacteria; Firmicutes; Clostridia; Clostridiales; Lachnospiraceae; Shuttleworthia	7	0.00022474	2	0.645161	0	0	0	0	0	0	0	0	0	0	0	0	0	0	0	0	0	0	0	0	0	0	6	0	0	0	0	0	0	0	0	0	0	0	0	0	0	0
OTU0893	79.2	373	b6811	b6811 AY691250 Eubacterium coprostanoligenes ATCC 51222	OTU 0893: Eubacterium coprostanoligenes	OTU 0893: Eubacterium coprostanoligenes (79.2% identity)	root; cellular organisms; Bacteria; Firmicutes; Clostridia; Clostridiales; Eubacteriaceae; Eubacterium	7	0.00022474	2	0.645161	0	0	0	0	0	0	0	0	0	0	0	0	0	0	0	0	0	0	0	0	0	0	6	0	0	0	0	0	0	0	0	0	0	0	0	0	0	0
OTU0997	72.5	299	b18293	b18293 AEPW01000006 Eubacterium saburreum DSM 3986	OTU 0997: Eubacterium saburreum	OTU 0997: Eubacterium saburreum (72.5% identity)	root; cellular organisms; Bacteria; Firmicutes; Clostridia; Clostridiales; Eubacteriaceae; Eubacterium	7	0.00022474	2	0.645161	0	0	0	0	0	0	0	0	0	0	0	0	0	0	0	0	0	0	0	0	0	0	6	0	0	0	0	0	0	0	0	0	0	0	0	0	0	0
OTU1092	90.4	197	b20639	b20639 AJXQ01000146 Sphingobium indicum B90A	OTU 1092: Sphingobium indicum	OTU 1092: Sphingobium indicum (90.4% identity)	root; cellular organisms; Bacteria; Proteobacteria; Alphaproteobacteria; Sphingomonadales; Sphingomonadaceae; Sphingobium	7	0.00022474	2	0.645161	0	0	0	0	0	0	0	0	0	0	0	0	0	0	0	4	0	0	0	0	0	0	3	0	0	0	0	0	0	0	0	0	0	0	0	0	0	0
OTU1093	82	474	b6811	b6811 AY691250 Eubacterium coprostanoligenes ATCC 51222	OTU 1093: Eubacterium coprostanoligenes	OTU 1093: Eubacterium coprostanoligenes (82% identity)	root; cellular organisms; Bacteria; Firmicutes; Clostridia; Clostridiales; Eubacteriaceae; Eubacterium	7	0.00022474	2	0.645161	0	0	0	0	0	0	0	0	0	0	0	0	0	0	0	0	0	0	0	0	0	0	2	0	0	0	0	0	0	0	0	0	0	0	0	0	0	0
OTU1224	85.7	213	b19219	b19219 AFOF01000007 Bradyrhizobiaceae bacterium SG-6C	OTU 1224: Bradyrhizobiaceae bacterium	OTU 1224: Bradyrhizobiaceae bacterium (85.7% identity)	root; cellular organisms; Bacteria; Proteobacteria; Alphaproteobacteria; Rhizobiales; Bradyrhizobiaceae; unclassified Bradyrhizobiaceae	7	0.00022474	2	0.645161	0	0	0	5	0	2	0	0	0	0	0	0	0	0	0	0	0	0	0	0	0	0	0	0	0	0	0	0	0	0	0	0	0	0	0	0	0	0
OTU1553	83.7	293	b10203	b10203 EF571586 Acidaminococcus fermentans ATCC 25085	OTU 1553: Acidaminococcus fermentans	OTU 1553: Acidaminococcus fermentans (83.7% identity)	root; cellular organisms; Bacteria; Firmicutes; Clostridia; Clostridiales; Veillonellaceae; Acidaminococcus	7	0.00022474	2	0.645161	0	0	0	0	0	0	0	0	0	0	0	0	0	0	0	0	0	0	0	0	0	0	0	0	0	0	0	0	0	0	0	0	0	0	0	6	0	0
OTU1605	94.4	302	b19539	b19539 CP003040 Roseburia hominis A2-183	OTU 1605: Roseburia hominis	OTU 1605: Roseburia hominis (94.4% identity)	root; cellular organisms; Bacteria; Firmicutes; Clostridia; Clostridiales; Lachnospiraceae; Roseburia	7	0.00022474	2	0.645161	0	0	0	0	0	0	0	0	0	0	0	0	0	0	0	0	0	0	0	0	1	0	6	0	0	0	0	0	0	0	0	0	0	0	0	0	0	0
OTU0033	83.7	229	b17557	b17557 CP002106 Olsenella uli DSM 7084	OTU 0033: Olsenella uli	OTU 0033: Olsenella uli (83.7% identity)	root; cellular organisms; Bacteria; Actinobacteria; Actinobacteria (class); Coriobacteridae; Coriobacteriales; Coriobacterineae; Coriobacteriaceae; Olsenella	7	0.00022474	1	0.322581	0	0	0	0	0	0	0	0	0	0	0	0	0	0	0	0	0	0	0	0	0	0	7	0	0	0	0	0	0	0	0	0	0	0	0	0	0	0
OTU0099	63.9	560	b18688	b18688 CP002568 Polymorphum gilvum SL003B-26A1	OTU 0099: Polymorphum gilvum	OTU 0099: Polymorphum gilvum (63.9% identity)	root; cellular organisms; Bacteria; Proteobacteria; Alphaproteobacteria; unclassified Alphaproteobacteria; Polymorphum	7	0.00022474	1	0.322581	0	0	0	0	0	0	0	0	0	0	0	0	0	0	0	0	0	0	0	0	0	0	0	0	0	0	0	0	0	0	0	0	0	0	0	0	0	0
OTU0136	69.9	557	b12639	b12639 FM863822 Ochrobactrum pseudogrignonense CCUG 30717	OTU 0136: Ochrobactrum pseudogrignonense	OTU 0136: Ochrobactrum pseudogrignonense (69.9% identity)	root; cellular organisms; Bacteria; Proteobacteria; Alphaproteobacteria; Rhizobiales; Brucellaceae; Ochrobactrum	7	0.00022474	1	0.322581	0	0	0	0	0	0	0	0	0	0	0	0	0	0	0	0	0	0	0	0	0	0	0	0	0	0	0	0	0	0	0	0	0	0	0	0	0	0
OTU0216	82.3	555	b19766	b19766 AGIX01000001 Mesorhizobium australicum WSM2073	OTU 0216: Mesorhizobium australicum	OTU 0216: Mesorhizobium australicum (82.3% identity)	root; cellular organisms; Bacteria; Proteobacteria; Alphaproteobacteria; Rhizobiales; Phyllobacteriaceae; Mesorhizobium	7	0.00022474	1	0.322581	0	0	0	0	0	0	0	0	0	0	0	0	0	0	0	0	0	0	0	0	0	0	0	0	0	0	0	0	0	0	0	0	0	0	0	0	0	0
OTU0300	78.7	342	b26480	b26480 NZ_CAIT01000005 Fibrisoma limi BUZ 3	OTU 0300: Fibrisoma limi	OTU 0300: Fibrisoma limi (78.7% identity)	root; cellular organisms; Bacteria; Bacteroidetes/Chlorobi group; Bacteroidetes; Cytophagia; Cytophagales; Cytophagaceae; Fibrisoma	7	0.00022474	1	0.322581	0	0	0	7	0	0	0	0	0	0	0	0	0	0	0	0	0	0	0	0	0	0	0	0	0	0	0	0	0	0	0	0	0	0	0	0	0	0
OTU0336	75.9	316	b14076	b14076 NC_013523 Sphaerobacter thermophilus DSM 20745	OTU 0336: Sphaerobacter thermophilus	OTU 0336: Sphaerobacter thermophilus (75.9% identity)	root; cellular organisms; Bacteria; Chloroflexi; Thermomicrobia (class); Sphaerobacteridae; Sphaerobacterales; Sphaerobacterineae; Sphaerobacteraceae; Sphaerobacter	7	0.00022474	1	0.322581	0	0	0	0	0	0	0	0	0	0	0	0	0	0	0	0	0	0	0	0	0	0	0	0	0	0	0	0	0	0	0	0	0	0	0	0	0	0
OTU0448	79.9	329	b7636	b7636 CP000450 Nitrosomonas eutropha C91	OTU 0448: Nitrosomonas eutropha	OTU 0448: Nitrosomonas eutropha (79.9% identity)	root; cellular organisms; Bacteria; Proteobacteria; Betaproteobacteria; Nitrosomonadales; Nitrosomonadaceae; Nitrosomonas	7	0.00022474	1	0.322581	0	0	0	0	0	0	0	0	0	0	0	0	0	0	0	0	0	0	0	0	7	0	0	0	0	0	0	0	0	0	0	0	0	0	0	0	0	0
OTU0973	76.7	276	b13516	b13516 ACEC01000026 Clostridium methylpentosum DSM 5476	OTU 0973: Clostridium methylpentosum	OTU 0973: Clostridium methylpentosum (76.7% identity)	root; cellular organisms; Bacteria; Firmicutes; Clostridia; Clostridiales; Clostridiaceae; Clostridium	7	0.00022474	1	0.322581	0	0	0	0	0	0	0	0	0	0	0	0	0	0	0	0	0	0	0	0	0	0	7	0	0	0	0	0	0	0	0	0	0	0	0	0	0	0
OTU0993	84.5	250	b19666	b19666 NC_016048 Oscillibacter valericigenes Sjm18-20 DSM 18026	OTU 0993: Oscillibacter valericigenes	OTU 0993: Oscillibacter valericigenes (84.5% identity)	root; cellular organisms; Bacteria; Firmicutes; Clostridia; Clostridiales; Oscillospiraceae; Oscillibacter	7	0.00022474	1	0.322581	0	0	0	0	0	0	0	0	0	0	0	0	0	0	0	0	0	0	0	0	0	0	7	0	0	0	0	0	0	0	0	0	0	0	0	0	0	0
OTU1043	84.7	196	b6855	b6855 AY691294 Ruminococcus bromii ATCC 27255	OTU 1043: Ruminococcus bromii	OTU 1043: Ruminococcus bromii (84.7% identity)	root; cellular organisms; Bacteria; Firmicutes; Clostridia; Clostridiales; Ruminococcaceae; Ruminococcus	7	0.00022474	1	0.322581	0	0	0	0	0	0	0	0	0	0	0	0	0	0	0	0	0	0	0	0	0	0	7	0	0	0	0	0	0	0	0	0	0	0	0	0	0	0
OTU1341	87.9	267	b17643	b17643 AB547580 Porphyromonas endodontalis JCM 8526	OTU 1341: Porphyromonas endodontalis	OTU 1341: Porphyromonas endodontalis (87.9% identity)	root; cellular organisms; Bacteria; Bacteroidetes/Chlorobi group; Bacteroidetes; Bacteroidia; Bacteroidales; Porphyromonadaceae; Porphyromonas	7	0.00022474	1	0.322581	0	0	0	0	0	0	0	0	0	0	0	0	0	0	0	0	0	0	0	0	0	0	0	0	0	0	0	0	0	0	0	0	0	0	0	0	0	0
OTU1467	95.7	209	b17590	b17590 AB547633 Prevotella timonensis JCM 15640	OTU 1467: Prevotella timonensis	OTU 1467: Prevotella timonensis (95.7% identity)	root; cellular organisms; Bacteria; Bacteroidetes/Chlorobi group; Bacteroidetes; Bacteroidia; Bacteroidales; Prevotellaceae; Prevotella	7	0.00022474	1	0.322581	0	0	0	0	0	0	0	0	0	0	0	0	0	0	0	0	0	0	0	0	0	0	0	0	0	0	0	0	0	0	0	0	0	0	0	0	0	0
OTU1535	90.2	255	b14123	b14123 ACBX01000045 Prevotella copri DSM 18205	OTU 1535: Prevotella copri	OTU 1535: Prevotella copri (90.2% identity)	root; cellular organisms; Bacteria; Bacteroidetes/Chlorobi group; Bacteroidetes; Bacteroidia; Bacteroidales; Prevotellaceae; Prevotella	6	0.000192634	6	1.93548	0	0	0	0	0	0	0	0	0	0	0	0	0	0	0	0	0	0	0	0	1	0	1	0	0	0	0	0	0	0	0	0	0	0	0	0	0	0
OTU1303	95.5	200	b14380	b14380 NZ_ACQT01000229 Acidovorax delafieldii 2AN	OTU 1303: Acidovorax delafieldii	OTU 1303: Acidovorax delafieldii (95.5% identity)	root; cellular organisms; Bacteria; Proteobacteria; Betaproteobacteria; Burkholderiales; Comamonadaceae; Acidovorax	6	0.000192634	5	1.6129	0	0	0	1	0	0	0	0	0	0	0	0	1	0	1	0	0	0	0	0	2	1	0	0	0	0	0	0	0	0	0	0	0	0	0	0	0	0
OTU1692	98.4	321	b21062	b21062 AGZD01000007 Facklamia hominis CCUG 36813	OTU 1692: Facklamia hominis	OTU 1692: Facklamia hominis (98.4% identity)	root; cellular organisms; Bacteria; Firmicutes; Bacilli; Lactobacillales; Aerococcaceae; Facklamia	6	0.000192634	5	1.6129	0	0	0	0	0	0	0	0	0	0	0	0	0	0	0	0	0	0	0	0	0	0	0	0	0	0	0	0	0	0	0	0	0	0	0	0	0	0
OTU0179	74.5	469	b20343	b20343 NZ_BAFE01000051 Mobilicoccus pelagius NBRC 104925	OTU 0179: Mobilicoccus pelagius	OTU 0179: Mobilicoccus pelagius (74.5% identity)	root; cellular organisms; Bacteria; Actinobacteria; Actinobacteria (class); Actinobacteridae; Actinomycetales; Micrococcineae; Dermatophilaceae; Mobilicoccus	6	0.000192634	4	1.29032	0	0	0	0	0	0	0	0	0	0	0	0	0	0	0	0	0	0	0	0	0	0	0	0	0	0	0	0	0	0	0	0	3	0	0	0	0	0
OTU0309	85.2	458	b12612	b12612 NC_011420 Rhodospirillum centenum SW ATCC 51521	OTU 0309: Rhodospirillum centenum	OTU 0309: Rhodospirillum centenum (85.2% identity)	root; cellular organisms; Bacteria; Proteobacteria; Alphaproteobacteria; Rhodospirillales; Rhodospirillaceae; Rhodospirillum	6	0.000192634	4	1.29032	0	0	0	0	0	0	0	0	0	0	0	0	0	0	0	0	0	0	0	0	0	0	0	0	0	0	0	0	0	0	0	0	0	0	0	0	0	0
OTU0561	90.4	252	v3821	v3821 3576 Corynebacterium simulans A3M21	OTU 0561: Corynebacterium simulans	OTU 0561: Corynebacterium simulans (90.4% identity)	root; cellular organisms; Bacteria; Actinobacteria; Actinobacteria (class); Actinobacteridae; Actinomycetales; Corynebacterineae; Corynebacteriaceae; Corynebacterium	6	0.000192634	4	1.29032	0	0	0	1	0	0	0	1	0	0	0	0	0	0	0	0	0	0	0	0	0	0	0	0	0	0	0	0	0	0	0	0	0	3	0	0	0	0
OTU1515	83.7	477	b14443	b14443 NC_012968 Methylotenera mobilis JLW8 DSM 17540	OTU 1515: Methylotenera mobilis	OTU 1515: Methylotenera mobilis (83.7% identity)	root; cellular organisms; Bacteria; Proteobacteria; Betaproteobacteria; Methylophilales; Methylophilaceae; Methylotenera	6	0.000192634	4	1.29032	0	0	0	0	0	0	0	0	0	0	0	0	0	0	0	0	0	0	0	0	0	0	0	0	0	0	0	0	0	0	0	0	1	0	0	0	0	0
OTU1558	89.3	336	b6855	b6855 AY691294 Ruminococcus bromii ATCC 27255	OTU 1558: Ruminococcus bromii	OTU 1558: Ruminococcus bromii (89.3% identity)	root; cellular organisms; Bacteria; Firmicutes; Clostridia; Clostridiales; Ruminococcaceae; Ruminococcus	6	0.000192634	4	1.29032	0	0	0	0	0	0	0	0	0	0	0	0	0	0	0	0	0	0	0	0	0	0	0	0	0	0	0	0	0	0	0	0	0	0	0	0	0	0
OTU1723	89.6	247	b17590	b17590 AB547633 Prevotella timonensis JCM 15640	OTU 1723: Prevotella timonensis	OTU 1723: Prevotella timonensis (89.6% identity)	root; cellular organisms; Bacteria; Bacteroidetes/Chlorobi group; Bacteroidetes; Bacteroidia; Bacteroidales; Prevotellaceae; Prevotella	6	0.000192634	4	1.29032	0	2	0	0	0	0	0	0	0	0	0	0	0	0	0	0	0	0	0	0	0	0	0	0	0	0	0	0	0	0	0	0	0	0	0	0	0	0
OTU0016	78.4	505	b19708	b19708 NZ_AGBB01000051 Peptoniphilus indolicus ATCC 29427	OTU 0016: Peptoniphilus indolicus	OTU 0016: Peptoniphilus indolicus (78.4% identity)	root; cellular organisms; Bacteria; Firmicutes; Clostridia; Clostridiales; Clostridiales incertae sedis; Clostridiales Family XI. Incertae Sedis; Peptoniphilus	6	0.000192634	3	0.967742	0	0	0	0	0	0	0	0	0	0	0	0	0	0	0	0	0	0	0	0	0	0	0	0	0	0	0	0	0	0	0	0	0	0	0	0	0	0
OTU0074	82.3	343	b505	b505 AY263152 Curtobacterium flaccumfaciens pv. flaccumfaciens NCPPB559	OTU 0074: Curtobacterium flaccumfaciens	OTU 0074: Curtobacterium flaccumfaciens (82.3% identity)	root; cellular organisms; Bacteria; Actinobacteria; Actinobacteria (class); Actinobacteridae; Actinomycetales; Micrococcineae; Microbacteriaceae	6	0.000192634	3	0.967742	0	0	0	0	0	0	0	0	0	0	0	0	2	0	0	0	0	0	0	0	0	0	0	0	0	0	0	0	0	0	0	0	0	0	0	0	0	0
OTU0120	65	427	b6796	b6796 AY691235 Flavonifractor plautii ATCC 49531	OTU 0120: Flavonifractor plautii	OTU 0120: Flavonifractor plautii (65% identity)	root; cellular organisms; Bacteria; Firmicutes; Clostridia; Clostridiales; unclassified Clostridiales; Flavonifractor	6	0.000192634	3	0.967742	0	0	0	0	0	0	0	0	0	0	0	0	0	0	0	0	0	0	0	0	0	0	1	0	0	0	0	0	0	0	0	0	0	0	0	0	0	0
OTU0278	77	558	b17662	b17662 AB547559 Barnesiella intestinihominis JCM 15079	OTU 0278: Barnesiella intestinihominis	OTU 0278: Barnesiella intestinihominis (77% identity)	root; cellular organisms; Bacteria; Bacteroidetes/Chlorobi group; Bacteroidetes; Bacteroidia; Bacteroidales; Porphyromonadaceae; Barnesiella	6	0.000192634	3	0.967742	0	1	0	0	0	0	0	0	0	0	0	0	0	0	0	0	0	0	0	0	0	0	0	0	0	0	0	0	0	0	0	0	0	0	0	0	0	0
OTU0298	79.9	560	b4787	b4787 BX640510 Magnetospirillum gryphiswaldense MSR-1	OTU 0298: Magnetospirillum gryphiswaldense	OTU 0298: Magnetospirillum gryphiswaldense (79.9% identity)	root; cellular organisms; Bacteria; Proteobacteria; Alphaproteobacteria; Rhodospirillales; Rhodospirillaceae; Magnetospirillum	6	0.000192634	3	0.967742	0	0	0	0	0	0	0	0	0	0	0	0	0	0	0	0	0	0	0	0	0	0	0	0	0	0	0	0	0	0	0	0	0	0	0	4	0	0
OTU0443	84.4	262	v8625	v8625 j0988 Aminobacter aminovorans ATCC 23314	OTU 0443: Aminobacter aminovorans	OTU 0443: Aminobacter aminovorans (84.4% identity)	root; cellular organisms; Bacteria; Proteobacteria; Alphaproteobacteria; Rhizobiales; Phyllobacteriaceae	6	0.000192634	3	0.967742	0	0	0	0	0	0	0	0	0	0	0	0	0	0	0	0	0	0	0	0	0	0	0	0	0	0	0	0	1	0	0	0	0	0	0	0	0	0
OTU0471	85.1	403	b17591	b17591 AB547632 Prevotella stercorea JCM 13469	OTU 0471: Prevotella stercorea	OTU 0471: Prevotella stercorea (85.1% identity)	root; cellular organisms; Bacteria; Bacteroidetes/Chlorobi group; Bacteroidetes; Bacteroidia; Bacteroidales; Prevotellaceae; Prevotella	6	0.000192634	3	0.967742	0	0	0	0	0	0	0	0	0	0	0	0	0	0	0	0	0	0	0	0	0	0	1	0	0	0	0	0	0	0	0	0	0	0	0	0	0	0
OTU0596	87.4	363	b17491	b17491 ACLJ02000001 Corynebacterium genitalium ATCC 33030	OTU 0596: Corynebacterium genitalium	OTU 0596: Corynebacterium genitalium (87.4% identity)	root; cellular organisms; Bacteria; Actinobacteria; Actinobacteria (class); Actinobacteridae; Actinomycetales; Corynebacterineae; Corynebacteriaceae; Corynebacterium	6	0.000192634	3	0.967742	0	0	0	0	0	0	0	0	0	0	0	0	0	0	0	0	0	0	0	0	0	0	0	0	0	0	0	0	0	0	0	0	0	0	0	3	0	0
OTU0702	68.5	455	b3386	b3386 AY123673 Gardnerella vaginalis ATCC 14018	OTU 0702: Gardnerella vaginalis subgroup C	OTU 0702: Gardnerella vaginalis subgroup C (68.5% identity)	root; cellular organisms; Bacteria; Actinobacteria; Actinobacteria (class); Actinobacteridae; Bifidobacteriales; Bifidobacteriaceae; Gardnerella	6	0.000192634	3	0.967742	0	0	0	0	0	0	0	0	0	0	0	0	0	0	1	0	0	0	0	0	0	0	0	0	0	0	0	0	0	0	0	0	0	0	0	0	0	0
OTU0725	77.3	450	b10849	b10849 NZ_ABGD02000012 Anaerotruncus colihominis DSM17241	OTU 0725: Anaerotruncus colihominis	OTU 0725: Anaerotruncus colihominis (77.3% identity)	root; cellular organisms; Bacteria; Firmicutes; Clostridia; Clostridiales; Clostridiaceae; Anaerotruncus	6	0.000192634	3	0.967742	0	0	0	0	0	0	0	0	0	0	0	0	0	0	0	0	0	0	0	0	0	0	1	0	0	0	0	0	0	0	0	0	0	0	0	0	0	0
OTU0911	78.2	243	b6796	b6796 AY691235 Flavonifractor plautii ATCC 49531	OTU 0911: Flavonifractor plautii	OTU 0911: Flavonifractor plautii (78.2% identity)	root; cellular organisms; Bacteria; Firmicutes; Clostridia; Clostridiales; unclassified Clostridiales; Flavonifractor	6	0.000192634	3	0.967742	0	0	0	0	0	0	0	0	0	0	0	0	0	0	0	0	0	0	0	0	0	0	2	0	0	0	0	0	0	0	0	0	0	0	0	0	0	0
OTU1152	96.1	454	b22237	b22237 NZ_AMEX01000007 Veillonella atypica KON ATCC 17744	OTU 1152: Veillonella atypica	OTU 1152: Veillonella atypica (96.1% identity)	root; cellular organisms; Bacteria; Firmicutes; Negativicutes; Selenomonadales; Veillonellaceae; Veillonella	6	0.000192634	3	0.967742	0	0	0	0	0	0	0	0	0	0	0	0	0	0	0	0	0	0	0	0	0	0	0	0	0	0	0	0	0	0	0	0	0	0	0	0	0	0
OTU1319	98.2	497	b24128	b24128 AMWL02000010 Morganella morganii SC01	OTU 1319: Morganella morganii	OTU 1319: Morganella morganii (98.2% identity)	root; cellular organisms; Bacteria; Proteobacteria; Gammaproteobacteria; Enterobacteriales; Enterobacteriaceae; Morganella	6	0.000192634	3	0.967742	0	0	0	0	0	0	0	0	0	0	0	0	0	0	0	0	0	0	0	0	0	0	1	0	0	0	0	0	0	0	0	0	0	0	0	0	0	0
OTU1701	94.1	203	b14380	b14380 NZ_ACQT01000229 Acidovorax delafieldii 2AN	OTU 1701: Acidovorax delafieldii	OTU 1701: Acidovorax delafieldii (94.1% identity)	root; cellular organisms; Bacteria; Proteobacteria; Betaproteobacteria; Burkholderiales; Comamonadaceae; Acidovorax	6	0.000192634	3	0.967742	0	0	0	2	0	0	0	0	0	0	0	0	0	0	0	0	0	0	0	0	3	0	0	0	0	0	0	0	0	0	0	0	0	0	0	0	0	0
OTU0052	67.9	423	b19238	b19238 NZ_AFGF01000066 Acetonema longum APO-1 DSM 6540	OTU 0052: Acetonema longum	OTU 0052: Acetonema longum (67.9% identity)	root; cellular organisms; Bacteria; Firmicutes; Negativicutes; Selenomonadales; Veillonellaceae; Acetonema	6	0.000192634	2	0.645161	0	0	0	0	0	0	0	0	0	0	0	0	0	0	0	0	0	0	0	0	0	0	4	0	0	0	0	0	0	0	0	0	0	0	0	0	0	0
OTU0176	76.3	237	b19761	b19761 AGIU01000002 Saccharomonospora azurea NA-128 DSM 44631	OTU 0176: Saccharomonospora azurea	OTU 0176: Saccharomonospora azurea (76.3% identity)	root; cellular organisms; Bacteria; Actinobacteria; Actinobacteria (class); Actinobacteridae; Actinomycetales; Pseudonocardineae; Pseudonocardiaceae; Saccharomonospora	6	0.000192634	2	0.645161	0	0	0	0	0	0	0	0	0	0	0	0	0	0	0	0	0	0	0	0	0	0	0	0	0	0	0	0	0	0	0	0	0	0	0	0	0	0
OTU0184	70.2	378	b18145	b18145 CP002330 Caldicellulosiruptor kronotskyensis 2002 DSM 18902	OTU 0184: Caldicellulosiruptor kronotskyensis	OTU 0184: Caldicellulosiruptor kronotskyensis (70.2% identity)	root; cellular organisms; Bacteria; Firmicutes; Clostridia; Thermoanaerobacterales; Thermoanaerobacterales Family III. Incertae Sedis; Caldicellulosiruptor	6	0.000192634	2	0.645161	0	0	0	0	0	0	0	0	0	0	0	0	0	0	0	0	0	0	0	0	0	0	4	0	0	0	0	0	0	0	0	0	0	0	0	0	0	0
OTU0232	67.2	288	b7336	b7336 NC_003911 Silicibacter pomeroyi DSS-3	OTU 0232: Silicibacter pomeroyi	OTU 0232: Silicibacter pomeroyi (67.2% identity)	root; cellular organisms; Bacteria; Proteobacteria; Alphaproteobacteria; Rhodobacterales; Rhodobacteraceae; Silicibacter	6	0.000192634	2	0.645161	0	0	0	0	0	0	0	0	0	0	0	0	2	0	0	0	0	0	0	0	0	0	4	0	0	0	0	0	0	0	0	0	0	0	0	0	0	0
OTU0552	71.9	294	b6782	b6782 AY691221 Clostridium sphenoides ATCC 19403	OTU 0552: Clostridium sphenoides	OTU 0552: Clostridium sphenoides (71.9% identity)	root; cellular organisms; Bacteria; Firmicutes; Clostridia; Clostridiales; Clostridiaceae; Clostridium	6	0.000192634	2	0.645161	0	0	0	0	0	0	0	0	0	0	0	0	0	0	0	0	0	0	0	0	0	0	2	0	0	0	0	0	0	0	0	0	0	0	0	0	0	0
OTU0720	71.1	488	b20595	b20595 CP003418 Ignavibacterium album JCM 16511	OTU 0720: Ignavibacterium album	OTU 0720: Ignavibacterium album (71.1% identity)	root; cellular organisms; Bacteria; Bacteroidetes/Chlorobi group; Ignavibacteria; Ignavibacteria; Ignavibacteriales; Ignavibacteriaceae; Ignavibacterium	6	0.000192634	2	0.645161	0	0	0	0	0	0	0	0	0	0	0	0	0	0	0	0	0	0	0	0	0	0	0	0	0	0	0	0	0	0	0	0	0	0	0	0	0	0
OTU0759	71.5	554	b6830	b6830 AY691269 Oxobacter pfennigii ATCC 43583	OTU 0759: Oxobacter pfennigii	OTU 0759: Oxobacter pfennigii (71.5% identity)	root; cellular organisms; Bacteria; Firmicutes; Clostridia; Clostridiales; Clostridiaceae	6	0.000192634	2	0.645161	0	0	0	0	0	0	0	0	0	0	0	0	0	0	0	0	0	0	0	0	0	0	5	0	0	0	0	0	0	0	0	0	0	0	0	0	0	0
OTU0775	87.9	470	b235	b235 AF053574 Staphylococcus caprae ATCC 35538	OTU 0775: Staphylococcus caprae	OTU 0775: Staphylococcus caprae (87.9% identity)	root; cellular organisms; Bacteria; Firmicutes; Bacilli; Bacillales; Staphylococcaceae; Staphylococcus	6	0.000192634	2	0.645161	0	0	0	0	0	0	0	0	0	0	0	0	0	0	0	0	0	0	0	0	0	0	0	0	0	0	0	0	0	0	0	0	0	0	0	0	0	0
OTU0845	78.8	466	b6796	b6796 AY691235 Flavonifractor plautii ATCC 49531	OTU 0845: Flavonifractor plautii	OTU 0845: Flavonifractor plautii (78.8% identity)	root; cellular organisms; Bacteria; Firmicutes; Clostridia; Clostridiales; unclassified Clostridiales; Flavonifractor	6	0.000192634	2	0.645161	0	0	0	0	0	0	0	0	0	0	0	0	0	0	0	0	0	0	0	0	0	0	0	0	0	0	0	0	0	0	0	0	0	0	0	0	0	0
OTU0858	76.9	358	b19539	b19539 CP003040 Roseburia hominis A2-183	OTU 0858: Roseburia hominis	OTU 0858: Roseburia hominis (76.9% identity)	root; cellular organisms; Bacteria; Firmicutes; Clostridia; Clostridiales; Lachnospiraceae; Roseburia	6	0.000192634	2	0.645161	0	0	0	0	0	2	0	0	0	0	0	0	0	0	0	0	0	0	0	0	0	0	4	0	0	0	0	0	0	0	0	0	0	0	0	0	0	0
OTU0936	74	324	b21125	b21125 NZ_CAEG01000015 Alistipes sp. JC136 P148	OTU 0936: Alistipes sp.	OTU 0936: Alistipes sp. (74% identity)	root; cellular organisms; Bacteria; Bacteroidetes/Chlorobi group; Bacteroidetes; Bacteroidia; Bacteroidales; Rikenellaceae; Alistipes	6	0.000192634	2	0.645161	0	0	0	0	0	0	0	0	0	0	0	0	0	0	0	0	0	0	0	0	0	0	5	0	0	0	0	0	0	0	0	0	0	0	0	0	0	0
OTU0958	82.4	185	b17623	b17623 AB547600 Prevotella dentalis JCM 13448	OTU 0958: Prevotella dentalis	OTU 0958: Prevotella dentalis (82.4% identity)	root; cellular organisms; Bacteria; Bacteroidetes/Chlorobi group; Bacteroidetes; Bacteroidia; Bacteroidales; Prevotellaceae; Prevotella	6	0.000192634	2	0.645161	0	0	0	0	0	0	0	0	0	0	0	0	0	0	0	0	0	0	0	0	0	0	4	0	0	0	0	0	0	0	0	0	0	0	0	0	0	0
OTU1031	76.1	223	b10849	b10849 NZ_ABGD02000012 Anaerotruncus colihominis DSM17241	OTU 1031: Anaerotruncus colihominis	OTU 1031: Anaerotruncus colihominis (76.1% identity)	root; cellular organisms; Bacteria; Firmicutes; Clostridia; Clostridiales; Clostridiaceae; Anaerotruncus	6	0.000192634	2	0.645161	0	0	0	0	0	0	0	0	0	0	0	0	0	0	0	0	0	0	0	0	1	0	5	0	0	0	0	0	0	0	0	0	0	0	0	0	0	0
OTU1160	94.4	303	b14062	b14062 NC_012704 Corynebacterium kroppenstedtii DSM 44385	OTU 1160: Corynebacterium kroppenstedtii	OTU 1160: Corynebacterium kroppenstedtii (94.4% identity)	root; cellular organisms; Bacteria; Actinobacteria; Actinobacteria (class); Actinobacteridae; Actinomycetales; Corynebacterineae; Corynebacteriaceae; Corynebacterium	6	0.000192634	2	0.645161	0	0	0	0	0	0	0	0	0	0	0	0	0	0	0	0	0	0	0	0	0	0	0	0	0	0	0	0	0	0	0	0	0	0	0	0	0	0
OTU1161	96.4	301	b14062	b14062 NC_012704 Corynebacterium kroppenstedtii DSM 44385	OTU 1161: Corynebacterium kroppenstedtii	OTU 1161: Corynebacterium kroppenstedtii (96.4% identity)	root; cellular organisms; Bacteria; Actinobacteria; Actinobacteria (class); Actinobacteridae; Actinomycetales; Corynebacterineae; Corynebacteriaceae; Corynebacterium	6	0.000192634	2	0.645161	0	0	0	0	0	0	0	0	0	0	0	0	0	0	0	0	0	0	0	0	0	0	0	0	0	0	0	0	0	0	0	0	0	0	0	4	0	0
OTU1203	83.8	556	b26647	b26647 NZ_AWXA01000027 Megasphaera sp. BV3C16-1	OTU 1203: Megasphaera sp. BV3C16-1	OTU 1203: Megasphaera sp. BV3C16-1 (83.8% identity)	root; cellular organisms; Bacteria; Firmicutes; Negativicutes; Selenomonadales; Veillonellaceae; Megasphaera	6	0.000192634	2	0.645161	0	0	0	0	0	0	0	0	0	0	0	0	0	0	0	0	0	0	0	0	0	0	0	0	0	0	0	0	0	0	0	0	0	0	0	0	0	0
OTU1444	74.2	205	b10849	b10849 NZ_ABGD02000012 Anaerotruncus colihominis DSM17241	OTU 1444: Anaerotruncus colihominis	OTU 1444: Anaerotruncus colihominis (74.2% identity)	root; cellular organisms; Bacteria; Firmicutes; Clostridia; Clostridiales; Clostridiaceae; Anaerotruncus	6	0.000192634	2	0.645161	0	0	0	0	0	0	0	0	0	0	0	0	0	0	0	0	0	0	0	0	0	0	0	0	0	0	0	0	0	0	0	0	0	0	0	0	0	0
OTU1508	98.7	560	b16676	b16676 ACKT01000016 Selenomonas noxia ATCC 43541	OTU 1508: Selenomonas noxia	OTU 1508: Selenomonas noxia (98.7% identity)	root; cellular organisms; Bacteria; Firmicutes; Clostridia; Clostridiales; Veillonellaceae; Selenomonas	6	0.000192634	2	0.645161	0	0	0	0	0	0	0	0	0	0	0	0	0	0	0	0	0	0	0	0	0	0	5	0	0	0	0	0	0	0	0	0	0	0	0	0	0	0
OTU1613	85.2	201	b14601	b14601 ACOP02000042 Faecalibacterium prausnitzii A2-165	OTU 1613: Faecalibacterium prausnitzii	OTU 1613: Faecalibacterium prausnitzii (85.2% identity)	root; cellular organisms; Bacteria; Firmicutes; Clostridia; Clostridiales; Ruminococcaceae; Faecalibacterium	6	0.000192634	2	0.645161	0	0	0	0	0	0	0	0	0	0	0	0	0	0	0	0	0	0	0	0	2	0	4	0	0	0	0	0	0	0	0	0	0	0	0	0	0	0
OTU1687	77.9	548	b26647	b26647 NZ_AWXA01000027 Megasphaera sp. BV3C16-1	OTU 1687: Megasphaera sp. BV3C16-1	OTU 1687: Megasphaera sp. BV3C16-1 (77.9% identity)	root; cellular organisms; Bacteria; Firmicutes; Negativicutes; Selenomonadales; Veillonellaceae; Megasphaera	6	0.000192634	2	0.645161	0	0	0	0	0	0	0	0	0	0	0	0	0	0	0	0	0	0	0	0	0	0	0	0	0	0	0	0	0	0	0	0	0	0	0	5	0	0
OTU0017	67.1	458	b16362	b16362 FJ588412 Bacteroidetes sp. NC159 7276_C10_122_059, 059_cl4_cn1_4	OTU 0017: Bacteroidetes sp. NC159	OTU 0017: Bacteroidetes sp. NC159 (67.1% identity)	root; cellular organisms; Bacteria; Bacteroidetes/Chlorobi group; Bacteroidetes	6	0.000192634	1	0.322581	0	0	0	0	0	0	0	0	0	0	0	0	0	0	0	0	0	0	0	0	0	0	0	0	0	0	0	0	0	0	0	0	0	0	0	0	0	0
OTU0046	66.8	220	b20631	b20631 NC_017672 Paenibacillus mucilaginosus K02	OTU 0046: Paenibacillus mucilaginosus	OTU 0046: Paenibacillus mucilaginosus (66.8% identity)	root; cellular organisms; Bacteria; Firmicutes; Bacilli; Bacillales; Paenibacillaceae; Paenibacillus	6	0.000192634	1	0.322581	0	0	0	0	0	0	0	0	0	0	0	0	0	0	0	0	0	0	0	0	0	0	6	0	0	0	0	0	0	0	0	0	0	0	0	0	0	0
OTU0062	77	468	b6796	b6796 AY691235 Flavonifractor plautii ATCC 49531	OTU 0062: Flavonifractor plautii	OTU 0062: Flavonifractor plautii (77% identity)	root; cellular organisms; Bacteria; Firmicutes; Clostridia; Clostridiales; unclassified Clostridiales; Flavonifractor	6	0.000192634	1	0.322581	0	0	0	0	0	0	0	0	0	0	0	0	0	0	0	0	0	0	0	0	0	0	0	0	0	0	0	0	0	0	0	0	0	0	0	0	0	0
OTU0164	68.7	518	b7604	b7604 AJ621261 Enterococcus pallens CCUG 45554	OTU 0164: Enterococcus pallens	OTU 0164: Enterococcus pallens (68.7% identity)	root; cellular organisms; Bacteria; Firmicutes; Bacilli; Lactobacillales; Enterococcaceae; Enterococcus	6	0.000192634	1	0.322581	0	0	0	0	0	0	0	0	0	0	0	0	0	0	0	0	0	0	0	0	0	0	0	0	0	0	0	0	0	0	0	0	0	0	0	0	0	0
OTU0257	75.1	337	b6811	b6811 AY691250 Eubacterium coprostanoligenes ATCC 51222	OTU 0257: Eubacterium coprostanoligenes	OTU 0257: Eubacterium coprostanoligenes (75.1% identity)	root; cellular organisms; Bacteria; Firmicutes; Clostridia; Clostridiales; Eubacteriaceae; Eubacterium	6	0.000192634	1	0.322581	0	0	0	0	0	0	0	0	0	0	0	0	0	0	0	0	0	0	0	0	0	0	0	0	0	0	0	0	0	0	0	0	0	0	0	0	0	0
OTU0315	78.7	557	b12833	b12833 NC_011894 Methylobacterium nodulans ORS 2060	OTU 0315: Methylobacterium nodulans	OTU 0315: Methylobacterium nodulans (78.7% identity)	root; cellular organisms; Bacteria; Proteobacteria; Alphaproteobacteria; Rhizobiales; Methylobacteriaceae; Methylobacterium	6	0.000192634	1	0.322581	0	0	0	0	0	0	0	0	0	0	0	0	0	0	0	0	0	0	0	0	0	0	0	0	0	0	0	0	0	0	0	0	0	0	0	0	0	0
OTU0340	79.6	266	b13693	b13693 CP001629 Desulfomicrobium baculatum DSM 4028	OTU 0340: Desulfomicrobium baculatum	OTU 0340: Desulfomicrobium baculatum (79.6% identity)	root; cellular organisms; Bacteria; Proteobacteria; delta/epsilon subdivisions; Deltaproteobacteria; Desulfovibrionales; Desulfomicrobiaceae; Desulfomicrobium	6	0.000192634	1	0.322581	0	0	0	0	0	0	0	0	0	0	0	0	0	0	0	0	0	0	0	0	6	0	0	0	0	0	0	0	0	0	0	0	0	0	0	0	0	0
OTU0355	84.5	464	b26467	b26467 NZ_ALAB01000005 Alishewanella aestuarii B11 DSM 19476	OTU 0355: Alishewanella aestuarii	OTU 0355: Alishewanella aestuarii (84.5% identity)	root; cellular organisms; Bacteria; Proteobacteria; Gammaproteobacteria; Alteromonadales; Alteromonadaceae; Alishewanella	6	0.000192634	1	0.322581	0	0	0	0	0	0	0	0	0	0	0	0	0	0	0	0	0	0	0	0	0	0	0	0	0	0	0	0	0	0	0	0	0	0	0	0	0	0
OTU0462	80.1	297	b17643	b17643 AB547580 Porphyromonas endodontalis JCM 8526	OTU 0462: Porphyromonas endodontalis	OTU 0462: Porphyromonas endodontalis (80.1% identity)	root; cellular organisms; Bacteria; Bacteroidetes/Chlorobi group; Bacteroidetes; Bacteroidia; Bacteroidales; Porphyromonadaceae; Porphyromonas	6	0.000192634	1	0.322581	0	0	0	0	0	0	0	0	0	0	0	0	0	0	0	0	0	0	0	0	0	0	0	0	0	0	0	0	0	0	0	0	0	0	0	0	0	0
OTU0512	71.8	255	b18638	b18638 AEWX01000014 Prevotella multiformis DSM 16608	OTU 0512: Prevotella multiformis	OTU 0512: Prevotella multiformis (71.8% identity)	root; cellular organisms; Bacteria; Bacteroidetes/Chlorobi group; Bacteroidetes; Bacteroidia; Bacteroidales; Prevotellaceae; Prevotella	6	0.000192634	1	0.322581	0	0	0	0	0	0	0	0	0	0	0	0	0	0	0	0	0	0	0	0	0	0	0	0	0	0	0	0	0	0	0	0	0	0	0	0	0	0
OTU0531	82	239	b19029	b19029 NZ_AEWG01000042 Rubrivivax benzoatilyticus JA2 ATCC BAA-35	OTU 0531: Rubrivivax benzoatilyticus	OTU 0531: Rubrivivax benzoatilyticus (82% identity)	root; cellular organisms; Bacteria; Proteobacteria; Betaproteobacteria; Burkholderiales; unclassified Burkholderiales; Burkholderiales Genera incertae sedis; Rubrivivax	6	0.000192634	1	0.322581	0	0	0	0	0	0	0	0	0	0	0	0	0	0	0	0	0	0	0	0	0	0	6	0	0	0	0	0	0	0	0	0	0	0	0	0	0	0
OTU0719	87.4	319	b12769	b12769 NZ_ABVQ01000035 [Bacteroides] pectinophilus ATCC 43243	OTU 0719: [Bacteroides] pectinophilus	OTU 0719: [Bacteroides] pectinophilus (87.4% identity)	root; cellular organisms; Bacteria; Firmicutes; Clostridia; Clostridiales; unclassified Clostridiales; [Bacteroides] pectinophilus	6	0.000192634	1	0.322581	0	0	0	0	0	0	0	0	0	0	0	0	0	0	0	0	0	0	0	0	0	0	6	0	0	0	0	0	0	0	0	0	0	0	0	0	0	0
OTU0762	85.3	265	b12769	b12769 NZ_ABVQ01000035 [Bacteroides] pectinophilus ATCC 43243	OTU 0762: [Bacteroides] pectinophilus	OTU 0762: [Bacteroides] pectinophilus (85.3% identity)	root; cellular organisms; Bacteria; Firmicutes; Clostridia; Clostridiales; unclassified Clostridiales; [Bacteroides] pectinophilus	6	0.000192634	1	0.322581	0	0	0	0	0	0	0	0	0	0	0	0	0	0	0	0	0	0	0	0	6	0	0	0	0	0	0	0	0	0	0	0	0	0	0	0	0	0
OTU0853	80.8	374	b6796	b6796 AY691235 Flavonifractor plautii ATCC 49531	OTU 0853: Flavonifractor plautii	OTU 0853: Flavonifractor plautii (80.8% identity)	root; cellular organisms; Bacteria; Firmicutes; Clostridia; Clostridiales; unclassified Clostridiales; Flavonifractor	6	0.000192634	1	0.322581	0	0	0	0	0	0	0	0	0	0	0	0	0	0	0	0	0	0	0	0	0	0	6	0	0	0	0	0	0	0	0	0	0	0	0	0	0	0
OTU0903	77.9	335	b6844	b6844 AY691283 Prevotella heparinolytica ATCC 35895	OTU 0903: Prevotella heparinolytica	OTU 0903: Prevotella heparinolytica (77.9% identity)	root; cellular organisms; Bacteria; Bacteroidetes/Chlorobi group; Bacteroidetes; Bacteroidia; Bacteroidales; Prevotellaceae; Prevotella	6	0.000192634	1	0.322581	0	0	0	0	0	0	0	0	0	0	0	0	0	0	0	0	0	0	0	0	0	0	0	0	0	0	0	0	0	0	0	0	0	0	0	0	0	0
OTU1265	92.7	274	b17591	b17591 AB547632 Prevotella stercorea JCM 13469	OTU 1265: Prevotella stercorea	OTU 1265: Prevotella stercorea (92.7% identity)	root; cellular organisms; Bacteria; Bacteroidetes/Chlorobi group; Bacteroidetes; Bacteroidia; Bacteroidales; Prevotellaceae; Prevotella	6	0.000192634	1	0.322581	0	0	0	0	0	0	0	0	0	0	0	0	0	0	0	0	0	0	0	0	6	0	0	0	0	0	0	0	0	0	0	0	0	0	0	0	0	0
OTU1337	76.8	420	b17642	b17642 AB547581 Porphyromonas gingivalis JCM 12257	OTU 1337: Porphyromonas gingivalis	OTU 1337: Porphyromonas gingivalis (76.8% identity)	root; cellular organisms; Bacteria; Bacteroidetes/Chlorobi group; Bacteroidetes; Bacteroidia; Bacteroidales; Porphyromonadaceae; Porphyromonas	6	0.000192634	1	0.322581	0	0	0	0	0	0	0	0	0	0	0	0	0	0	0	0	0	0	0	0	0	0	6	0	0	0	0	0	0	0	0	0	0	0	0	0	0	0
OTU0548	91	288	b24033	b24033 CP004013 Ralstonia solanacearum FQY_4 megaplasmid	OTU 0548: Ralstonia solanacearum	OTU 0548: Ralstonia solanacearum (91% identity)	root; cellular organisms; Bacteria; Proteobacteria; Betaproteobacteria; Burkholderiales; Burkholderiaceae; Ralstonia	5	0.000160528	5	1.6129	0	0	0	1	0	1	0	0	0	0	1	0	0	0	0	1	0	0	0	0	0	0	0	0	0	0	0	0	0	0	0	0	0	0	0	0	0	0
OTU1255	89.3	318	b17807	b17807 NZ_AEEE01000014 Mobiluncus curtsii subsp. curtsii ATCC 35241	OTU 1255: Mobiluncus curtsii	OTU 1255: Mobiluncus curtsii (89.3% identity)	root; cellular organisms; Bacteria; Actinobacteria; Actinobacteria (class); Actinobacteridae; Actinomycetales; Actinomycineae; Actinomycetaceae; Mobiluncus/Falcivibrio group; Mobiluncus	5	0.000160528	5	1.6129	0	0	0	0	0	0	0	0	0	0	0	0	0	0	0	0	0	0	0	0	0	0	0	0	0	0	0	0	0	0	0	0	0	0	0	1	1	0
OTU1640	95.7	210	b3333	b3333 AF405405 Pediococcus dextrinicus ATCC 33087	OTU 1640: Pediococcus dextrinicus	OTU 1640: Pediococcus dextrinicus (95.7% identity)	root; cellular organisms; Bacteria; Firmicutes; Bacilli; Lactobacillales; Lactobacillaceae; Pediococcus	5	0.000160528	5	1.6129	0	0	0	0	0	0	0	0	0	0	0	0	0	0	0	0	0	0	0	0	0	0	0	0	0	0	0	0	1	0	0	0	0	0	0	0	0	0
OTU0082	86.3	277	b6817	b6817 AY691256 Eubacterium ventriosum ATCC 27560	OTU 0082: Eubacterium ventriosum	OTU 0082: Eubacterium ventriosum (86.3% identity)	root; cellular organisms; Bacteria; Firmicutes; Clostridia; Clostridiales; Eubacteriaceae; Eubacterium	5	0.000160528	4	1.29032	0	0	1	0	0	0	0	0	0	0	0	0	0	0	0	0	0	0	0	0	0	0	0	0	0	0	0	0	0	0	0	0	0	0	0	0	0	0
OTU0119	98.8	320	v5168	v5168 3898 Streptococcus waius CCUG43003	OTU 0119: Streptococcus waius	OTU 0119: Streptococcus waius (98.8% identity)	root; cellular organisms; Bacteria; Firmicutes; Bacilli; Lactobacillales; Streptococcaceae; Streptococcus	5	0.000160528	4	1.29032	0	0	0	0	0	0	0	0	0	0	0	0	0	0	0	0	0	0	0	0	0	0	0	0	0	0	0	0	0	0	0	0	0	0	0	0	0	0
OTU1258	99.2	474	b5844	b5844 AY691314 Lactobacillus ruminis ATCC 27780	OTU 1258: Lactobacillus ruminis	OTU 1258: Lactobacillus ruminis (99.2% identity)	root; cellular organisms; Bacteria; Firmicutes; Bacilli; Lactobacillales; Lactobacillaceae; Lactobacillus	5	0.000160528	4	1.29032	0	0	0	0	0	0	0	0	0	0	0	0	0	0	0	0	0	0	0	0	0	0	2	0	0	0	0	0	0	0	0	0	0	0	0	0	0	0
OTU1489	95.5	270	v5155	v5155 3881 Streptococcus parasanguinis ATCC 15912	OTU 1489: Streptococcus parasanguinis	OTU 1489: Streptococcus parasanguinis (95.5% identity)	root; cellular organisms; Bacteria; Firmicutes; Bacilli; Lactobacillales; Streptococcaceae; Streptococcus	5	0.000160528	4	1.29032	0	0	0	0	0	0	0	0	0	0	0	0	0	0	0	0	0	0	0	1	0	0	0	0	0	0	0	0	0	0	0	0	0	0	0	0	0	0
OTU1538	82	222	b9477	b9477 CP000655 Polynucleobacter necessarius subsp. asymbioticus QLW-P1DMWA-1	OTU 1538: Polynucleobacter necessarius	OTU 1538: Polynucleobacter necessarius (82% identity)	root; cellular organisms; Bacteria; Proteobacteria; Betaproteobacteria; Burkholderiales; Burkholderiaceae; Polynucleobacter	5	0.000160528	4	1.29032	0	0	0	0	0	0	0	0	0	0	0	0	0	0	0	0	0	0	0	0	0	0	2	0	0	0	0	0	0	0	0	0	1	1	0	0	0	0
OTU0452	85.8	320	v8625	v8625 j0988 Aminobacter aminovorans ATCC 23314	OTU 0452: Aminobacter aminovorans	OTU 0452: Aminobacter aminovorans (85.8% identity)	root; cellular organisms; Bacteria; Proteobacteria; Alphaproteobacteria; Rhizobiales; Phyllobacteriaceae	5	0.000160528	3	0.967742	0	0	0	0	0	0	0	0	0	0	0	0	0	0	0	0	0	0	0	0	0	0	0	0	0	0	0	0	0	0	0	0	0	0	0	0	0	0
OTU0459	75.1	319	b16923	b16923 ADVL01000100 Roseomonas cervicalis ATCC 49957	OTU 0459: Roseomonas cervicalis	OTU 0459: Roseomonas cervicalis (75.1% identity)	root; cellular organisms; Bacteria; Proteobacteria; Alphaproteobacteria; Rhodospirillales; Acetobacteraceae; Roseomonas	5	0.000160528	3	0.967742	0	0	0	0	0	0	0	0	0	0	0	0	0	0	0	0	0	0	0	0	0	0	0	0	0	0	0	0	0	0	0	0	0	0	0	0	0	0
OTU0581	72.1	287	b14082	b14082 NC_013595 Streptosporangium roseum DSM 43021	OTU 0581: Streptosporangium roseum	OTU 0581: Streptosporangium roseum (72.1% identity)	root; cellular organisms; Bacteria; Actinobacteria; Actinobacteria (class); Actinobacteridae; Actinomycetales; Streptosporangineae; Streptosporangiaceae; Streptosporangium	5	0.000160528	3	0.967742	0	0	0	0	0	0	0	0	0	0	0	0	0	0	0	1	0	0	0	0	0	0	0	0	0	0	0	0	0	0	0	0	0	3	0	0	0	0
OTU0694	82	547	b26541	b26541 ASAN01000040 Elizabethkingia meningoseptica ATCC 13253	OTU 0694: Elizabethkingia meningoseptica	OTU 0694: Elizabethkingia meningoseptica (82% identity)	root; cellular organisms; Bacteria; Bacteroidetes/Chlorobi group; Bacteroidetes; Flavobacteriia; Flavobacteriales; Flavobacteriaceae; Elizabethkingia	5	0.000160528	3	0.967742	0	0	0	0	0	0	0	0	0	0	0	0	0	0	0	0	0	0	0	0	0	0	0	0	0	0	0	0	0	0	0	0	0	0	0	0	0	0
OTU0908	81.2	182	b9569	b9569 CP000830 Dinoroseobacter shibae DFL 12	OTU 0908: Dinoroseobacter shibae	OTU 0908: Dinoroseobacter shibae (81.2% identity)	root; cellular organisms; Bacteria; Proteobacteria; Alphaproteobacteria; Rhodobacterales; Rhodobacteraceae; Dinoroseobacter; Dinoroseobacter shibae	5	0.000160528	3	0.967742	0	0	0	0	0	0	0	0	0	0	0	0	0	0	0	0	0	0	0	0	0	0	3	0	0	0	0	0	0	0	0	0	0	1	0	0	0	0
OTU1012	83.7	528	b1054	b1054 AF440235 Chryseobacterium gleum ATCC 35910	OTU 1012: Chryseobacterium gleum	OTU 1012: Chryseobacterium gleum (83.7% identity)	root; cellular organisms; Bacteria; Bacteroidetes/Chlorobi group; Bacteroidetes; Flavobacteria; Flavobacteriales; Flavobacteriaceae	5	0.000160528	3	0.967742	0	0	0	0	0	0	0	0	0	0	0	0	0	0	0	0	0	0	0	0	0	0	0	0	0	0	0	0	0	0	0	0	0	0	0	0	0	0
OTU1204	99.6	253	b18094	b18094 AECS01000012 Megasphaera micronuciformis F0359	OTU 1204: Megasphaera micronuciformis	OTU 1204: Megasphaera micronuciformis (99.6% identity)	root; cellular organisms; Bacteria; Firmicutes; Negativicutes; Selenomonadales; Veillonellaceae; Megasphaera	5	0.000160528	3	0.967742	0	0	0	0	0	0	0	0	0	0	0	0	0	0	0	0	0	0	0	0	0	0	1	0	0	0	0	0	0	0	0	0	0	0	0	0	0	0
OTU1327	95	179	b14380	b14380 NZ_ACQT01000229 Acidovorax delafieldii 2AN	OTU 1327: Acidovorax delafieldii	OTU 1327: Acidovorax delafieldii (95% identity)	root; cellular organisms; Bacteria; Proteobacteria; Betaproteobacteria; Burkholderiales; Comamonadaceae; Acidovorax	5	0.000160528	3	0.967742	0	0	3	0	0	0	0	0	0	0	1	1	0	0	0	0	0	0	0	0	0	0	0	0	0	0	0	0	0	0	0	0	0	0	0	0	0	0
OTU1532	99.7	344	b3428	b3428 AY123718 Rothia mucilaginosa ATCC 25296	OTU 1532: Rothia mucilaginosa	OTU 1532: Rothia mucilaginosa (99.7% identity)	root; cellular organisms; Bacteria; Actinobacteria; Actinobacteria (class); Actinobacteridae; Actinomycetales; Micrococcineae; Micrococcaceae	5	0.000160528	3	0.967742	0	0	0	0	0	0	0	0	0	0	0	0	0	0	0	0	0	0	0	0	0	0	0	0	0	0	0	0	0	0	0	0	0	0	0	0	0	0
OTU1618	91.3	301	v5172	v5172 3909 Streptococcus suis ATCC 43765	OTU 1618: Streptococcus suis	OTU 1618: Streptococcus suis (91.3% identity)	root; cellular organisms; Bacteria; Firmicutes; Bacilli; Lactobacillales; Streptococcaceae; Streptococcus	5	0.000160528	3	0.967742	0	0	0	0	0	0	0	0	0	0	0	0	0	0	0	0	0	0	0	0	0	0	0	0	0	0	0	0	0	0	0	0	0	0	0	0	0	0
OTU1628	99.2	484	b6771	b6771 AY691210 Bacteroides eggerthii ATCC 27754	OTU 1628: Bacteroides eggerthii	OTU 1628: Bacteroides eggerthii (99.2% identity)	root; cellular organisms; Bacteria; Bacteroidetes/Chlorobi group; Bacteroidetes; Bacteroidia; Bacteroidales; Bacteroidaceae; Bacteroides	5	0.000160528	3	0.967742	0	0	0	0	0	0	0	0	0	0	0	0	0	0	0	0	0	0	0	0	0	0	0	0	0	0	0	0	0	0	0	0	0	0	0	2	0	0
OTU0090	74.4	505	b19661	b19661 CP003058 Acidaminococcus intestini RyC-MR95	OTU 0090: Acidaminococcus intestini	OTU 0090: Acidaminococcus intestini (74.4% identity)	root; cellular organisms; Bacteria; Firmicutes; Negativicutes; Selenomonadales; Acidaminococcaceae; Acidaminococcus	5	0.000160528	2	0.645161	0	0	0	0	0	0	0	0	0	0	0	0	0	0	0	0	0	0	0	0	0	0	0	0	0	0	0	0	0	0	0	0	0	0	0	0	0	0
OTU0147	75.7	215	b19531	b19531 AGBF01000132 Streptomyces zinciresistens K42	OTU 0147: Streptomyces zinciresistens	OTU 0147: Streptomyces zinciresistens (75.7% identity)	root; cellular organisms; Bacteria; Actinobacteria; Actinobacteria (class); Actinobacteridae; Actinomycetales; Streptomycineae; Streptomycetaceae; Streptomyces	5	0.000160528	2	0.645161	0	0	0	0	0	0	0	0	0	0	0	0	0	0	0	0	0	0	0	0	0	0	0	0	0	0	0	0	0	0	0	0	0	0	0	3	0	0
OTU0244	88.4	252	b21412	b21412 NZ_ALJF01000003 Agrobacterium albertimagni AOL15	OTU 0244: Agrobacterium albertimagni	OTU 0244: Agrobacterium albertimagni (88.4% identity)	root; cellular organisms; Bacteria; Proteobacteria; Alphaproteobacteria; Rhizobiales; Rhizobiaceae; Rhizobium/Agrobacterium group; Agrobacterium	5	0.000160528	2	0.645161	0	0	0	0	0	0	0	0	0	0	0	0	0	0	0	0	0	0	0	0	1	0	0	0	0	0	0	0	0	0	0	0	0	0	0	0	0	0
OTU0378	90.7	244	b10412	b10412 CP001298 Methylobacterium chloromethanicum CM4	OTU 0378: Methylobacterium chloromethanicum	OTU 0378: Methylobacterium chloromethanicum (90.7% identity)	root; cellular organisms; Bacteria; Proteobacteria; Alphaproteobacteria; Rhizobiales; Methylobacteriaceae; Methylobacterium	5	0.000160528	2	0.645161	0	0	0	0	0	0	0	0	0	0	0	0	0	0	0	0	0	0	0	0	0	4	0	0	0	0	0	0	0	0	0	0	0	0	0	0	0	0
OTU0419	70.7	504	b13607	b13607 NC_013943 Denitrovibrio acetiphilus DSM 12809	OTU 0419: Denitrovibrio acetiphilus	OTU 0419: Denitrovibrio acetiphilus (70.7% identity)	root; cellular organisms; Bacteria; Deferribacteres; Deferribacteres (class); Deferribacterales; Deferribacteraceae; Denitrovibrio	5	0.000160528	2	0.645161	0	0	0	0	0	0	0	0	0	0	0	0	0	0	0	0	0	0	0	0	0	0	0	0	0	0	0	0	0	0	0	0	0	0	0	0	0	0
OTU0967	63.6	549	b5855	b5855 NC_006138 Desulfotalea psychrophila LSv54	OTU 0967: Desulfotalea psychrophila	OTU 0967: Desulfotalea psychrophila (63.6% identity)	root; cellular organisms; Bacteria; Proteobacteria; Deltaproteobacteria; Desulfobacterales; Desulfobulbaceae; Desulfotalea	5	0.000160528	2	0.645161	0	0	0	0	0	0	0	0	0	0	0	0	0	0	0	0	0	0	0	0	0	0	0	0	0	0	0	0	0	0	0	0	0	0	0	0	0	0
OTU1333	85.4	318	b14090	b14090 CP001807 Rhodothermus marinus DSM 4252	OTU 1333: Rhodothermus marinus	OTU 1333: Rhodothermus marinus (85.4% identity)	root; cellular organisms; Bacteria; Bacteroidetes/Chlorobi group; Bacteroidetes; Sphingobacteria; Sphingobacteriales; Rhodothermaceae; Rhodothermus	5	0.000160528	2	0.645161	0	0	0	0	0	0	0	0	0	0	0	0	1	0	0	0	0	0	0	0	4	0	0	0	0	0	0	0	0	0	0	0	0	0	0	0	0	0
OTU1338	92.4	240	b17624	b17624 AB547599 Prevotella corporis JCM 8529	OTU 1338: Prevotella corporis	OTU 1338: Prevotella corporis (92.4% identity)	root; cellular organisms; Bacteria; Bacteroidetes/Chlorobi group; Bacteroidetes; Bacteroidia; Bacteroidales; Prevotellaceae; Prevotella	5	0.000160528	2	0.645161	0	0	0	0	0	0	0	0	0	0	0	0	0	0	0	0	0	0	0	0	0	0	0	0	0	0	0	0	0	0	0	0	0	0	0	0	0	0
OTU1527	86.1	460	b13663	b13663 ACGC01000118 Anaerococcus tetradius ATCC 35098	OTU 1527: Anaerococcus tetradius	OTU 1527: Anaerococcus tetradius (86.1% identity)	root; cellular organisms; Bacteria; Firmicutes; Clostridia; Clostridiales; Clostridiales incertae sedis; Clostridiales Family XI. Incertae Sedis; Anaerococcus	5	0.000160528	2	0.645161	0	0	0	0	0	0	0	0	0	0	0	0	0	0	0	0	0	0	0	0	0	0	0	0	0	0	0	0	0	0	0	0	0	0	0	0	0	0
OTU1534	98	503	b17662	b17662 AB547559 Barnesiella intestinihominis JCM 15079	OTU 1534: Barnesiella intestinihominis	OTU 1534: Barnesiella intestinihominis (98% identity)	root; cellular organisms; Bacteria; Bacteroidetes/Chlorobi group; Bacteroidetes; Bacteroidia; Bacteroidales; Porphyromonadaceae; Barnesiella	5	0.000160528	2	0.645161	0	0	0	0	0	0	0	0	0	0	0	0	0	0	0	0	0	0	0	0	0	0	0	0	0	0	0	0	0	0	0	0	0	0	0	0	0	0
OTU1626	99.6	493	b19953	b19953 AFFY01000098 Paraprevotella clara YIT 11840	OTU 1626: Paraprevotella clara	OTU 1626: Paraprevotella clara (99.6% identity)	root; cellular organisms; Bacteria; Bacteroidetes/Chlorobi group; Bacteroidetes; Bacteroidia; Bacteroidales; Prevotellaceae; Paraprevotella	5	0.000160528	2	0.645161	0	0	0	0	0	0	0	0	0	0	0	0	0	0	0	0	0	0	0	0	0	0	0	0	0	0	0	0	0	0	0	0	0	0	0	0	0	0
OTU0049	82.4	256	b10849	b10849 NZ_ABGD02000012 Anaerotruncus colihominis DSM17241	OTU 0049: Anaerotruncus colihominis	OTU 0049: Anaerotruncus colihominis (82.4% identity)	root; cellular organisms; Bacteria; Firmicutes; Clostridia; Clostridiales; Clostridiaceae; Anaerotruncus	5	0.000160528	1	0.322581	0	0	0	0	0	0	0	0	0	0	0	0	0	0	0	0	0	0	0	0	0	0	5	0	0	0	0	0	0	0	0	0	0	0	0	0	0	0
OTU0050	77.3	414	b26416	b26416 AQOB01000002 Butyricicoccus pullicaecorum 1.2	OTU 0050: Butyricicoccus pullicaecorum	OTU 0050: Butyricicoccus pullicaecorum (77.3% identity)	root; cellular organisms; Bacteria; Firmicutes; Clostridia; Clostridiales; Clostridiaceae; Butyricicoccus	5	0.000160528	1	0.322581	0	0	0	0	0	0	0	0	0	0	0	0	0	0	0	0	0	0	0	0	0	0	0	0	0	0	0	0	0	0	0	0	0	0	0	0	0	0
OTU0118	80.2	392	b10278	b10278 EF685251 Bacillus thermoamylovorans	OTU 0118: Bacillus thermoamylovorans	OTU 0118: Bacillus thermoamylovorans (80.2% identity)	root; cellular organisms; Bacteria; Firmicutes; Bacilli; Bacillales; Bacillaceae; Bacillus	5	0.000160528	1	0.322581	0	0	0	0	0	0	0	0	0	0	0	0	0	0	0	0	0	0	0	0	0	0	0	0	0	0	0	0	0	0	0	0	0	0	0	0	0	0
OTU0221	91.8	466	b5040	b5040 AJ633545 Myxococcus xanthus	OTU 0221: Myxococcus xanthus	OTU 0221: Myxococcus xanthus (91.8% identity)	root; cellular organisms; Bacteria; Proteobacteria; delta/epsilon subdivisions; Deltaproteobacteria; Myxococcales; Cystobacterineae; Myxococcaceae; Myxococcus	5	0.000160528	1	0.322581	0	0	0	0	0	0	0	0	0	0	0	0	0	0	0	0	0	0	0	0	0	0	0	0	0	0	0	0	0	0	0	0	0	0	0	0	0	0
OTU0222	85.3	257	b8462	b8462 CP000697 Acidiphilium cryptum JF-5	OTU 0222: Acidiphilium cryptum	OTU 0222: Acidiphilium cryptum (85.3% identity)	root; cellular organisms; Bacteria; Proteobacteria; Alphaproteobacteria; Rhodospirillales; Acetobacteraceae; Acidiphilium	5	0.000160528	1	0.322581	0	0	0	0	0	0	0	0	0	0	0	0	0	0	0	0	0	0	0	0	0	0	0	0	0	0	0	0	0	0	0	0	0	0	0	0	0	0
OTU0238	74.2	279	b10132	b10132 NZ_AAVN02000003 Collinsella aerofaciens ATCC 25986	OTU 0238: Collinsella aerofaciens	OTU 0238: Collinsella aerofaciens (74.2% identity)	root; cellular organisms; Bacteria; Actinobacteria; Actinobacteria (class); Coriobacteridae; Coriobacteriales; Coriobacterineae; Coriobacteriaceae; Collinsella	5	0.000160528	1	0.322581	0	0	0	0	0	0	0	0	0	0	0	0	0	0	0	0	0	0	0	0	0	0	5	0	0	0	0	0	0	0	0	0	0	0	0	0	0	0
OTU0242	77.3	219	b10849	b10849 NZ_ABGD02000012 Anaerotruncus colihominis DSM17241	OTU 0242: Anaerotruncus colihominis	OTU 0242: Anaerotruncus colihominis (77.3% identity)	root; cellular organisms; Bacteria; Firmicutes; Clostridia; Clostridiales; Clostridiaceae; Anaerotruncus	5	0.000160528	1	0.322581	0	0	0	0	0	0	0	0	0	0	0	0	0	0	0	0	0	0	0	0	0	0	5	0	0	0	0	0	0	0	0	0	0	0	0	0	0	0
OTU0261	71.1	350	b5839	b5839 AY691309 Blautia producta ATCC 27340	OTU 0261: Blautia producta	OTU 0261: Blautia producta (71.1% identity)	root; cellular organisms; Bacteria; Firmicutes; Clostridia; Clostridiales; unclassified Clostridiales; Blautia	5	0.000160528	1	0.322581	0	0	0	0	0	0	0	0	0	0	0	0	0	0	0	0	0	0	0	0	0	0	0	0	0	0	0	0	0	0	0	0	0	0	0	0	0	0
[truncated: 419 more rows]
[truncated: 272 more columns]
